# Supplementary material for: Proteomic Response of Pseudomonas aeruginosa PAO1 Adhering to Solid Surfaces
Source: Front Microbiol. 2017 Aug 3;8:1465. doi: 10.3389/fmicb.2017.01465 (PMC5541441; doi:10.3389/fmicb.2017.01465)
Supplement: Supplementary file 1 [file Table1.XLSX]

## Sheet: definitions
"spectra" sheet
Details on each spectrum match
One line = one MS/MS spectrum or several proteins
Columns details
	Group ID	The group to which the spectrum belongs.
	Peptide ID	Peptide ID to which the spectrum belongs
	Sample	Sample name
	Scan	Scan number
	Rt (minutes)	Retention time
	Sequence (top)	AminoAcids sequence to which the best score (e-value) belongs.
	Modifs (top)	Peptide modifications
Example : M5:+15.99 means that the 5th Methionine is modified with +15.99 Da, it is an oxidised methionine.
	Number of subgroups	The number of sub-groups in which this spectrum is present
	Subgroup ids	The sub-group id list in which this spectrum is present
	Best E-value	The e-value of the best peptide assignment for this spectrum
	Best hyperscore	The hyperscore (only available for X!Tandem analysis) of the best peptide assignment for this spectrum
	m/z Obs	Observed m/z for the precusor of this MS/MS spectrum
	Charge	Charge state of the best peptide assignment for this spectrum
	MH+ Obs	Monoisotopic mass observed for the precursor
	MH+ theo	Theoretical MH+ of the best peptide assignment for this spectrum
	DeltaMH+	Mass variation between observed and theoretical data (Da)
	Delta-ppm	Mass variation between observed and theoretical data (ppm)

## Sheet: spectra
Set of peptides identified in the analysis. One line details the characteristics of one MS / MS spectrum identifying one or more proteins
Group ID	Peptide ID	Sample	Scan	Rt (minutes)	Sequence (top)	Modifs (top)	Number of subgroups	Sub-groups Ids	Best E-value	Best hyperscore	m/z Obs	Charge	MH+ Obs	MH+ theo	DeltaMH+	Delta-ppm
a1	pepa1b63	SS_1	2989	27.23	KEHLEQITER		1.0	a1.a1	0.00043	40.1	428.23	3.0	1282.68	1282.68	-0.0004	-0.311848
a1	pepa1b63	G_2	2832	27.23	KEHLEQITER		1.0	a1.a1	0.011	28.3	428.23	3.0	1282.68	1282.68	0.0006	0.467772
a1	pepa1b63	PS_3	2765	27.18	KEHLEQITER		1.0	a1.a1	0.00082	39.7	428.23	3.0	1282.67	1282.68	-0.0014	-1.09147
a1	pepa1b63	SS_2	2945	27.08	KEHLEQITER		1.0	a1.a1	4.8e-06	51.3	428.23	3.0	1282.67	1282.68	-0.0013	-1.01351
a1	pepa1b63	SS_5	2907	27.43	KEHLEQITER		1.0	a1.a1	0.04	29	428.229	3.0	1282.67	1282.68	-0.0025	-1.94905
a1	pepa1b63	G_1	2748	27.13	KEHLEQITER		1.0	a1.a1	0.00042	39	428.23	3.0	1282.68	1282.68	0	0
a1	pepa1b63	PS_5	2832	27.06	KEHLEQITER		1.0	a1.a1	0.00028	40.8	428.23	3.0	1282.68	1282.68	-0.0004	-0.311848
a1	pepa1b63	G_4	2735	27.21	KEHLEQITER		1.0	a1.a1	0.026	32.5	428.23	3.0	1282.67	1282.68	-0.0006	-0.467772
a1	pepa1b63	G_4	2713	27.08	KEHLEQITER		1.0	a1.a1	0.0032	30.8	641.837	2.0	1282.67	1282.68	-0.0091	-7.09455
a1	pepa1b63	PS_3	2792	27.33	KEHLEQITER		1.0	a1.a1	0.016	32.9	641.842	2.0	1282.68	1282.68	0.0011	0.857583
a1	pepa1b63	SS_4	3037	27.36	KEHLEQITER		1.0	a1.a1	0.00014	40.1	428.23	3.0	1282.68	1282.68	0.0002	0.155924
a1	pepa1b63	PS_4	2793	27.13	KEHLEQITER		1.0	a1.a1	0.0052	40.1	428.23	3.0	1282.68	1282.68	0.0003	0.233886
a1	pepa1b63	PS_2	2709	27.2	KEHLEQITER		1.0	a1.a1	0.0071	31.8	428.23	3.0	1282.68	1282.68	-0.0001	-0.077962
a1	pepa1b63	PS_4	2812	27.23	KEHLEQITER		1.0	a1.a1	0.024	30.2	641.841	2.0	1282.68	1282.68	-0.0003	-0.233886
a1	pepa1b63	SS_3	2968	27.28	KEHLEQITER		1.0	a1.a1	0.025	31.7	428.229	3.0	1282.67	1282.68	-0.0021	-1.6372
a1	pepa1b63	G_3	2843	27.28	KEHLEQITER		1.0	a1.a1	0.0025	37.1	428.23	3.0	1282.68	1282.68	0.0002	0.155924
a1	pepa1b63	G_5	2669	27.23	KEHLEQITER		1.0	a1.a1	0.00018	40.2	428.23	3.0	1282.68	1282.68	-0.0001	-0.077962
a1	pepa1c114	G_1	2850	27.71	YRGEFEER		1.0	a1.a1	0.0065	28.2	543.254	2.0	1085.5	1085.5	-0.0009	-0.82911
a1	pepa1c114	SS_2	3092	27.91	YRGEFEER		1.0	a1.a1	0.02	28.9	362.506	3.0	1085.5	1085.5	0.0018	1.65822
a1	pepa1c114	G_4	2812	27.65	YRGEFEER		1.0	a1.a1	0.038	25.3	543.255	2.0	1085.5	1085.5	0.0008	0.736987
a1	pepa1c114	G_5	2769	27.8	YRGEFEER		1.0	a1.a1	0.0065	28.6	543.254	2.0	1085.5	1085.5	0	0
a1	pepa1c114	PS_4	2893	27.71	YRGEFEER		1.0	a1.a1	0.047	25.6	543.255	2.0	1085.5	1085.5	0.0006	0.55274
a1	pepa1c114	SS_5	3001	27.96	YRGEFEER		1.0	a1.a1	0.0093	32.3	362.506	3.0	1085.5	1085.5	0.0012	1.10548
a1	pepa1c114	PS_2	2829	27.9	YRGEFEER		1.0	a1.a1	0.032	26.3	362.506	3.0	1085.5	1085.5	0.0005	0.460617
a1	pepa1c114	SS_2	3062	27.75	YRGEFEER		1.0	a1.a1	0.013	28.1	543.254	2.0	1085.5	1085.5	-0.0009	-0.82911
a1	pepa1c114	SS_3	3050	27.75	YRGEFEER		1.0	a1.a1	0.0019	31.4	543.253	2.0	1085.5	1085.5	-0.0028	-2.57945
a1	pepa1c114	G_2	2943	27.88	YRGEFEER		1.0	a1.a1	0.0091	34.9	543.254	2.0	1085.5	1085.5	-0.0012	-1.10548
a1	pepa1c114	PS_5	2922	27.58	YRGEFEER		1.0	a1.a1	0.0059	28.3	543.254	2.0	1085.5	1085.5	0	0
a1	pepa1c114	SS_5	2997	27.95	YRGEFEER		1.0	a1.a1	0.017	25.3	543.255	2.0	1085.5	1085.5	0.0013	1.1976
a1	pepa1b56	PS_1	2944	28	LLQMEER	M4:+15.99491	1.0	a1.a1	0.00036	39.8	467.736	2.0	934.464	934.467	-0.0026	-2.78234
a1	pepa1b56	G_1	2903	28.01	LLQMEER	M4:+15.99491	1.0	a1.a1	0.0024	36.9	467.736	2.0	934.465	934.467	-0.0017	-1.81922
a1	pepa1b56	SS_5	3037	28.16	LLQMEER	M4:+15.99491	1.0	a1.a1	0.019	33.2	467.736	2.0	934.466	934.467	-0.001	-1.07013
a1	pepa1b56	PS_5	2976	27.9	LLQMEER	M4:+15.99491	1.0	a1.a1	0.00046	37	467.736	2.0	934.466	934.467	-0.0012	-1.28415
a1	pepa1b56	SS_1	3144	28.11	LLQMEER	M4:+15.99491	1.0	a1.a1	0.005	37	467.736	2.0	934.465	934.467	-0.0014	-1.49818
a1	pepa1b56	G_2	2978	28.08	LLQMEER	M4:+15.99491	1.0	a1.a1	0.0011	35.8	467.734	2.0	934.461	934.467	-0.0053	-5.67168
a1	pepa1b56	SS_2	3114	28.05	LLQMEER	M4:+15.99491	1.0	a1.a1	0.011	33.3	467.736	2.0	934.464	934.467	-0.0024	-2.56831
a1	pepa1b56	G_3	2971	28.01	LLQMEER	M4:+15.99491	1.0	a1.a1	0.00054	37	467.735	2.0	934.463	934.467	-0.0037	-3.95948
a1	pepa1b56	G_5	2800	27.98	LLQMEER	M4:+15.99491	1.0	a1.a1	0.00075	34.6	467.736	2.0	934.465	934.467	-0.0019	-2.03324
a1	pepa1b56	SS_4	3187	28.21	LLQMEER	M4:+15.99491	1.0	a1.a1	0.03	28.6	467.737	2.0	934.466	934.467	-0.0002	-0.214026
a1	pepa1b56	PS_3	2907	28	LLQMEER	M4:+15.99491	1.0	a1.a1	0.028	36.9	467.736	2.0	934.465	934.467	-0.0015	-1.60519
a1	pepa1b56	SS_3	3091	27.98	LLQMEER	M4:+15.99491	1.0	a1.a1	0.00051	35.6	467.735	2.0	934.463	934.467	-0.0038	-4.06649
a1	pepa1b56	PS_4	2936	27.96	LLQMEER	M4:+15.99491	1.0	a1.a1	0.012	33.3	467.736	2.0	934.465	934.467	-0.0021	-2.24727
a1	pepa1b56	PS_2	2840	27.96	LLQMEER	M4:+15.99491	1.0	a1.a1	0.014	36.1	467.737	2.0	934.466	934.467	-0.0007	-0.74909
a1	pepa1b56	G_4	2858	27.91	LLQMEER	M4:+15.99491	1.0	a1.a1	0.0009	36.9	467.736	2.0	934.465	934.467	-0.0013	-1.39117
a1	pepa1b35	PS_5	3619	31.63	GEASEDMTISPR	M7:+15.99491	1.0	a1.a1	0.00025	39	654.795	2.0	1308.58	1308.57	0.0078	5.96069
a1	pepa1b35	PS_1	3521	31.31	GEASEDMTISPR	M7:+15.99491	1.0	a1.a1	6.9e-12	66.1	654.79	2.0	1308.57	1308.57	-0.0019	-1.45196
a1	pepa1b35	SS_1	3708	31.35	GEASEDMTISPR	M7:+15.99491	1.0	a1.a1	1.6e-05	47.7	654.79	2.0	1308.57	1308.57	-0.0014	-1.06987
a1	pepa1b35	G_2	3529	31.28	GEASEDMTISPR	M7:+15.99491	1.0	a1.a1	1e-06	52.3	654.79	2.0	1308.57	1308.57	-0.0015	-1.14629
a1	pepa1b35	SS_3	3669	31.28	GEASEDMTISPR	M7:+15.99491	1.0	a1.a1	2.4e-05	43.5	654.789	2.0	1308.57	1308.57	-0.0036	-2.75109
a1	pepa1b35	G_1	3448	31.18	GEASEDMTISPR	M7:+15.99491	1.0	a1.a1	1.7e-07	46.6	654.791	2.0	1308.57	1308.57	0.0003	0.229257
a1	pepa1b35	PS_5	3554	31.25	GEASEDMTISPR	M7:+15.99491	1.0	a1.a1	2.1e-08	49.2	654.788	2.0	1308.57	1308.57	-0.006	-4.58514
a1	pepa1b35	SS_5	3641	31.65	GEASEDMTISPR	M7:+15.99491	1.0	a1.a1	0.034	29.9	654.792	2.0	1308.58	1308.57	0.003	2.29257
a1	pepa1b35	SS_4	3771	31.55	GEASEDMTISPR	M7:+15.99491	1.0	a1.a1	1.4e-06	52.8	654.791	2.0	1308.57	1308.57	0.0002	0.152838
a1	pepa1b35	PS_4	3501	31.25	GEASEDMTISPR	M7:+15.99491	1.0	a1.a1	0.00023	35.7	654.79	2.0	1308.57	1308.57	-0.0021	-1.6048
a1	pepa1b35	G_4	3417	31.15	GEASEDMTISPR	M7:+15.99491	1.0	a1.a1	3.8e-05	49.1	654.789	2.0	1308.57	1308.57	-0.0023	-1.75764
a1	pepa1b35	SS_2	3679	31.26	GEASEDMTISPR	M7:+15.99491	1.0	a1.a1	9.6e-07	49.6	654.791	2.0	1308.57	1308.57	0.0005	0.382095
a1	pepa1b35	G_5	3342	31.15	GEASEDMTISPR	M7:+15.99491	1.0	a1.a1	2.5e-05	39.2	654.792	2.0	1308.58	1308.57	0.0019	1.45196
a1	pepa1b35	PS_3	3452	31.16	GEASEDMTISPR	M7:+15.99491	1.0	a1.a1	4.6e-10	57.9	654.791	2.0	1308.57	1308.57	-0.0003	-0.229257
a1	pepa1b35	PS_2	3393	31.2	GEASEDMTISPR	M7:+15.99491	1.0	a1.a1	0.00028	40.7	654.79	2.0	1308.57	1308.57	-0.002	-1.52838
a1	pepa1b35	G_3	3525	31.23	GEASEDMTISPR	M7:+15.99491	1.0	a1.a1	2.9e-05	46.5	654.792	2.0	1308.58	1308.57	0.0018	1.37554
a1	pepa1b48	SS_1	3873	32.28	IDMSEYMER	M3:+15.99491 - M7:+15.99491	1.0	a1.a1	4.9e-08	48.7	603.244	2.0	1205.48	1205.48	-0.0006	-0.497726
a1	pepa1b48	G_1	3601	32.08	IDMSEYMER	M3:+15.99491 - M7:+15.99491	1.0	a1.a1	6.7e-07	42.2	603.245	2.0	1205.48	1205.48	0.0019	1.57613
a1	pepa1b48	PS_1	3685	32.26	IDMSEYMER	M3:+15.99491 - M7:+15.99491	1.0	a1.a1	4.4e-10	51.9	603.245	2.0	1205.48	1205.48	0.0009	0.74659
a1	pepa1b48	PS_2	3552	32.13	IDMSEYMER	M3:+15.99491 - M7:+15.99491	1.0	a1.a1	3.6e-07	44.3	603.247	2.0	1205.49	1205.48	0.0045	3.73295
a1	pepa1b48	PS_5	3703	32.11	IDMSEYMER	M3:+15.99491 - M7:+15.99491	1.0	a1.a1	2.2e-08	45.1	603.245	2.0	1205.48	1205.48	0.0012	0.995453
a1	pepa1b48	SS_2	3853	32.25	IDMSEYMER	M3:+15.99491 - M7:+15.99491	1.0	a1.a1	1.8e-06	42.5	603.245	2.0	1205.48	1205.48	0.0006	0.497726
a1	pepa1b48	PS_4	3644	32.08	IDMSEYMER	M3:+15.99491 - M7:+15.99491	1.0	a1.a1	4.9e-07	44.8	603.245	2.0	1205.48	1205.48	0.0003	0.248863
a1	pepa1b48	G_2	3684	32.18	IDMSEYMER	M3:+15.99491 - M7:+15.99491	1.0	a1.a1	7e-07	41.1	603.247	2.0	1205.49	1205.48	0.0043	3.56704
a1	pepa1b48	G_4	3576	32.08	IDMSEYMER	M3:+15.99491 - M7:+15.99491	1.0	a1.a1	1.2e-06	46.2	603.246	2.0	1205.48	1205.48	0.0021	1.74204
a1	pepa1b48	PS_3	3615	32.13	IDMSEYMER	M3:+15.99491 - M7:+15.99491	1.0	a1.a1	1.5e-08	44.7	603.244	2.0	1205.48	1205.48	-0.0005	-0.414772
a1	pepa1b48	G_3	3686	32.18	IDMSEYMER	M3:+15.99491 - M7:+15.99491	1.0	a1.a1	5.1e-08	45.7	603.244	2.0	1205.48	1205.48	-0.0007	-0.580681
a1	pepa1b48	SS_3	3832	32.2	IDMSEYMER	M3:+15.99491 - M7:+15.99491	1.0	a1.a1	6.1e-07	38.3	603.244	2.0	1205.48	1205.48	-0.0001	-0.082954
a1	pepa1b48	G_5	3507	32.15	IDMSEYMER	M3:+15.99491 - M7:+15.99491	1.0	a1.a1	1.1e-06	40.4	603.245	2.0	1205.48	1205.48	0.0019	1.57613
a1	pepa1b48	SS_5	3759	32.33	IDMSEYMER	M3:+15.99491 - M7:+15.99491	1.0	a1.a1	6e-08	45.4	603.245	2.0	1205.48	1205.48	0.0017	1.41023
a1	pepa1c104	G_1	4290	36.06	VDGPSNTPQLDK		1.0	a1.a1	6.6e-07	41	635.817	2.0	1270.63	1270.63	-0.0013	-1.02312
a1	pepa1c104	G_4	4259	36.05	VDGPSNTPQLDK		1.0	a1.a1	6.2e-05	41.9	635.817	2.0	1270.63	1270.63	-0.0002	-0.157403
a1	pepa1c104	G_5	4176	36.11	VDGPSNTPQLDK		1.0	a1.a1	0.0021	33.6	635.817	2.0	1270.63	1270.63	-0.0001	-0.078701
a1	pepa1c104	SS_2	4544	36.2	VDGPSNTPQLDK		1.0	a1.a1	9.8e-08	46.4	635.818	2.0	1270.63	1270.63	0.0004	0.314805
a1	pepa1c104	SS_5	4472	36.46	VDGPSNTPQLDK		1.0	a1.a1	0.00017	38.2	635.818	2.0	1270.63	1270.63	0.0009	0.708311
a1	pepa1c104	G_3	4357	36.08	VDGPSNTPQLDK		1.0	a1.a1	2.6e-09	51.8	635.818	2.0	1270.63	1270.63	0.0002	0.157403
a1	pepa1c104	SS_1	4573	36.3	VDGPSNTPQLDK		1.0	a1.a1	5.5e-06	43.9	635.818	2.0	1270.63	1270.63	0.001	0.787013
a1	pepa1c104	PS_4	4343	36.16	VDGPSNTPQLDK		1.0	a1.a1	1.3e-08	52.1	635.818	2.0	1270.63	1270.63	0.0003	0.236104
a1	pepa1c104	PS_3	4303	36.15	VDGPSNTPQLDK		1.0	a1.a1	1.2e-05	38.4	635.818	2.0	1270.63	1270.63	0.0005	0.393506
a1	pepa1c104	PS_5	4410	36.23	VDGPSNTPQLDK		1.0	a1.a1	6.7e-05	41.5	635.818	2.0	1270.63	1270.63	0.0003	0.236104
a1	pepa1c104	PS_1	4370	36.23	VDGPSNTPQLDK		1.0	a1.a1	4.3e-06	48.4	635.818	2.0	1270.63	1270.63	0.0003	0.236104
a1	pepa1c104	SS_3	4534	36.21	VDGPSNTPQLDK		1.0	a1.a1	6e-05	40.7	635.817	2.0	1270.63	1270.63	-0.0002	-0.157403
a1	pepa1c104	PS_2	4235	36.15	VDGPSNTPQLDK		1.0	a1.a1	1.1e-06	52.5	635.817	2.0	1270.63	1270.63	-0.0002	-0.157403
a1	pepa1c104	G_2	4370	36.16	VDGPSNTPQLDK		1.0	a1.a1	1.7e-07	49.3	635.817	2.0	1270.63	1270.63	-0.0007	-0.550909
a1	pepa1b73	SS_2	4667	36.9	NAQAGEFAQPPEK		1.0	a1.a1	2.6e-10	53.8	693.836	2.0	1386.67	1386.67	0.0001	0.072115
a1	pepa1b73	PS_5	4490	36.7	NAQAGEFAQPPEK		1.0	a1.a1	7.7e-09	54.3	693.836	2.0	1386.67	1386.67	0.0005	0.360577
a1	pepa1b73	SS_3	4647	36.88	NAQAGEFAQPPEK		1.0	a1.a1	3.6e-08	50.3	693.836	2.0	1386.67	1386.67	-0.0002	-0.144231
a1	pepa1b73	G_3	4482	36.81	NAQAGEFAQPPEK		1.0	a1.a1	5.6e-07	47	693.836	2.0	1386.67	1386.67	0.0003	0.216346
a1	pepa1b73	G_2	4489	36.86	NAQAGEFAQPPEK		1.0	a1.a1	2.8e-05	46.5	693.836	2.0	1386.67	1386.67	0.0001	0.072115
a1	pepa1b73	SS_1	4666	36.85	NAQAGEFAQPPEK		1.0	a1.a1	2.5e-07	46.6	693.836	2.0	1386.67	1386.67	0.0005	0.360577
a1	pepa1b73	SS_5	4574	37.05	NAQAGEFAQPPEK		1.0	a1.a1	1.4e-07	50.1	693.835	2.0	1386.66	1386.67	-0.0015	-1.08173
a1	pepa1b73	PS_2	4347	36.8	NAQAGEFAQPPEK		1.0	a1.a1	0.00017	36.3	693.836	2.0	1386.67	1386.67	0	0
a1	pepa1b73	PS_3	4395	36.68	NAQAGEFAQPPEK		1.0	a1.a1	1e-05	46.2	693.837	2.0	1386.67	1386.67	0.0009	0.649039
a1	pepa1b73	G_5	4278	36.73	NAQAGEFAQPPEK		1.0	a1.a1	4.9e-06	42.8	693.835	2.0	1386.66	1386.67	-0.0016	-1.15385
a1	pepa1b73	SS_4	4722	37.03	NAQAGEFAQPPEK		1.0	a1.a1	1.7e-08	53.8	693.836	2.0	1386.67	1386.67	0	0
a1	pepa1b73	G_4	4372	36.7	NAQAGEFAQPPEK		1.0	a1.a1	1.4e-09	53.9	693.836	2.0	1386.66	1386.67	-0.0009	-0.649039
a1	pepa1b73	G_1	4402	36.73	NAQAGEFAQPPEK		1.0	a1.a1	1.2e-07	43	693.837	2.0	1386.67	1386.67	0.0006	0.432693
a1	pepa1b73	PS_4	4438	36.71	NAQAGEFAQPPEK		1.0	a1.a1	3e-10	58.4	693.836	2.0	1386.67	1386.67	0.0005	0.360577
a1	pepa1b73	PS_1	4473	36.81	NAQAGEFAQPPEK		1.0	a1.a1	6.3e-05	46.6	693.835	2.0	1386.66	1386.67	-0.0027	-1.94712
a1	pepa1a3	SS_5	4713	37.86	AAQVAAEFGK		1.0	a1.a1	5.2e-07	49.5	496.264	2.0	991.521	991.521	0.0001	0.100855
a1	pepa1a3	PS_1	4613	37.63	AAQVAAEFGK		1.0	a1.a1	1.9e-06	49.3	496.264	2.0	991.521	991.521	-0.0005	-0.504276
a1	pepa1a3	G_5	4408	37.51	AAQVAAEFGK		1.0	a1.a1	8.8e-09	49	496.263	2.0	991.52	991.521	-0.0014	-1.41197
a1	pepa1a3	PS_2	4488	37.63	AAQVAAEFGK		1.0	a1.a1	9.4e-07	49.4	496.265	2.0	991.522	991.521	0.0008	0.806841
a1	pepa1a3	G_4	4511	37.51	AAQVAAEFGK		1.0	a1.a1	2.3e-06	49.1	496.264	2.0	991.521	991.521	-0.0002	-0.20171
a1	pepa1a3	SS_3	4779	37.63	AAQVAAEFGK		1.0	a1.a1	3e-06	49.2	496.264	2.0	991.521	991.521	-0.0002	-0.20171
a1	pepa1a3	PS_5	4638	37.56	AAQVAAEFGK		1.0	a1.a1	6.5e-08	49.5	496.264	2.0	991.52	991.521	-0.0009	-0.907696
a1	pepa1a3	G_1	4533	37.5	AAQVAAEFGK		1.0	a1.a1	5.5e-08	49.1	496.264	2.0	991.52	991.521	-0.001	-1.00855
a1	pepa1a3	SS_1	4805	37.65	AAQVAAEFGK		1.0	a1.a1	1.2e-06	45.2	496.263	2.0	991.519	991.521	-0.002	-2.0171
a1	pepa1a3	G_2	4617	37.61	AAQVAAEFGK		1.0	a1.a1	5.3e-07	49.3	496.264	2.0	991.522	991.521	0.0004	0.403421
a1	pepa1a3	PS_3	4545	37.56	AAQVAAEFGK		1.0	a1.a1	5.3e-06	45.4	496.264	2.0	991.521	991.521	-0.0002	-0.20171
a1	pepa1a3	SS_4	4851	37.78	AAQVAAEFGK		1.0	a1.a1	2.2e-06	45.3	496.264	2.0	991.521	991.521	-0.0001	-0.100855
a1	pepa1a3	PS_4	4574	37.51	AAQVAAEFGK		1.0	a1.a1	9.5e-07	45.2	496.264	2.0	991.521	991.521	-0.0002	-0.20171
a1	pepa1a3	SS_2	4786	37.58	AAQVAAEFGK		1.0	a1.a1	2.2e-06	45.3	496.263	2.0	991.52	991.521	-0.0016	-1.61368
a1	pepa1a3	G_3	4613	37.58	AAQVAAEFGK		1.0	a1.a1	1.2e-06	49.3	496.264	2.0	991.521	991.521	-0.0002	-0.20171
a1	pepa1b38	PS_5	5137	40.48	GHFRPEFLNR		1.0	a1.a1	0.013	26.1	424.892	3.0	1272.66	1272.66	0.0009	0.70718
a1	pepa1b38	G_4	5049	40.68	GHFRPEFLNR		1.0	a1.a1	0.022	25.4	424.892	3.0	1272.66	1272.66	0.0006	0.471454
a1	pepa1b38	SS_2	5281	40.43	GHFRPEFLNR		1.0	a1.a1	0.027	26.8	424.892	3.0	1272.66	1272.66	0.0008	0.628605
a1	pepa1b98	PS_3	5820	45.08	TAIVEGLAQR		2.0	a1.a1 a1.a2	2.8e-07	53.7	529.304	2.0	1057.6	1057.6	-0.0003	-0.283661
a1	pepa1b98	SS_3	6081	45.2	TAIVEGLAQR		2.0	a1.a1 a1.a2	2.7e-07	53.8	529.304	2.0	1057.6	1057.6	-0.0006	-0.567322
a1	pepa1b98	G_1	5806	44.96	TAIVEGLAQR		2.0	a1.a1 a1.a2	8.6e-09	57.8	529.304	2.0	1057.6	1057.6	-0.0004	-0.378215
a1	pepa1b98	SS_4	6138	45.3	TAIVEGLAQR		2.0	a1.a1 a1.a2	5.1e-08	53.7	529.304	2.0	1057.6	1057.6	0.0001	0.094554
a1	pepa1b98	SS_1	6100	45.18	TAIVEGLAQR		2.0	a1.a1 a1.a2	1.6e-07	53.7	529.304	2.0	1057.6	1057.6	-0.0003	-0.283661
a1	pepa1b98	PS_4	5850	45.03	TAIVEGLAQR		2.0	a1.a1 a1.a2	2.5e-09	61.9	529.304	2.0	1057.6	1057.6	-0.0003	-0.283661
a1	pepa1b98	SS_5	5986	45.3	TAIVEGLAQR		2.0	a1.a1 a1.a2	8.7e-08	53.7	529.304	2.0	1057.6	1057.6	-0.0002	-0.189107
a1	pepa1b98	PS_5	5924	45.11	TAIVEGLAQR		2.0	a1.a1 a1.a2	2.8e-09	57.7	529.304	2.0	1057.6	1057.6	-0.0003	-0.283661
a1	pepa1b98	G_5	5659	45	TAIVEGLAQR		2.0	a1.a1 a1.a2	1.7e-07	53.6	529.304	2.0	1057.6	1057.6	-0.0001	-0.094554
a1	pepa1b98	SS_2	6091	45.11	TAIVEGLAQR		2.0	a1.a1 a1.a2	5e-08	53.7	529.304	2.0	1057.6	1057.6	-0.0004	-0.378215
a1	pepa1b98	PS_1	5910	45.18	TAIVEGLAQR		2.0	a1.a1 a1.a2	4.8e-08	53.8	529.304	2.0	1057.6	1057.6	-0.0004	-0.378215
a1	pepa1b98	G_3	5897	45.11	TAIVEGLAQR		2.0	a1.a1 a1.a2	2.7e-07	53.8	529.304	2.0	1057.6	1057.6	-0.0003	-0.283661
a1	pepa1b98	G_4	5796	45.06	TAIVEGLAQR		2.0	a1.a1 a1.a2	2.8e-07	53.7	529.304	2.0	1057.6	1057.6	-0.0004	-0.378215
a1	pepa1b98	PS_2	5750	45.06	TAIVEGLAQR		2.0	a1.a1 a1.a2	5e-07	53.7	529.304	2.0	1057.6	1057.6	0.0005	0.472768
a1	pepa1b98	G_2	5899	45.11	TAIVEGLAQR		2.0	a1.a1 a1.a2	1.7e-07	53.6	529.304	2.0	1057.6	1057.6	-0.0003	-0.283661
a1	pepa1b93	G_2	6061	46.06	SALQHAFALSR		1.0	a1.a1	5e-06	53.1	600.828	2.0	1200.65	1200.65	-0.0003	-0.249865
a1	pepa1b93	G_4	5957	46.01	SALQHAFALSR		1.0	a1.a1	0.0073	29	600.829	2.0	1200.65	1200.65	0.0024	1.99892
a1	pepa1b93	PS_5	6039	45.78	SALQHAFALSR		1.0	a1.a1	0.015	35.8	400.888	3.0	1200.65	1200.65	0.0003	0.249865
a1	pepa1b93	G_3	6068	46.11	SALQHAFALSR		1.0	a1.a1	0.047	30.3	600.829	2.0	1200.65	1200.65	0.0021	1.74905
a1	pepa1b93	G_1	5933	45.71	SALQHAFALSR		1.0	a1.a1	0.0086	28.5	400.888	3.0	1200.65	1200.65	0.0001	0.083288
a1	pepa1b93	PS_4	5983	45.81	SALQHAFALSR		1.0	a1.a1	0.0043	28.2	400.888	3.0	1200.65	1200.65	0.0002	0.166577
a1	pepa1b93	PS_3	5953	45.86	SALQHAFALSR		1.0	a1.a1	0.0045	28.6	400.888	3.0	1200.65	1200.65	0.0004	0.333153
a1	pepa1b93	G_1	5950	45.81	SALQHAFALSR		1.0	a1.a1	0.00013	47.3	600.828	2.0	1200.65	1200.65	0	0
a1	pepa1b93	G_2	6043	45.96	SALQHAFALSR		1.0	a1.a1	0.0062	31.4	400.888	3.0	1200.65	1200.65	0.0005	0.416442
a1	pepa1b93	G_3	6031	45.9	SALQHAFALSR		1.0	a1.a1	0.0051	25.8	400.888	3.0	1200.65	1200.65	0	0
a1	pepa1b93	SS_4	6295	46.21	SALQHAFALSR		1.0	a1.a1	6.3e-05	48.1	600.825	2.0	1200.64	1200.65	-0.0058	-4.83072
a1	pepa1b93	SS_2	6220	45.88	SALQHAFALSR		1.0	a1.a1	0.0021	31.8	400.888	3.0	1200.65	1200.65	0.0004	0.333153
a1	pepa1b93	PS_5	6046	45.83	SALQHAFALSR		1.0	a1.a1	0.0023	45.7	600.827	2.0	1200.65	1200.65	-0.0014	-1.16604
a1	pepa1b93	G_5	5807	45.9	SALQHAFALSR		1.0	a1.a1	0.00055	40.3	600.828	2.0	1200.65	1200.65	-0.0002	-0.166577
a1	pepa1b93	PS_2	5912	46.03	SALQHAFALSR		1.0	a1.a1	0.0039	33.1	600.827	2.0	1200.65	1200.65	-0.0011	-0.916171
a1	pepa1b93	SS_1	6236	45.98	SALQHAFALSR		1.0	a1.a1	0.00029	47	600.826	2.0	1200.64	1200.65	-0.0039	-3.24824
a1	pepa1b93	G_4	5922	45.8	SALQHAFALSR		1.0	a1.a1	0.0079	28.6	400.888	3.0	1200.65	1200.65	0.0004	0.333153
a1	pepa1b93	PS_2	5888	45.88	SALQHAFALSR		1.0	a1.a1	0.0043	30.5	400.887	3.0	1200.65	1200.65	-0.001	-0.832883
a1	pepa1b93	PS_3	5960	45.9	SALQHAFALSR		1.0	a1.a1	0.00075	42.9	600.827	2.0	1200.65	1200.65	-0.0014	-1.16604
a1	pepa1b93	SS_5	6136	46.18	SALQHAFALSR		1.0	a1.a1	0.0072	30.2	600.826	2.0	1200.64	1200.65	-0.0047	-3.91455
a1	pepa1b93	SS_3	6242	46.15	SALQHAFALSR		1.0	a1.a1	0.0066	33.6	600.824	2.0	1200.64	1200.65	-0.0085	-7.07951
a1	pepa1b93	PS_1	6046	45.98	SALQHAFALSR		1.0	a1.a1	0.00012	47.9	600.828	2.0	1200.65	1200.65	-0.0009	-0.749595
a1	pepa1b93	PS_1	6033	45.9	SALQHAFALSR		1.0	a1.a1	0.0015	36.5	400.888	3.0	1200.65	1200.65	-0.0003	-0.249865
a1	pepa1b93	PS_4	5987	45.85	SALQHAFALSR		1.0	a1.a1	2.2e-08	53.1	600.828	2.0	1200.65	1200.65	-0.0002	-0.166577
a1	pepa1b93	SS_1	6223	45.9	SALQHAFALSR		1.0	a1.a1	0.027	29.8	400.888	3.0	1200.65	1200.65	0.0008	0.666306
a1	pepa1c112	G_2	6089	46.23	YGLTEQALR		1.0	a1.a1	1.9e-08	51.4	525.782	2.0	1050.56	1050.56	-0.0008	-0.7615
a1	pepa1c112	G_1	6005	46.13	YGLTEQALR		1.0	a1.a1	2.6e-08	56.8	525.782	2.0	1050.56	1050.56	-0.0011	-1.04706
a1	pepa1c112	PS_5	6103	46.16	YGLTEQALR		1.0	a1.a1	1.1e-07	52.3	525.781	2.0	1050.56	1050.56	-0.0029	-2.76044
a1	pepa1c112	PS_4	6038	46.15	YGLTEQALR		1.0	a1.a1	4.8e-07	51.8	525.782	2.0	1050.56	1050.56	-0.0007	-0.666312
a1	pepa1c112	SS_3	6258	46.23	YGLTEQALR		1.0	a1.a1	2.1e-09	56.2	525.782	2.0	1050.56	1050.56	-0.0017	-1.61819
a1	pepa1c112	SS_1	6279	46.23	YGLTEQALR		1.0	a1.a1	1.6e-07	47.7	525.782	2.0	1050.56	1050.56	-0.0012	-1.14225
a1	pepa1c112	SS_5	6169	46.36	YGLTEQALR		1.0	a1.a1	8.9e-08	52.7	525.782	2.0	1050.56	1050.56	-0.0017	-1.61819
a1	pepa1c112	PS_2	5938	46.18	YGLTEQALR		1.0	a1.a1	7.9e-08	47.9	525.783	2.0	1050.56	1050.56	-0.0005	-0.475937
a1	pepa1c112	PS_1	6090	46.23	YGLTEQALR		1.0	a1.a1	2.4e-07	48	525.782	2.0	1050.56	1050.56	-0.0014	-1.33262
a1	pepa1c112	SS_2	6289	46.28	YGLTEQALR		1.0	a1.a1	4.4e-08	51.9	525.782	2.0	1050.56	1050.56	-0.0013	-1.23744
a1	pepa1c112	G_3	6078	46.18	YGLTEQALR		1.0	a1.a1	4.5e-08	51.9	525.782	2.0	1050.56	1050.56	-0.0017	-1.61819
a1	pepa1c112	PS_3	6001	46.15	YGLTEQALR		1.0	a1.a1	2.3e-06	52.1	525.782	2.0	1050.56	1050.56	-0.0013	-1.23744
a1	pepa1c112	SS_4	6320	46.36	YGLTEQALR		1.0	a1.a1	2.4e-07	52	525.782	2.0	1050.56	1050.56	-0.0017	-1.61819
a1	pepa1c112	G_5	5839	46.1	YGLTEQALR		1.0	a1.a1	2e-08	56.3	525.782	2.0	1050.56	1050.56	-0.0012	-1.14225
a1	pepa1c112	G_4	5974	46.11	YGLTEQALR		1.0	a1.a1	1.3e-08	52	525.782	2.0	1050.56	1050.56	-0.0006	-0.571125
a1	pepa1b76	G_5	6507	50.18	NNPVLIGEPGVGK		2.0	a1.a1 a1.a2	1.6e-06	51.5	647.361	2.0	1293.71	1293.72	-0.0018	-1.39134
a1	pepa1b76	PS_5	6792	50.26	NNPVLIGEPGVGK		2.0	a1.a1 a1.a2	4.4e-06	40.9	647.36	2.0	1293.71	1293.72	-0.0029	-2.2416
a1	pepa1b76	PS_1	6780	50.31	NNPVLIGEPGVGK		2.0	a1.a1 a1.a2	1.1e-07	47.8	647.36	2.0	1293.71	1293.72	-0.0032	-2.47349
a1	pepa1b76	G_2	6771	50.3	NNPVLIGEPGVGK		2.0	a1.a1 a1.a2	2.9e-06	47.7	647.361	2.0	1293.71	1293.72	-0.0028	-2.16431
a1	pepa1b76	SS_5	6849	50.41	NNPVLIGEPGVGK		2.0	a1.a1 a1.a2	3e-08	51.6	647.359	2.0	1293.71	1293.72	-0.0048	-3.71024
a1	pepa1b76	PS_3	6681	50.21	NNPVLIGEPGVGK		2.0	a1.a1 a1.a2	2.1e-07	51.4	647.361	2.0	1293.72	1293.72	-0.0012	-0.92756
a1	pepa1b76	G_4	6655	50.18	NNPVLIGEPGVGK		2.0	a1.a1 a1.a2	3.9e-06	44.3	647.361	2.0	1293.71	1293.72	-0.002	-1.54593
a1	pepa1b76	G_1	6668	50.1	NNPVLIGEPGVGK		2.0	a1.a1 a1.a2	2.3e-05	44	647.359	2.0	1293.71	1293.72	-0.0053	-4.09672
a1	pepa1b76	PS_2	6617	50.23	NNPVLIGEPGVGK		2.0	a1.a1 a1.a2	1.6e-05	44.3	647.362	2.0	1293.72	1293.72	-0.0002	-0.154593
a1	pepa1b76	PS_4	6721	50.23	NNPVLIGEPGVGK		2.0	a1.a1 a1.a2	7.2e-07	44.1	647.361	2.0	1293.71	1293.72	-0.0019	-1.46864
a1	pepa1b76	SS_2	6966	50.26	NNPVLIGEPGVGK		2.0	a1.a1 a1.a2	1e-08	51.5	647.361	2.0	1293.71	1293.72	-0.0018	-1.39134
a1	pepa1b76	G_3	6757	50.23	NNPVLIGEPGVGK		2.0	a1.a1 a1.a2	6.9e-05	40.7	647.361	2.0	1293.72	1293.72	-0.0009	-0.69567
a1	pepa1b76	SS_1	6974	50.35	NNPVLIGEPGVGK		2.0	a1.a1 a1.a2	1.7e-08	51.6	647.361	2.0	1293.71	1293.72	-0.0018	-1.39134
a1	pepa1b76	SS_4	7005	50.43	NNPVLIGEPGVGK		2.0	a1.a1 a1.a2	1.1e-08	48.4	647.362	2.0	1293.72	1293.72	-0.0007	-0.541077
a1	pepa1b76	SS_3	6957	50.36	NNPVLIGEPGVGK		2.0	a1.a1 a1.a2	1e-07	44.5	647.361	2.0	1293.71	1293.72	-0.0026	-2.00971
a1	pepa1b71	SS_2	6979	50.33	MVQGEVPEVLR	M1:+15.99491	1.0	a1.a1	0.0001	43.8	636.836	2.0	1272.67	1272.66	0.0036	2.82872
a1	pepa1b71	PS_2	6621	50.26	MVQGEVPEVLR	M1:+15.99491	1.0	a1.a1	1.4e-08	55	636.835	2.0	1272.66	1272.66	0.0016	1.25721
a1	pepa1b71	G_4	6667	50.25	MVQGEVPEVLR	M1:+15.99491	1.0	a1.a1	0.0011	40.7	636.836	2.0	1272.66	1272.66	0.0018	1.41436
a1	pepa1b71	G_3	6770	50.31	MVQGEVPEVLR	M1:+15.99491	1.0	a1.a1	0.00076	40.2	636.836	2.0	1272.66	1272.66	0.0029	2.27869
a1	pepa1b71	PS_5	6797	50.3	MVQGEVPEVLR	M1:+15.99491	1.0	a1.a1	1.2e-06	47.1	636.835	2.0	1272.66	1272.66	0.0005	0.392877
a1	pepa1b71	G_5	6515	50.23	MVQGEVPEVLR	M1:+15.99491	1.0	a1.a1	2.8e-07	51.7	636.835	2.0	1272.66	1272.66	-0.0002	-0.157151
a1	pepa1b71	PS_4	6724	50.25	MVQGEVPEVLR	M1:+15.99491	1.0	a1.a1	2.9e-08	54.7	636.835	2.0	1272.66	1272.66	0.0013	1.02148
a1	pepa1b71	G_2	6777	50.33	MVQGEVPEVLR	M1:+15.99491	1.0	a1.a1	3e-08	54.6	636.835	2.0	1272.66	1272.66	0.0009	0.707179
a1	pepa1b71	G_1	6681	50.16	MVQGEVPEVLR	M1:+15.99491	1.0	a1.a1	0.00013	43.6	636.835	2.0	1272.66	1272.66	0.0011	0.86433
a1	pepa1b71	SS_4	7031	50.6	MVQGEVPEVLR	M1:+15.99491	1.0	a1.a1	0.00034	44.5	636.837	2.0	1272.67	1272.66	0.0042	3.30017
a1	pepa1b71	PS_3	6691	50.28	MVQGEVPEVLR	M1:+15.99491	1.0	a1.a1	4.3e-08	51	636.835	2.0	1272.66	1272.66	0.0014	1.10006
a1	pepa1b71	PS_1	6784	50.35	MVQGEVPEVLR	M1:+15.99491	1.0	a1.a1	9.9e-08	51.5	636.834	2.0	1272.66	1272.66	-0.0017	-1.33578
a1	pepa1b71	SS_1	6984	50.4	MVQGEVPEVLR	M1:+15.99491	1.0	a1.a1	1.7e-08	54.5	636.835	2.0	1272.66	1272.66	0.0009	0.707179
a1	pepa1b71	SS_5	6862	50.5	MVQGEVPEVLR	M1:+15.99491	1.0	a1.a1	3.7e-07	47.2	636.836	2.0	1272.66	1272.66	0.0028	2.20011
a1	pepa1b71	SS_3	6973	50.46	MVQGEVPEVLR	M1:+15.99491	1.0	a1.a1	1.4e-07	50.9	636.836	2.0	1272.67	1272.66	0.0033	2.59299
a1	pepa1b96	SS_2	7177	51.51	SKEVETTIEVLAR		1.0	a1.a1	9.5e-11	64.6	737.904	2.0	1474.8	1474.81	-0.011	-7.45858
a1	pepa1b96	PS_2	6808	51.38	SKEVETTIEVLAR		1.0	a1.a1	1.6e-06	48.6	737.906	2.0	1474.8	1474.81	-0.0077	-5.22101
a1	pepa1b96	PS_5	6979	51.38	SKEVETTIEVLAR		1.0	a1.a1	5.1e-09	56.7	737.904	2.0	1474.8	1474.81	-0.011	-7.45858
a1	pepa1b96	G_2	6957	51.41	SKEVETTIEVLAR		1.0	a1.a1	0.0012	45	737.909	2.0	1474.81	1474.81	-0.0011	-0.745858
a1	pepa1b96	SS_4	7187	51.53	SKEVETTIEVLAR		1.0	a1.a1	0.031	37.5	492.275	3.0	1474.81	1474.81	0.0001	0.067805
a1	pepa1b96	G_1	6843	51.13	SKEVETTIEVLAR		1.0	a1.a1	1.7e-07	53.5	737.905	2.0	1474.8	1474.81	-0.0085	-5.76345
a1	pepa1b96	PS_3	6878	51.4	SKEVETTIEVLAR		1.0	a1.a1	4.2e-09	61	737.906	2.0	1474.8	1474.81	-0.0068	-4.61076
a1	pepa1b96	PS_1	6968	51.45	SKEVETTIEVLAR		1.0	a1.a1	1.8e-10	65.5	737.903	2.0	1474.8	1474.81	-0.012	-8.13663
a1	pepa1b96	SS_5	7048	51.61	SKEVETTIEVLAR		1.0	a1.a1	2.3e-08	53.1	737.908	2.0	1474.81	1474.81	-0.0038	-2.5766
a1	pepa1b96	PS_2	6795	51.3	SKEVETTIEVLAR		1.0	a1.a1	0.0016	45.9	492.276	3.0	1474.81	1474.81	0.0007	0.474637
a1	pepa1b96	SS_4	7188	51.53	SKEVETTIEVLAR		1.0	a1.a1	9.8e-08	53.5	737.905	2.0	1474.8	1474.81	-0.0084	-5.69564
a1	pepa1b96	SS_1	7160	51.45	SKEVETTIEVLAR		1.0	a1.a1	2.8e-09	60.7	737.904	2.0	1474.8	1474.81	-0.01	-6.78052
a1	pepa1b96	G_4	6855	51.38	SKEVETTIEVLAR		1.0	a1.a1	2e-09	56.3	737.909	2.0	1474.81	1474.81	-0.0012	-0.813663
a1	pepa1b96	SS_3	7153	51.53	SKEVETTIEVLAR		1.0	a1.a1	2.4e-11	69	737.906	2.0	1474.81	1474.81	-0.0059	-4.00051
a1	pepa1b96	G_3	6946	51.36	SKEVETTIEVLAR		1.0	a1.a1	0.00079	45	737.906	2.0	1474.8	1474.81	-0.0072	-4.88198
a1	pepa1b96	G_5	6685	51.26	SKEVETTIEVLAR		1.0	a1.a1	1.1e-08	54.3	737.905	2.0	1474.8	1474.81	-0.0092	-6.23808
a1	pepa1b14	SS_4	7746	54.9	AIDLIDQAAAR		1.0	a1.a1	1.7e-09	61.6	578.82	2.0	1156.63	1156.63	-0.0006	-0.518747
a1	pepa1b14	G_5	7222	54.6	AIDLIDQAAAR		1.0	a1.a1	1.5e-09	61.7	578.82	2.0	1156.63	1156.63	-0.0005	-0.432289
a1	pepa1b14	SS_3	7690	54.73	AIDLIDQAAAR		1.0	a1.a1	3.1e-10	65.5	578.82	2.0	1156.63	1156.63	-0.0004	-0.345832
a1	pepa1b14	G_2	7516	54.78	AIDLIDQAAAR		1.0	a1.a1	1.9e-10	65.4	578.82	2.0	1156.63	1156.63	0.0001	0.086458
a1	pepa1b14	PS_4	7456	54.65	AIDLIDQAAAR		1.0	a1.a1	5.9e-11	65.4	578.819	2.0	1156.63	1156.63	-0.001	-0.864579
a1	pepa1b14	SS_1	7706	54.71	AIDLIDQAAAR		1.0	a1.a1	1.6e-10	61.7	578.819	2.0	1156.63	1156.63	-0.0016	-1.38333
a1	pepa1b14	SS_2	7708	54.66	AIDLIDQAAAR		1.0	a1.a1	1e-09	61.4	578.82	2.0	1156.63	1156.63	-0.0002	-0.172916
a1	pepa1b14	SS_5	7582	54.81	AIDLIDQAAAR		1.0	a1.a1	6.1e-09	57.3	578.819	2.0	1156.63	1156.63	-0.0012	-1.0375
a1	pepa1b14	PS_5	7529	54.68	AIDLIDQAAAR		1.0	a1.a1	1.1e-09	61.3	578.819	2.0	1156.63	1156.63	-0.0017	-1.46978
a1	pepa1b14	PS_2	7348	54.63	AIDLIDQAAAR		1.0	a1.a1	5.8e-10	57.4	578.82	2.0	1156.63	1156.63	0	0
a1	pepa1b14	G_3	7492	54.65	AIDLIDQAAAR		1.0	a1.a1	1.1e-09	57.3	578.819	2.0	1156.63	1156.63	-0.001	-0.864579
a1	pepa1b14	PS_1	7518	54.73	AIDLIDQAAAR		1.0	a1.a1	9.8e-12	65.5	578.82	2.0	1156.63	1156.63	0.0004	0.345832
a1	pepa1b14	PS_3	7426	54.71	AIDLIDQAAAR		1.0	a1.a1	1.7e-11	65.6	578.82	2.0	1156.63	1156.63	-0.0001	-0.086458
a1	pepa1b14	G_1	7405	54.5	AIDLIDQAAAR		1.0	a1.a1	3.7e-11	65.2	578.82	2.0	1156.63	1156.63	-0.0005	-0.432289
a1	pepa1b14	G_2	5076	40.3	AIDLIDQAAAR		1.0	a1.a1	0.011	29	578.82	2.0	1156.63	1156.63	0.0012	1.0375
a1	pepa1b14	G_4	7383	54.6	AIDLIDQAAAR		1.0	a1.a1	6.6e-10	61.2	578.818	2.0	1156.63	1156.63	-0.0032	-2.76665
a1	pepa1b36	SS_1	8026	56.63	GEMNLIGATTLNEYQK	M3:+15.99491	1.0	a1.a1	5.9e-11	60.4	899.438	2.0	1797.87	1797.87	-0.0009	-0.500593
a1	pepa1b36	PS_2	7667	56.53	GEMNLIGATTLNEYQK	M3:+15.99491	1.0	a1.a1	2.7e-08	48.8	899.44	2.0	1797.87	1797.87	0.0038	2.11361
a1	pepa1b36	PS_1	7838	56.63	GEMNLIGATTLNEYQK	M3:+15.99491	1.0	a1.a1	6.2e-11	60.3	899.44	2.0	1797.87	1797.87	0.0027	1.50178
a1	pepa1b36	SS_3	8009	56.63	GEMNLIGATTLNEYQK	M3:+15.99491	1.0	a1.a1	7.6e-10	64.1	899.439	2.0	1797.87	1797.87	0.0011	0.611835
a1	pepa1b36	PS_3	7736	56.56	GEMNLIGATTLNEYQK	M3:+15.99491	1.0	a1.a1	6.3e-12	64.3	899.44	2.0	1797.87	1797.87	0.0038	2.11361
a1	pepa1b36	SS_5	7905	56.76	GEMNLIGATTLNEYQK	M3:+15.99491	1.0	a1.a1	7.6e-09	49	899.438	2.0	1797.87	1797.87	0	0
a1	pepa1b36	G_3	7812	56.58	GEMNLIGATTLNEYQK	M3:+15.99491	1.0	a1.a1	6.2e-07	52.5	899.44	2.0	1797.87	1797.87	0.003	1.66864
a1	pepa1b36	SS_2	8033	56.6	GEMNLIGATTLNEYQK	M3:+15.99491	1.0	a1.a1	1.9e-12	64.4	899.44	2.0	1797.87	1797.87	0.0041	2.28048
a1	pepa1b36	G_4	7711	56.55	GEMNLIGATTLNEYQK	M3:+15.99491	1.0	a1.a1	1.1e-07	52.5	899.439	2.0	1797.87	1797.87	0.0021	1.16805
a1	pepa1b36	G_1	7721	56.4	GEMNLIGATTLNEYQK	M3:+15.99491	1.0	a1.a1	3.3e-06	48.8	899.441	2.0	1797.88	1797.87	0.0063	3.50415
a1	pepa1b36	SS_4	8057	56.76	GEMNLIGATTLNEYQK	M3:+15.99491	1.0	a1.a1	7.5e-07	52.2	899.44	2.0	1797.87	1797.87	0.0043	2.39172
a1	pepa1b36	PS_5	7845	56.58	GEMNLIGATTLNEYQK	M3:+15.99491	1.0	a1.a1	8.7e-10	60.6	899.438	2.0	1797.87	1797.87	-0.0002	-0.111243
a1	pepa1b36	G_2	7826	56.65	GEMNLIGATTLNEYQK	M3:+15.99491	1.0	a1.a1	6.4e-10	56.3	899.44	2.0	1797.87	1797.87	0.0041	2.28048
a1	pepa1b36	PS_4	7777	56.56	GEMNLIGATTLNEYQK	M3:+15.99491	1.0	a1.a1	3.6e-11	60.3	899.44	2.0	1797.87	1797.87	0.0033	1.83551
a1	pepa1b36	G_5	7546	56.55	GEMNLIGATTLNEYQK	M3:+15.99491	1.0	a1.a1	8.5e-06	48.7	899.441	2.0	1797.87	1797.87	0.0049	2.72545
a1	pepa1c108	SS_2	8952	62.2	VIGQQEAITAVSDAVR		1.0	a1.a1	0.0011	42.8	552.969	3.0	1656.89	1656.89	0.0001	0.060354
a1	pepa1c108	SS_4	8965	62.35	VIGQQEAITAVSDAVR		1.0	a1.a1	6.2e-05	48.4	552.97	3.0	1656.89	1656.89	0.0023	1.38814
a1	pepa1c108	SS_1	8939	62.21	VIGQQEAITAVSDAVR		1.0	a1.a1	1e-15	86.7	828.951	2.0	1656.89	1656.89	0.002	1.20708
a1	pepa1c108	PS_2	8572	62.13	VIGQQEAITAVSDAVR		1.0	a1.a1	1.8e-12	69.5	828.947	2.0	1656.89	1656.89	-0.0062	-3.74195
a1	pepa1c108	G_2	8730	62.21	VIGQQEAITAVSDAVR		1.0	a1.a1	1.1e-12	65.4	828.949	2.0	1656.89	1656.89	-0.0004	-0.241416
a1	pepa1c108	PS_1	8748	62.2	VIGQQEAITAVSDAVR		1.0	a1.a1	1e-05	53.3	552.969	3.0	1656.89	1656.89	-0.0008	-0.482832
a1	pepa1c108	G_2	8727	62.2	VIGQQEAITAVSDAVR		1.0	a1.a1	3.1e-08	55.5	552.969	3.0	1656.89	1656.89	-0.0001	-0.060354
a1	pepa1c108	PS_1	8751	62.23	VIGQQEAITAVSDAVR		1.0	a1.a1	1e-15	82.2	828.95	2.0	1656.89	1656.89	0.0015	0.905309
a1	pepa1c108	SS_1	8948	62.26	VIGQQEAITAVSDAVR		1.0	a1.a1	7.9e-10	61.9	552.969	3.0	1656.89	1656.89	-0.0003	-0.181062
a1	pepa1c108	PS_4	8678	62.1	VIGQQEAITAVSDAVR		1.0	a1.a1	7.6e-15	74	828.951	2.0	1656.89	1656.89	0.0025	1.50885
a1	pepa1c108	PS_3	8647	62.13	VIGQQEAITAVSDAVR		1.0	a1.a1	1e-15	91.3	828.95	2.0	1656.89	1656.89	0.0007	0.422478
a1	pepa1c108	G_1	8615	61.88	VIGQQEAITAVSDAVR		1.0	a1.a1	6.4e-09	57.3	552.97	3.0	1656.89	1656.89	0.0027	1.62956
a1	pepa1c108	SS_5	8810	62.31	VIGQQEAITAVSDAVR		1.0	a1.a1	0.00039	47.8	552.969	3.0	1656.89	1656.89	0.0012	0.724248
a1	pepa1c108	PS_2	8573	62.13	VIGQQEAITAVSDAVR		1.0	a1.a1	2.3e-06	55	552.969	3.0	1656.89	1656.89	-0.0008	-0.482832
a1	pepa1c108	G_3	8712	62.15	VIGQQEAITAVSDAVR		1.0	a1.a1	2.3e-07	56.1	552.969	3.0	1656.89	1656.89	-0.001	-0.60354
a1	pepa1c108	G_1	8623	61.93	VIGQQEAITAVSDAVR		1.0	a1.a1	6.6e-13	69.2	828.95	2.0	1656.89	1656.89	0.0013	0.784602
a1	pepa1c108	SS_3	8931	62.25	VIGQQEAITAVSDAVR		1.0	a1.a1	1.5e-15	77.8	828.95	2.0	1656.89	1656.89	0.0012	0.724248
a1	pepa1c108	G_5	8454	62.15	VIGQQEAITAVSDAVR		1.0	a1.a1	4.1e-05	48.8	552.969	3.0	1656.89	1656.89	0.0001	0.060354
a1	pepa1c108	G_4	8614	62.11	VIGQQEAITAVSDAVR		1.0	a1.a1	9.4e-10	61.6	552.969	3.0	1656.89	1656.89	0.0007	0.422478
a1	pepa1c108	PS_4	8677	62.1	VIGQQEAITAVSDAVR		1.0	a1.a1	0.00034	50	552.968	3.0	1656.89	1656.89	-0.0012	-0.724248
a1	pepa1c108	SS_2	8954	62.21	VIGQQEAITAVSDAVR		1.0	a1.a1	1.7e-14	73.6	828.95	2.0	1656.89	1656.89	0.0008	0.482832
a1	pepa1c108	G_3	8713	62.15	VIGQQEAITAVSDAVR		1.0	a1.a1	4.2e-14	75	828.951	2.0	1656.9	1656.89	0.0032	1.93133
a1	pepa1c108	SS_5	8814	62.35	VIGQQEAITAVSDAVR		1.0	a1.a1	1.3e-13	74	828.95	2.0	1656.89	1656.89	0.0017	1.02602
a1	pepa1c108	G_5	8455	62.15	VIGQQEAITAVSDAVR		1.0	a1.a1	1e-15	86.9	828.947	2.0	1656.89	1656.89	-0.0045	-2.71593
a1	pepa1c108	SS_3	8930	62.25	VIGQQEAITAVSDAVR		1.0	a1.a1	0.00032	43.6	552.969	3.0	1656.89	1656.89	-0.001	-0.60354
a1	pepa1c108	PS_5	8752	62.16	VIGQQEAITAVSDAVR		1.0	a1.a1	1e-15	82.3	828.95	2.0	1656.89	1656.89	0.0001	0.060354
a1	pepa1c108	SS_4	8967	62.35	VIGQQEAITAVSDAVR		1.0	a1.a1	1e-15	82.8	828.951	2.0	1656.89	1656.89	0.002	1.20708
a1	pepa1c108	G_4	8615	62.13	VIGQQEAITAVSDAVR		1.0	a1.a1	1.7e-08	57.6	828.952	2.0	1656.9	1656.89	0.004	2.41416
a1	pepa1c108	PS_3	8648	62.15	VIGQQEAITAVSDAVR		1.0	a1.a1	2.9e-05	52.4	552.969	3.0	1656.89	1656.89	-0.001	-0.60354
a1	pepa1c108	PS_5	8751	62.15	VIGQQEAITAVSDAVR		1.0	a1.a1	3.2e-05	52.8	552.969	3.0	1656.89	1656.89	-0.001	-0.60354
a1	pepa1b52	G_4	8649	62.33	LIGAPPGYVGYDEGGQLTER		1.0	a1.a1	4.6e-05	36.6	1046.52	2.0	2092.04	2092.03	0.0071	3.39383
a1	pepa1b52	PS_4	8706	62.26	LIGAPPGYVGYDEGGQLTER		1.0	a1.a1	1.3e-08	47	1046.52	2.0	2092.04	2092.03	0.0005	0.239002
a1	pepa1b52	PS_1	8778	62.38	LIGAPPGYVGYDEGGQLTER		1.0	a1.a1	2.2e-07	49.2	1046.53	2.0	2092.05	2092.03	0.011	5.25804
a1	pepa1b52	G_1	8674	62.25	LIGAPPGYVGYDEGGQLTER		1.0	a1.a1	0.046	33.9	698.016	3.0	2092.03	2092.03	-0.001	-0.478004
a1	pepa1b52	G_5	8487	62.35	LIGAPPGYVGYDEGGQLTER		1.0	a1.a1	1e-05	42.9	1046.52	2.0	2092.04	2092.03	0.0041	1.95981
a1	pepa1b52	SS_1	8976	62.45	LIGAPPGYVGYDEGGQLTER		1.0	a1.a1	1.1e-05	40.5	1046.52	2.0	2092.04	2092.03	0.0031	1.48181
a1	pepa1b52	SS_5	8840	62.5	LIGAPPGYVGYDEGGQLTER		1.0	a1.a1	0.00058	36.5	1046.52	2.0	2092.04	2092.03	0.0005	0.239002
a1	pepa1b52	PS_2	8599	62.3	LIGAPPGYVGYDEGGQLTER		1.0	a1.a1	0.004	29.5	1046.52	2.0	2092.03	2092.03	-0.0008	-0.382403
a1	pepa1b52	G_3	8740	62.31	LIGAPPGYVGYDEGGQLTER		1.0	a1.a1	0.00011	36.7	1046.52	2.0	2092.04	2092.03	0.0034	1.62521
a1	pepa1b52	SS_3	8960	62.43	LIGAPPGYVGYDEGGQLTER		1.0	a1.a1	4.1e-09	50	1046.52	2.0	2092.04	2092.03	0.0071	3.39383
a1	pepa1b52	SS_2	8985	62.4	LIGAPPGYVGYDEGGQLTER		1.0	a1.a1	2.5e-09	49.9	1046.52	2.0	2092.04	2092.03	0.0027	1.29061
a1	pepa1b52	PS_3	8673	62.3	LIGAPPGYVGYDEGGQLTER		1.0	a1.a1	8.5e-07	44.7	1046.52	2.0	2092.04	2092.03	0.0049	2.34222
a1	pepa1b52	PS_5	8786	62.36	LIGAPPGYVGYDEGGQLTER		1.0	a1.a1	1.5e-06	47.2	1046.52	2.0	2092.04	2092.03	0.0039	1.86421
a1	pepa1b52	SS_4	9002	62.56	LIGAPPGYVGYDEGGQLTER		1.0	a1.a1	0.0018	30.8	1046.52	2.0	2092.04	2092.03	0.0041	1.95981
a1	pepa1b52	G_2	8760	62.41	LIGAPPGYVGYDEGGQLTER		1.0	a1.a1	2.2e-07	52.3	1046.52	2.0	2092.04	2092.03	0.0019	0.908207
a1	pepa1b52	G_1	8645	62.08	LIGAPPGYVGYDEGGQLTER		1.0	a1.a1	5e-10	56.7	1046.52	2.0	2092.04	2092.03	0.0063	3.01142
a1	pepa1b22	PS_2	8767	63.35	EGETVTFFYDAK		1.0	a1.a1	0.00033	31.3	703.826	2.0	1406.64	1406.65	-0.004	-2.84364
a1	pepa1b22	SS_2	9153	63.43	EGETVTFFYDAK		1.0	a1.a1	0.00015	34.2	703.825	2.0	1406.64	1406.65	-0.0051	-3.62564
a1	pepa1b22	G_4	8813	63.36	EGETVTFFYDAK		1.0	a1.a1	0.00077	32.4	703.825	2.0	1406.64	1406.65	-0.0047	-3.34128
a1	pepa1b22	G_5	8652	63.38	EGETVTFFYDAK		1.0	a1.a1	0.00029	36.9	703.828	2.0	1406.65	1406.65	0	0
a1	pepa1b22	PS_4	8879	63.36	EGETVTFFYDAK		1.0	a1.a1	0.00018	32.4	703.826	2.0	1406.65	1406.65	-0.0023	-1.63509
a1	pepa1b22	SS_5	9025	63.65	EGETVTFFYDAK		1.0	a1.a1	0.0007	34.6	703.83	2.0	1406.65	1406.65	0.0039	2.77255
a1	pepa1b22	PS_3	8849	63.38	EGETVTFFYDAK		1.0	a1.a1	3.6e-05	41.4	703.827	2.0	1406.65	1406.65	-0.0015	-1.06637
a1	pepa1b22	SS_3	9129	63.48	EGETVTFFYDAK		1.0	a1.a1	0.00097	34.7	703.824	2.0	1406.64	1406.65	-0.0067	-4.7631
a1	pepa1b22	G_1	8825	63.2	EGETVTFFYDAK		1.0	a1.a1	0.00037	37.6	703.826	2.0	1406.64	1406.65	-0.0033	-2.346
a1	pepa1b22	PS_1	8947	63.45	EGETVTFFYDAK		1.0	a1.a1	1.7e-05	40.8	703.826	2.0	1406.64	1406.65	-0.003	-2.13273
a1	pepa1b22	G_2	8926	63.45	EGETVTFFYDAK		1.0	a1.a1	0.0041	32.1	703.826	2.0	1406.64	1406.65	-0.0032	-2.27491
a1	pepa1b22	SS_1	9140	63.46	EGETVTFFYDAK		1.0	a1.a1	0.0037	30.3	703.825	2.0	1406.64	1406.65	-0.0055	-3.91
a1	pepa1b22	G_3	8903	63.35	EGETVTFFYDAK		1.0	a1.a1	0.00058	34.4	703.829	2.0	1406.65	1406.65	0.0026	1.84837
a1	pepa1b22	SS_4	9168	63.6	EGETVTFFYDAK		1.0	a1.a1	0.00011	37.7	703.825	2.0	1406.64	1406.65	-0.0056	-3.98109
a1	pepa1b22	PS_5	8961	63.46	EGETVTFFYDAK		1.0	a1.a1	7.9e-08	48.5	703.825	2.0	1406.64	1406.65	-0.0041	-2.91473
a1	pepa1b91	SS_3	9399	65.15	RPYSVILLDEIEK		1.0	a1.a1	0.0079	38.5	525.631	3.0	1574.88	1574.88	-0.0012	-0.761963
a1	pepa1b91	G_4	9081	65.03	RPYSVILLDEIEK		1.0	a1.a1	0.0092	38.4	525.631	3.0	1574.88	1574.88	-0.0009	-0.571472
a1	pepa1b91	PS_2	9040	65.08	RPYSVILLDEIEK		1.0	a1.a1	0.00038	45.3	525.631	3.0	1574.88	1574.88	-0.0003	-0.190491
a1	pepa1b91	G_2	9230	65.36	RPYSVILLDEIEK		1.0	a1.a1	0.022	24.7	787.951	2.0	1574.89	1574.88	0.015	9.52454
a1	pepa1b91	PS_1	9212	65.1	RPYSVILLDEIEK		1.0	a1.a1	0.006	39.2	525.631	3.0	1574.88	1574.88	0.0002	0.126994
a1	pepa1b91	SS_5	9290	65.3	RPYSVILLDEIEK		1.0	a1.a1	0.014	41.2	525.633	3.0	1574.88	1574.88	0.0039	2.47638
a1	pepa1b91	G_2	9196	65.15	RPYSVILLDEIEK		1.0	a1.a1	0.042	36.3	525.632	3.0	1574.88	1574.88	0.0021	1.33343
a1	pepa1b91	G_1	9088	64.83	RPYSVILLDEIEK		1.0	a1.a1	0.0042	41.2	525.631	3.0	1574.88	1574.88	-0.0003	-0.190491
a1	pepa1b91	PS_4	9144	65.01	RPYSVILLDEIEK		1.0	a1.a1	2.2e-06	47.1	525.631	3.0	1574.88	1574.88	0	0
a1	pepa1b91	PS_3	9120	65.06	RPYSVILLDEIEK		1.0	a1.a1	0.0088	38	525.631	3.0	1574.88	1574.88	-0.0005	-0.317485
a1	pepa1b91	G_5	8923	65.08	RPYSVILLDEIEK		1.0	a1.a1	0.038	32.5	525.631	3.0	1574.88	1574.88	-0.0016	-1.01595
a1	pepa1b91	PS_5	9220	65.08	RPYSVILLDEIEK		1.0	a1.a1	0.00091	41.2	525.631	3.0	1574.88	1574.88	-0.0005	-0.317485
a1	pepa1b91	SS_2	9428	65.13	RPYSVILLDEIEK		1.0	a1.a1	0.01	35.6	525.632	3.0	1574.88	1574.88	0.0013	0.82546
a1	pepa1b91	G_3	9187	65.13	RPYSVILLDEIEK		1.0	a1.a1	0.00037	46.7	525.632	3.0	1574.88	1574.88	0.0021	1.33343
a1	pepa1b91	SS_1	9404	65.1	RPYSVILLDEIEK		1.0	a1.a1	0.0072	36.7	525.631	3.0	1574.88	1574.88	-0.0001	-0.063497
a1	pepa1c111	G_2	9444	66.7	VTIRDEAFVAAAELSDR		1.0	a1.a1	0.00055	41.5	621.658	3.0	1862.96	1862.96	-0.0001	-0.053678
a1	pepa1c111	PS_4	9393	66.6	VTIRDEAFVAAAELSDR		1.0	a1.a1	0.0024	39.4	621.658	3.0	1862.96	1862.96	-0.0005	-0.26839
a1	pepa1c111	G_1	9333	66.36	VTIRDEAFVAAAELSDR		1.0	a1.a1	0.01	34.6	621.659	3.0	1862.96	1862.96	0.0019	1.01988
a1	pepa1c111	PS_1	9463	66.66	VTIRDEAFVAAAELSDR		1.0	a1.a1	0.013	35.9	621.658	3.0	1862.96	1862.96	-0.0018	-0.966204
a1	pepa1c111	G_4	9328	66.58	VTIRDEAFVAAAELSDR		1.0	a1.a1	0.00085	43.6	621.658	3.0	1862.96	1862.96	-0.001	-0.53678
a1	pepa1c111	SS_2	9679	66.7	VTIRDEAFVAAAELSDR		1.0	a1.a1	0.0054	35.8	621.659	3.0	1862.96	1862.96	0.001	0.53678
a1	pepa1c111	SS_1	9652	66.63	VTIRDEAFVAAAELSDR		1.0	a1.a1	0.00035	46.9	621.658	3.0	1862.96	1862.96	-0.0023	-1.23459
a1	pepa1c111	PS_3	9365	66.61	VTIRDEAFVAAAELSDR		1.0	a1.a1	0.008	43.4	621.658	3.0	1862.96	1862.96	-0.0003	-0.161034
a1	pepa1c111	G_5	9157	66.55	VTIRDEAFVAAAELSDR		1.0	a1.a1	0.017	34.9	621.658	3.0	1862.96	1862.96	-0.0012	-0.644136
a1	pepa1c111	PS_5	9465	66.61	VTIRDEAFVAAAELSDR		1.0	a1.a1	0.00014	43.6	621.659	3.0	1862.96	1862.96	0.0006	0.322068
a1	pepa1c111	SS_3	9647	66.68	VTIRDEAFVAAAELSDR		1.0	a1.a1	0.00034	49.1	621.659	3.0	1862.96	1862.96	0.0021	1.12724
a1	pepa1c111	SS_4	9670	66.73	VTIRDEAFVAAAELSDR		1.0	a1.a1	0.0061	34.3	621.659	3.0	1862.96	1862.96	0.0015	0.80517
a1	pepa1c111	SS_5	9530	66.78	VTIRDEAFVAAAELSDR		1.0	a1.a1	0.0028	40.6	621.657	3.0	1862.96	1862.96	-0.0047	-2.52286
a1	pepa1c111	PS_2	9282	66.61	VTIRDEAFVAAAELSDR		1.0	a1.a1	0.0078	40.2	621.658	3.0	1862.96	1862.96	-0.0003	-0.161034
a1	pepa1c111	G_3	9418	66.58	VTIRDEAFVAAAELSDR		1.0	a1.a1	0.014	32.7	621.658	3.0	1862.96	1862.96	-0.0001	-0.053678
a1	pepa1b99	SS_2	9711	66.9	TEEVRVEDIAEIISK		1.0	a1.a1	6.3e-09	55.3	577.644	3.0	1730.92	1730.92	-0.0003	-0.173318
a1	pepa1b99	G_4	9362	66.8	TEEVRVEDIAEIISK		1.0	a1.a1	1.8e-09	56.5	577.644	3.0	1730.92	1730.92	0.0003	0.173318
a1	pepa1b99	G_2	9464	66.83	TEEVRVEDIAEIISK		1.0	a1.a1	5.1e-10	58.7	577.644	3.0	1730.92	1730.92	-0.0005	-0.288864
a1	pepa1b99	G_3	9440	66.73	TEEVRVEDIAEIISK		1.0	a1.a1	3.9e-08	53.2	577.644	3.0	1730.92	1730.92	0.0006	0.346637
a1	pepa1b99	G_1	9349	66.46	TEEVRVEDIAEIISK		1.0	a1.a1	1.6e-05	51.4	577.644	3.0	1730.92	1730.92	0.0014	0.80882
a1	pepa1b99	G_5	9180	66.7	TEEVRVEDIAEIISK		1.0	a1.a1	7.4e-10	59	577.644	3.0	1730.92	1730.92	-0.0008	-0.462183
a1	pepa1b99	SS_4	9698	66.9	TEEVRVEDIAEIISK		1.0	a1.a1	6.6e-05	44	577.644	3.0	1730.92	1730.92	-0.0005	-0.288864
a1	pepa1b99	PS_2	9306	66.76	TEEVRVEDIAEIISK		1.0	a1.a1	1.5e-08	55.8	577.644	3.0	1730.92	1730.92	-0.0007	-0.40441
a1	pepa1b99	PS_3	9385	66.73	TEEVRVEDIAEIISK		1.0	a1.a1	1.4e-10	61.9	577.644	3.0	1730.92	1730.92	0.0014	0.80882
a1	pepa1b99	PS_5	9528	67.01	TEEVRVEDIAEIISK		1.0	a1.a1	0.0047	29.8	865.963	2.0	1730.92	1730.92	0.0021	1.21323
a1	pepa1b99	SS_5	9551	66.91	TEEVRVEDIAEIISK		1.0	a1.a1	0.00017	44.9	577.644	3.0	1730.92	1730.92	0.0012	0.693274
a1	pepa1b99	PS_5	9487	66.75	TEEVRVEDIAEIISK		1.0	a1.a1	8.4e-10	56.8	577.644	3.0	1730.92	1730.92	-0.0003	-0.173318
a1	pepa1b99	PS_3	9403	66.85	TEEVRVEDIAEIISK		1.0	a1.a1	6.3e-05	42.5	865.96	2.0	1730.91	1730.92	-0.0042	-2.42646
a1	pepa1b99	PS_1	9485	66.81	TEEVRVEDIAEIISK		1.0	a1.a1	4.7e-10	61.8	577.644	3.0	1730.92	1730.92	-0.0005	-0.288864
a1	pepa1b99	SS_3	9669	66.83	TEEVRVEDIAEIISK		1.0	a1.a1	0.00026	43.6	577.644	3.0	1730.92	1730.92	0.0008	0.462183
a1	pepa1b99	SS_1	9679	66.81	TEEVRVEDIAEIISK		1.0	a1.a1	2.1e-10	62.2	577.644	3.0	1730.92	1730.92	-0.0012	-0.693274
a1	pepa1b99	PS_4	9415	66.73	TEEVRVEDIAEIISK		1.0	a1.a1	1.7e-10	62.6	577.644	3.0	1730.92	1730.92	-0.001	-0.577728
a1	pepa1b99	PS_2	9334	66.93	TEEVRVEDIAEIISK		1.0	a1.a1	0.037	26	865.962	2.0	1730.92	1730.92	0	0
a1	pepa1b12	G_1	9397	66.76	ALAEVVFGDEDAMIR	M13:+15.99491	1.0	a1.a1	5.2e-13	68.7	826.402	2.0	1651.8	1651.8	-0.0038	-2.30052
a1	pepa1b12	SS_5	9595	67.2	ALAEVVFGDEDAMIR	M13:+15.99491	1.0	a1.a1	2.5e-11	64.9	826.403	2.0	1651.8	1651.8	-0.0004	-0.24216
a1	pepa1b12	PS_1	9529	67.08	ALAEVVFGDEDAMIR	M13:+15.99491	1.0	a1.a1	3.7e-13	69.2	826.403	2.0	1651.8	1651.8	-0.0004	-0.24216
a1	pepa1b12	PS_3	9423	66.96	ALAEVVFGDEDAMIR	M13:+15.99491	1.0	a1.a1	1.1e-13	73.4	826.404	2.0	1651.8	1651.8	0.0003	0.18162
a1	pepa1b12	G_3	9476	66.95	ALAEVVFGDEDAMIR	M13:+15.99491	1.0	a1.a1	1.4e-10	59.9	826.406	2.0	1651.81	1651.8	0.0054	3.26916
a1	pepa1b12	PS_2	9339	66.96	ALAEVVFGDEDAMIR	M13:+15.99491	1.0	a1.a1	1.7e-12	68.6	826.404	2.0	1651.8	1651.8	0.0009	0.54486
a1	pepa1b12	G_4	9392	66.98	ALAEVVFGDEDAMIR	M13:+15.99491	1.0	a1.a1	1.1e-13	73.3	826.403	2.0	1651.8	1651.8	-0.0004	-0.24216
a1	pepa1b12	SS_3	9716	67.11	ALAEVVFGDEDAMIR	M13:+15.99491	1.0	a1.a1	3.8e-13	73.2	826.404	2.0	1651.8	1651.8	0.0002	0.12108
a1	pepa1b12	SS_1	9720	67.06	ALAEVVFGDEDAMIR	M13:+15.99491	1.0	a1.a1	6.2e-14	73.3	826.402	2.0	1651.8	1651.8	-0.0038	-2.30052
a1	pepa1b12	G_5	9223	66.96	ALAEVVFGDEDAMIR	M13:+15.99491	1.0	a1.a1	2.1e-10	69	826.404	2.0	1651.8	1651.8	0.0003	0.18162
a1	pepa1b12	PS_5	9531	67.03	ALAEVVFGDEDAMIR	M13:+15.99491	1.0	a1.a1	2.7e-14	77.8	826.404	2.0	1651.8	1651.8	0.0007	0.42378
a1	pepa1b12	G_2	9498	67.05	ALAEVVFGDEDAMIR	M13:+15.99491	1.0	a1.a1	1.2e-11	65.2	826.403	2.0	1651.8	1651.8	-0.0016	-0.96864
a1	pepa1b12	PS_4	9448	66.93	ALAEVVFGDEDAMIR	M13:+15.99491	1.0	a1.a1	1.5e-12	68.8	826.404	2.0	1651.8	1651.8	0.0007	0.42378
a1	pepa1b12	SS_4	9740	67.16	ALAEVVFGDEDAMIR	M13:+15.99491	1.0	a1.a1	3.2e-09	64.8	826.403	2.0	1651.8	1651.8	-0.0015	-0.9081
a1	pepa1b12	SS_2	9741	67.08	ALAEVVFGDEDAMIR	M13:+15.99491	1.0	a1.a1	7.8e-15	77.9	826.399	2.0	1651.79	1651.8	-0.0096	-5.81184
a1	pepa1b45	SS_1	10862	74.25	LDEVIVFESLSK		1.0	a1.a1	4.2e-10	58	689.877	2.0	1378.75	1378.75	-0.0003	-0.217589
a1	pepa1b45	SS_4	10879	74.33	LDEVIVFESLSK		1.0	a1.a1	4.4e-10	57.9	689.877	2.0	1378.75	1378.75	-0.0002	-0.145059
a1	pepa1b45	SS_2	10887	74.26	LDEVIVFESLSK		1.0	a1.a1	3.7e-09	61.9	689.878	2.0	1378.75	1378.75	0.0011	0.797826
a1	pepa1b45	SS_3	10858	74.28	LDEVIVFESLSK		1.0	a1.a1	4.3e-11	62	689.878	2.0	1378.75	1378.75	0.0022	1.59565
a1	pepa1b45	G_1	10525	73.91	LDEVIVFESLSK		1.0	a1.a1	2.4e-09	54	689.877	2.0	1378.75	1378.75	-0.0003	-0.217589
a1	pepa1b45	PS_3	10561	74.21	LDEVIVFESLSK		1.0	a1.a1	2.9e-10	57.6	689.877	2.0	1378.75	1378.75	0.0004	0.290119
a1	pepa1b45	PS_2	10472	74.2	LDEVIVFESLSK		1.0	a1.a1	1.9e-06	42.9	689.876	2.0	1378.74	1378.75	-0.003	-2.17589
a1	pepa1b45	PS_1	10665	74.26	LDEVIVFESLSK		1.0	a1.a1	4.5e-10	57.9	689.878	2.0	1378.75	1378.75	0.0023	1.66818
a1	pepa1b45	PS_5	10669	74.25	LDEVIVFESLSK		1.0	a1.a1	3.8e-11	62.2	689.879	2.0	1378.75	1378.75	0.0033	2.39348
a1	pepa1b45	PS_4	10591	74.21	LDEVIVFESLSK		1.0	a1.a1	4e-11	66.1	689.877	2.0	1378.75	1378.75	0.0006	0.435178
a1	pepa1b45	G_3	10604	74.15	LDEVIVFESLSK		1.0	a1.a1	8.2e-08	49.7	689.876	2.0	1378.74	1378.75	-0.002	-1.45059
a1	pepa1b45	G_4	10514	74.13	LDEVIVFESLSK		1.0	a1.a1	8.9e-08	53.8	689.878	2.0	1378.75	1378.75	0.0014	1.01541
a1	pepa1b45	SS_5	10738	74.4	LDEVIVFESLSK		1.0	a1.a1	1.3e-10	62.1	689.878	2.0	1378.75	1378.75	0.0011	0.797826
a1	pepa1b45	G_5	10356	74.15	LDEVIVFESLSK		1.0	a1.a1	6.4e-08	53.8	689.878	2.0	1378.75	1378.75	0.0012	0.870356
a1	pepa1b45	G_2	10632	74.28	LDEVIVFESLSK		1.0	a1.a1	4.6e-05	42.6	689.877	2.0	1378.75	1378.75	-0.0007	-0.507707
a1	pepa1b44	SS_2	11115	75.7	IASTSRPAEIQELEAELAQLK		1.0	a1.a1	6.5e-07	50.2	766.419	3.0	2297.24	2297.24	0.0062	2.6989
a1	pepa1b44	G_3	10818	75.53	IASTSRPAEIQELEAELAQLK		1.0	a1.a1	0.036	34.5	766.422	3.0	2297.25	2297.24	0.017	7.4002
a1	pepa1b44	PS_5	10890	75.66	IASTSRPAEIQELEAELAQLK		1.0	a1.a1	9.2e-05	46.9	766.42	3.0	2297.24	2297.24	0.0092	4.00481
a1	pepa1b44	PS_4	10818	75.66	IASTSRPAEIQELEAELAQLK		1.0	a1.a1	8.1e-05	41.4	766.419	3.0	2297.24	2297.24	0.0064	2.78596
a1	pepa1b44	PS_2	10692	75.61	IASTSRPAEIQELEAELAQLK		1.0	a1.a1	0.0057	38.5	766.421	3.0	2297.25	2297.24	0.012	5.22367
a1	pepa1b44	G_2	10852	75.68	IASTSRPAEIQELEAELAQLK		1.0	a1.a1	0.0047	40.7	766.422	3.0	2297.25	2297.24	0.016	6.9649
a1	pepa1b44	PS_1	10883	75.65	IASTSRPAEIQELEAELAQLK		1.0	a1.a1	8.4e-05	49.7	766.419	3.0	2297.24	2297.24	0.0082	3.56951
a1	pepa1a9	G_2	11146	77.58	AHADVNNILLQVFDDGR		1.0	a1.a1	1.4e-06	58.2	632.991	3.0	1896.96	1896.96	0.0019	1.0016
a1	pepa1a9	SS_2	11406	77.53	AHADVNNILLQVFDDGR		1.0	a1.a1	3.2e-09	55.5	632.99	3.0	1896.96	1896.96	-0.0009	-0.474444
a1	pepa1a9	PS_1	11198	77.66	AHADVNNILLQVFDDGR		1.0	a1.a1	0.0021	39.4	948.985	2.0	1896.96	1896.96	0.0054	2.84666
a1	pepa1a9	PS_5	11181	77.55	AHADVNNILLQVFDDGR		1.0	a1.a1	1.1e-10	66.3	632.99	3.0	1896.95	1896.96	-0.002	-1.05432
a1	pepa1a9	PS_4	11108	77.53	AHADVNNILLQVFDDGR		1.0	a1.a1	1.5e-08	54.8	632.99	3.0	1896.96	1896.96	0.0002	0.105432
a1	pepa1a9	G_1	11082	77.48	AHADVNNILLQVFDDGR		1.0	a1.a1	0.00039	34.1	948.986	2.0	1896.97	1896.96	0.0088	4.63901
a1	pepa1a9	SS_3	11385	77.63	AHADVNNILLQVFDDGR		1.0	a1.a1	1e-10	66.5	632.99	3.0	1896.96	1896.96	-0.0005	-0.26358
a1	pepa1a9	PS_3	11082	77.58	AHADVNNILLQVFDDGR		1.0	a1.a1	1.4e-08	52.1	948.982	2.0	1896.96	1896.96	0.0004	0.210864
a1	pepa1a9	SS_4	11399	77.63	AHADVNNILLQVFDDGR		1.0	a1.a1	3.4e-09	56.4	632.99	3.0	1896.95	1896.96	-0.002	-1.05432
a1	pepa1a9	SS_5	11246	77.63	AHADVNNILLQVFDDGR		1.0	a1.a1	1.4e-09	62	632.991	3.0	1896.96	1896.96	0.0004	0.210864
a1	pepa1a9	PS_4	11126	77.65	AHADVNNILLQVFDDGR		1.0	a1.a1	0.00022	34.5	948.983	2.0	1896.96	1896.96	0.0013	0.685308
a1	pepa1a9	G_3	11113	77.43	AHADVNNILLQVFDDGR		1.0	a1.a1	7.4e-08	50.9	632.991	3.0	1896.96	1896.96	0.0006	0.316296
a1	pepa1a9	G_4	11031	77.45	AHADVNNILLQVFDDGR		1.0	a1.a1	1e-11	66.4	632.99	3.0	1896.96	1896.96	0	0
a1	pepa1a9	G_5	10875	77.46	AHADVNNILLQVFDDGR		1.0	a1.a1	4.7e-05	48.6	632.991	3.0	1896.96	1896.96	0.0008	0.421728
a1	pepa1a9	G_1	11053	77.3	AHADVNNILLQVFDDGR		1.0	a1.a1	1e-11	71.5	632.99	3.0	1896.96	1896.96	-0.0011	-0.579876
a1	pepa1a9	PS_2	10987	77.51	AHADVNNILLQVFDDGR		1.0	a1.a1	4.1e-11	68.1	632.99	3.0	1896.96	1896.96	-0.0013	-0.685308
a1	pepa1a9	PS_3	11067	77.48	AHADVNNILLQVFDDGR		1.0	a1.a1	6.2e-08	55.3	632.99	3.0	1896.96	1896.96	-0.0002	-0.105432
a1	pepa1a9	PS_2	11005	77.63	AHADVNNILLQVFDDGR		1.0	a1.a1	0.039	25.4	948.986	2.0	1896.96	1896.96	0.0081	4.27
a1	pepa1a9	SS_1	11382	77.53	AHADVNNILLQVFDDGR		1.0	a1.a1	4.5e-11	65.9	632.991	3.0	1896.96	1896.96	0.0008	0.421728
a1	pepa1a9	PS_1	11180	77.55	AHADVNNILLQVFDDGR		1.0	a1.a1	8.6e-13	73.8	632.99	3.0	1896.95	1896.96	-0.0018	-0.948888
a1	pepa1a9	G_1	10864	76.08	AHADVNNILLQVFDDGR		1.0	a1.a1	0.018	39.2	632.989	3.0	1896.95	1896.96	-0.0055	-2.89938
a1	pepa1a9	G_4	11051	77.58	AHADVNNILLQVFDDGR		1.0	a1.a1	0.001	30.4	948.984	2.0	1896.96	1896.96	0.0049	2.58309
a1	pepa1b64	PS_5	1524	19.41	KGAAPNPAAR		1.0	a1.a1	0.0024	34.5	476.77	2.0	952.533	952.533	-0.0001	-0.104983
a1	pepa1b64	SS_3	1618	19.48	KGAAPNPAAR		1.0	a1.a1	0.0032	32	476.77	2.0	952.533	952.533	-0.0002	-0.209967
a1	pepa1b64	G_1	1444	19.43	KGAAPNPAAR		1.0	a1.a1	0.018	28.4	476.77	2.0	952.532	952.533	-0.0004	-0.419933
a1	pepa1b64	SS_1	1659	19.56	KGAAPNPAAR		1.0	a1.a1	0.0048	37.4	476.77	2.0	952.532	952.533	-0.0009	-0.944849
a1	pepa1b64	PS_3	1472	19.51	KGAAPNPAAR		1.0	a1.a1	0.01	35.4	476.77	2.0	952.533	952.533	0	0
a1	pepa1b34	G_1	2679	26.73	GASKGEASEDMTISPR	M11:+15.99491	1.0	a1.a1	0.002	32.5	551.257	3.0	1651.76	1651.76	-0.0024	-1.453
a1	pepa1b34	PS_5	2759	26.65	GASKGEASEDMTISPR	M11:+15.99491	1.0	a1.a1	5.2e-05	48.9	551.258	3.0	1651.76	1651.76	0.0009	0.544873
a1	pepa1b34	SS_4	2957	26.9	GASKGEASEDMTISPR	M11:+15.99491	1.0	a1.a1	0.00028	36.5	551.258	3.0	1651.76	1651.76	0.0006	0.363249
a1	pepa1b34	PS_4	2721	26.71	GASKGEASEDMTISPR	M11:+15.99491	1.0	a1.a1	0.0054	32.2	551.259	3.0	1651.76	1651.76	0.0018	1.08975
a1	pepa1b34	SS_3	2875	26.75	GASKGEASEDMTISPR	M11:+15.99491	1.0	a1.a1	0.0005	36.1	551.258	3.0	1651.76	1651.76	0.0013	0.787039
a1	pepa1b34	PS_5	2770	26.71	GASKGEASEDMTISPR	M11:+15.99491	1.0	a1.a1	1.1e-09	52	826.384	2.0	1651.76	1651.76	0.0006	0.363249
a1	pepa1b34	SS_1	2936	26.93	GASKGEASEDMTISPR	M11:+15.99491	1.0	a1.a1	0.0052	32.2	551.257	3.0	1651.76	1651.76	-0.0033	-1.99787
a1	pepa1b34	PS_4	2745	26.85	GASKGEASEDMTISPR	M11:+15.99491	1.0	a1.a1	1.4e-05	44.2	826.384	2.0	1651.76	1651.76	0.0014	0.847581
a1	pepa1b34	PS_1	2729	26.76	GASKGEASEDMTISPR	M11:+15.99491	1.0	a1.a1	0.0054	33.7	551.259	3.0	1651.76	1651.76	0.0042	2.54274
a1	pepa1b32	PS_4	4391	36.45	GAEDGRVDGPSNTPQLDK		1.0	a1.a1	0.00099	45.8	619.299	3.0	1855.88	1855.88	0.0029	1.5626
a1	pepa1b32	SS_1	4619	36.56	GAEDGRVDGPSNTPQLDK		1.0	a1.a1	9.8e-06	43.5	619.298	3.0	1855.88	1855.88	-0.0002	-0.107766
a1	pepa1b32	SS_4	4661	36.68	GAEDGRVDGPSNTPQLDK		1.0	a1.a1	0.0023	43.2	619.296	3.0	1855.87	1855.88	-0.0063	-3.39462
a1	pepa1b32	PS_5	4441	36.41	GAEDGRVDGPSNTPQLDK		1.0	a1.a1	1.4e-08	54.9	619.298	3.0	1855.88	1855.88	0.0007	0.37718
a1	pepa1b32	G_1	4351	36.43	GAEDGRVDGPSNTPQLDK		1.0	a1.a1	0.0018	44	619.297	3.0	1855.88	1855.88	-0.0017	-0.916008
a1	pepa1b32	SS_3	4600	36.6	GAEDGRVDGPSNTPQLDK		1.0	a1.a1	0.006	40.2	619.297	3.0	1855.88	1855.88	-0.0028	-1.50872
a1	pepa1b32	PS_1	4441	36.63	GAEDGRVDGPSNTPQLDK		1.0	a1.a1	0.0091	34.1	619.297	3.0	1855.88	1855.88	-0.0008	-0.431063
a1	pepa1b16	SS_3	6171	45.73	AQIEDIVR		1.0	a1.a1	0.042	37.4	472.265	2.0	943.523	943.521	0.0019	2.01373
a1	pepa1b16	G_1	5905	45.55	AQIEDIVR		1.0	a1.a1	0.02	38.8	472.266	2.0	943.524	943.521	0.0026	2.75563
a1	pepa1b16	G_2	6009	45.76	AQIEDIVR		1.0	a1.a1	0.012	38.2	472.265	2.0	943.524	943.521	0.0024	2.54366
a1	pepa1b16	SS_5	6085	45.88	AQIEDIVR		1.0	a1.a1	0.0091	38.4	472.266	2.0	943.524	943.521	0.0026	2.75563
a1	pepa1b79	PS_4	7910	57.38	QFGLSPADLK		1.0	a1.a1	0.01	20.5	538.294	2.0	1075.58	1075.58	0.0029	2.69622
a1	pepa1b79	G_2	7967	57.5	QFGLSPADLK		1.0	a1.a1	0.0042	26.2	538.294	2.0	1075.58	1075.58	0.0018	1.67352
a1	pepa1b79	G_1	7864	57.26	QFGLSPADLK		1.0	a1.a1	0.016	20.8	538.293	2.0	1075.58	1075.58	0.0006	0.557839
a1	pepa1b79	PS_2	7818	57.45	QFGLSPADLK		1.0	a1.a1	0.013	20.8	538.293	2.0	1075.58	1075.58	-0.0001	-0.092973
a1	pepa1b79	SS_5	8078	57.81	QFGLSPADLK		1.0	a1.a1	0.0058	24.3	538.294	2.0	1075.58	1075.58	0.0021	1.95244
a1	pepa1b79	PS_3	7879	57.43	QFGLSPADLK		1.0	a1.a1	0.0086	25.5	538.293	2.0	1075.58	1075.58	0.0006	0.557839
a1	pepa1b79	SS_4	8219	57.75	QFGLSPADLK		1.0	a1.a1	0.0067	22.9	538.293	2.0	1075.58	1075.58	0.0002	0.185946
a1	pepa1b79	SS_1	8171	57.5	QFGLSPADLK		1.0	a1.a1	0.0023	25.7	538.295	2.0	1075.58	1075.58	0.004	3.71893
a1	pepa1b79	PS_5	7983	57.41	QFGLSPADLK		1.0	a1.a1	0.011	22.8	538.294	2.0	1075.58	1075.58	0.0018	1.67352
a1	pepa1b79	SS_3	8160	57.55	QFGLSPADLK		1.0	a1.a1	0.0051	25.4	538.293	2.0	1075.58	1075.58	-0.0001	-0.092973
a1	pepa1b25	PS_2	2081	23.48	EQDYAASR		1.0	a1.a1	0.047	25.1	470.212	2.0	939.416	939.417	-0.0012	-1.27739
a1	pepa1b25	PS_5	2211	23.48	EQDYAASR		1.0	a1.a1	0.0006	29.4	470.212	2.0	939.416	939.417	-0.0013	-1.38384
a1	pepa1b25	PS_3	2132	23.5	EQDYAASR		1.0	a1.a1	0.021	27.8	470.211	2.0	939.416	939.417	-0.0014	-1.49029
a1	pepa1b25	G_3	2204	23.56	EQDYAASR		1.0	a1.a1	0.0012	28.2	470.212	2.0	939.416	939.417	-0.0012	-1.27739
a1	pepa1b25	SS_1	2351	23.61	EQDYAASR		1.0	a1.a1	0.018	24.6	470.211	2.0	939.415	939.417	-0.0019	-2.02253
a1	pepa1c113	PS_4	3632	32.01	YIEKDAALER		1.0	a1.a1	3.4e-07	50.7	604.319	2.0	1207.63	1207.63	-0.0006	-0.49684
a1	pepa1c113	SS_4	3892	32.25	YIEKDAALER		1.0	a1.a1	0.0006	39.6	604.318	2.0	1207.63	1207.63	-0.0028	-2.31859
a1	pepa1c113	PS_5	3674	31.95	YIEKDAALER		1.0	a1.a1	1.7e-08	50.6	604.32	2.0	1207.63	1207.63	0.0012	0.99368
a1	pepa1c113	PS_4	3629	32	YIEKDAALER		1.0	a1.a1	0.018	38.3	403.215	3.0	1207.63	1207.63	-0.0023	-1.90455
a1	pepa1b80	SS_4	10435	71.53	QGSRPIATFLFLGPTGVGK		1.0	a1.a1	0.0059	35.8	649.368	3.0	1946.09	1946.09	0.0044	2.26095
a1	pepa1b80	PS_5	10229	71.45	QGSRPIATFLFLGPTGVGK		1.0	a1.a1	0.0023	43.2	649.369	3.0	1946.09	1946.09	0.0057	2.92896
a1	pepa1b86	SS_4	11462	78.03	RFQPVFVPEPTVEQTISILR		1.0	a1.a1	0.00041	50	786.109	3.0	2356.31	2356.3	0.0084	3.56491
a1	pepa1b31	G_3	2127	23.11	GAAPNPAAR		1.0	a1.a1	0.028	35.3	412.722	2.0	824.437	824.438	-0.0005	-0.606474
a1	pepa1b31	PS_1	2092	23.1	GAAPNPAAR		1.0	a1.a1	0.034	28.8	412.722	2.0	824.437	824.438	-0.0004	-0.485179
a1	pepa1b31	PS_3	2069	23.13	GAAPNPAAR		1.0	a1.a1	0.0087	29.9	412.722	2.0	824.438	824.438	-0.0003	-0.363884
a1	pepa1b66	G_1	3371	30.73	KWYDEAK		1.0	a1.a1	0.044	25.1	470.232	2.0	939.458	939.458	0.0002	0.212889
a1	pepa1b66	PS_3	3378	30.73	KWYDEAK		1.0	a1.a1	0.0065	31.4	470.233	2.0	939.459	939.458	0.0011	1.17089
a1	pepa1b67	G_4	4658	38.38	KYGLTEQALR		1.0	a1.a1	0.033	26.9	393.557	3.0	1178.66	1178.65	0.0032	2.71496
a1	pepa1b67	PS_4	4720	38.38	KYGLTEQALR		1.0	a1.a1	0.041	27.6	393.556	3.0	1178.65	1178.65	0.0002	0.169685
a1	pepa1b67	PS_3	4696	38.45	KYGLTEQALR		1.0	a1.a1	0.036	31.4	393.556	3.0	1178.65	1178.65	-0.0003	-0.254528
a1	pepa1b85	G_5	4372	37.3	QYIEANAVR		1.0	a1.a1	0.027	19	532.28	2.0	1063.55	1063.55	-0.0001	-0.094024
a1	pepa1b85	PS_1	4579	37.43	QYIEANAVR		1.0	a1.a1	0.0045	21.7	532.28	2.0	1063.55	1063.55	-0.0005	-0.470122
a1	pepa1b61	PS_2	7944	58.23	LVELNINAMVAGAK	M9:+15.99491	1.0	a1.a1	6.3e-09	57.3	729.901	2.0	1458.8	1458.8	-0.0036	-2.46778
a1	pepa1b61	PS_1	8130	58.41	LVELNINAMVAGAK	M9:+15.99491	1.0	a1.a1	0.0012	38.7	729.901	2.0	1458.8	1458.8	-0.0038	-2.60488
a1	pepa1c106	G_1	8400	60.55	VEDIAEIISK		1.0	a1.a1	0.035	36.1	558.81	2.0	1116.61	1116.62	-0.0032	-2.8658
a1	pepa1c106	PS_2	8335	60.65	VEDIAEIISK		1.0	a1.a1	3.3e-07	50.4	558.81	2.0	1116.61	1116.62	-0.0017	-1.52246
a1	pepa1c106	G_3	8488	60.73	VEDIAEIISK		1.0	a1.a1	0.0096	36.1	558.81	2.0	1116.61	1116.62	-0.0031	-2.77625
a1	pepa1c106	G_4	8372	60.61	VEDIAEIISK		1.0	a1.a1	0.011	39.3	558.809	2.0	1116.61	1116.62	-0.0036	-3.22403
a1	pepa1c106	PS_1	8524	60.81	VEDIAEIISK		1.0	a1.a1	0.0032	36	558.81	2.0	1116.61	1116.62	-0.0015	-1.34335
a1	pepa1b19	PS_1	8775	62.36	DEAFVAAAELSDR		1.0	a1.a1	0.00033	41.5	697.335	2.0	1393.66	1393.66	0.0031	2.22436
a1	pepa1b19	PS_2	8591	62.25	DEAFVAAAELSDR		1.0	a1.a1	0.003	38.5	697.333	2.0	1393.66	1393.66	-0.0005	-0.358768
a1	pepa1b19	G_5	8448	62.1	DEAFVAAAELSDR		1.0	a1.a1	0.00044	40.8	697.34	2.0	1393.67	1393.66	0.012	8.61042
a1	pepa1b19	G_3	8730	62.25	DEAFVAAAELSDR		1.0	a1.a1	0.0065	30.7	697.334	2.0	1393.66	1393.66	0.0001	0.071754
a1	pepa1b10	PS_5	10862	75.5	AHADVNNILLQVFDDGRLTDGK		1.0	a1.a1	0.0012	34.3	804.417	3.0	2411.24	2411.23	0.0059	2.44688
a1	pepa1b10	G_1	10749	75.35	AHADVNNILLQVFDDGRLTDGK		1.0	a1.a1	0.038	30.2	804.416	3.0	2411.23	2411.23	0.0006	0.248835
a1	pepa1b10	PS_4	10794	75.51	AHADVNNILLQVFDDGRLTDGK		1.0	a1.a1	0.021	28.1	804.419	3.0	2411.24	2411.23	0.011	4.56198
a1	pepa1a4	PS_5	3653	31.83	AAQVAAEFGKR		1.0	a1.a1	2.9e-09	52.6	574.314	2.0	1147.62	1147.62	-0.0005	-0.435683
a1	pepa1b84	PS_5	3844	32.93	QTTEYLQR		1.0	a1.a1	0.011	21.7	519.765	2.0	1038.52	1038.52	-0.0001	-0.096291
a1	pepa1b23	PS_5	4188	34.93	ELMTTLR	M3:+15.99491	1.0	a1.a1	0.045	21.9	440.234	2.0	879.461	879.461	0.0003	0.341118
a1	pepa1c105	PS_5	5763	44.16	VDGPSNTPQLDKFSR		1.0	a1.a1	0.013	32.8	554.28	3.0	1660.83	1660.83	-0.0027	-1.62569
a1	pepa1b92	PS_5	8438	60.21	RRPYSVILLDEIEK		1.0	a1.a1	0.029	36.6	577.665	3.0	1730.98	1730.98	-0.0005	-0.288854
a1	pepa1b60	PS_5	8783	62.35	LTGIPVTELTAEER		1.0	a1.a1	0.0029	38.4	764.92	2.0	1528.83	1528.82	0.011	7.19508
a1	pepa1b89	SS_3	1661	19.75	RKGDLESMAR	M8:+15.99491	1.0	a1.a2	0.014	25.8	393.537	3.0	1178.59	1178.6	-0.0001	-0.084847
a1	pepa1b89	G_3	1573	19.75	RKGDLESMAR	M8:+15.99491	1.0	a1.a2	0.00082	35.5	393.536	3.0	1178.59	1178.6	-0.0002	-0.169694
a1	pepa1b89	PS_4	1531	19.66	RKGDLESMAR	M8:+15.99491	1.0	a1.a2	0.03	28.9	393.536	3.0	1178.59	1178.6	-0.0005	-0.424234
a1	pepa1b89	SS_4	1739	19.9	RKGDLESMAR	M8:+15.99491	1.0	a1.a2	0.0091	32.4	393.537	3.0	1178.6	1178.6	0.0003	0.25454
a1	pepa1b89	SS_5	1605	19.8	RKGDLESMAR	M8:+15.99491	1.0	a1.a2	0.016	27.4	393.537	3.0	1178.6	1178.6	0.0003	0.25454
a1	pepa1b89	PS_3	1502	19.7	RKGDLESMAR	M8:+15.99491	1.0	a1.a2	0.022	27.2	393.537	3.0	1178.6	1178.6	0.0004	0.339387
a1	pepa1b89	SS_2	1663	19.7	RKGDLESMAR	M8:+15.99491	1.0	a1.a2	0.0031	33.2	393.536	3.0	1178.59	1178.6	-0.0005	-0.424234
a1	pepa1b89	SS_1	1690	19.76	RKGDLESMAR	M8:+15.99491	1.0	a1.a2	0.019	27.9	393.537	3.0	1178.6	1178.6	0.0004	0.339387
a1	pepa1b65	PS_3	1746	21.2	KGDLESMAR	M7:+15.99491	1.0	a1.a2	0.023	24.5	511.75	2.0	1022.49	1022.49	-0.0009	-0.880201
a1	pepa1b65	G_1	1734	21.21	KGDLESMAR	M7:+15.99491	1.0	a1.a2	0.0029	22.9	511.751	2.0	1022.49	1022.49	0.0001	0.0978
a1	pepa1b65	SS_4	1998	21.4	KGDLESMAR	M7:+15.99491	1.0	a1.a2	0.016	24.8	511.75	2.0	1022.49	1022.49	-0.0007	-0.684601
a1	pepa1b65	PS_5	1814	21.16	KGDLESMAR	M7:+15.99491	1.0	a1.a2	0.0063	28.2	511.75	2.0	1022.49	1022.49	-0.0003	-0.2934
a1	pepa1b65	SS_5	1855	21.33	KGDLESMAR	M7:+15.99491	1.0	a1.a2	0.021	25	511.752	2.0	1022.5	1022.49	0.0023	2.2494
a1	pepa1b65	G_4	1700	21.16	KGDLESMAR	M7:+15.99491	1.0	a1.a2	0.0026	27.9	511.751	2.0	1022.49	1022.49	-0.0002	-0.1956
a1	pepa1b65	SS_1	1950	21.3	KGDLESMAR	M7:+15.99491	1.0	a1.a2	0.0045	26.2	511.75	2.0	1022.49	1022.49	-0.0009	-0.880201
a1	pepa1b65	SS_2	1925	21.26	KGDLESMAR	M7:+15.99491	1.0	a1.a2	0.035	23.1	511.751	2.0	1022.49	1022.49	-0.0001	-0.0978
a1	pepa1a6	SS_3	3116	28.11	AEVQGSAQIQQK		1.0	a1.a2	1.9e-11	65.4	643.839	2.0	1286.67	1286.67	0.0003	0.23316
a1	pepa1a6	PS_1	2981	28.21	AEVQGSAQIQQK		1.0	a1.a2	1.1e-08	56.3	643.839	2.0	1286.67	1286.67	0.0011	0.85492
a1	pepa1a6	SS_4	3206	28.31	AEVQGSAQIQQK		1.0	a1.a2	4.9e-10	60.8	643.839	2.0	1286.67	1286.67	0.0011	0.85492
a1	pepa1a6	G_2	3033	28.4	AEVQGSAQIQQK		1.0	a1.a2	9.6e-06	49	643.838	2.0	1286.67	1286.67	-0.0006	-0.46632
a1	pepa1a6	PS_5	3026	28.18	AEVQGSAQIQQK		1.0	a1.a2	2.2e-10	60.2	643.838	2.0	1286.67	1286.67	-0.0006	-0.46632
a1	pepa1a6	G_1	2916	28.1	AEVQGSAQIQQK		1.0	a1.a2	4.5e-09	55.9	643.839	2.0	1286.67	1286.67	0.0012	0.93264
a1	pepa1a6	G_3	3017	28.28	AEVQGSAQIQQK		1.0	a1.a2	7.4e-10	57	643.838	2.0	1286.67	1286.67	-0.0015	-1.1658
a1	pepa1a6	PS_3	2932	28.15	AEVQGSAQIQQK		1.0	a1.a2	1.2e-10	60.2	643.839	2.0	1286.67	1286.67	0	0
a1	pepa1a6	G_5	2860	28.33	AEVQGSAQIQQK		1.0	a1.a2	5.9e-05	40.9	643.838	2.0	1286.67	1286.67	-0.0007	-0.54404
a1	pepa1a6	PS_4	2966	28.13	AEVQGSAQIQQK		1.0	a1.a2	3e-10	64.6	643.839	2.0	1286.67	1286.67	0.0009	0.69948
a1	pepa1a6	G_4	2886	28.08	AEVQGSAQIQQK		1.0	a1.a2	1.1e-05	52.8	643.839	2.0	1286.67	1286.67	0.0013	1.01036
a1	pepa1a6	SS_2	3130	28.13	AEVQGSAQIQQK		1.0	a1.a2	1.1e-09	61.3	643.84	2.0	1286.67	1286.67	0.0023	1.78756
a1	pepa1a6	SS_1	3155	28.18	AEVQGSAQIQQK		1.0	a1.a2	2.1e-11	65.2	643.839	2.0	1286.67	1286.67	0.0004	0.31088
a1	pepa1a6	SS_5	3072	28.36	AEVQGSAQIQQK		1.0	a1.a2	3.9e-10	61.1	643.839	2.0	1286.67	1286.67	0.0004	0.31088
a1	pepa1b37	G_4	3667	32.61	GGEAVNDPNVEESR		1.0	a1.a2	4e-09	59.3	736.837	2.0	1472.67	1472.66	0.0043	2.91988
a1	pepa1b37	SS_2	3933	32.7	GGEAVNDPNVEESR		1.0	a1.a2	6.7e-10	55.2	736.836	2.0	1472.66	1472.66	0.0024	1.6297
a1	pepa1b37	SS_3	3920	32.71	GGEAVNDPNVEESR		1.0	a1.a2	3.3e-07	55.3	736.835	2.0	1472.66	1472.66	0.0005	0.339521
a1	pepa1b37	SS_4	3997	32.85	GGEAVNDPNVEESR		1.0	a1.a2	1.9e-11	63.4	736.835	2.0	1472.66	1472.66	0.0016	1.08647
a1	pepa1b37	G_5	3593	32.66	GGEAVNDPNVEESR		1.0	a1.a2	9.4e-06	38.3	736.835	2.0	1472.66	1472.66	0.0013	0.882755
a1	pepa1b37	PS_3	3711	32.68	GGEAVNDPNVEESR		1.0	a1.a2	2.8e-08	55.7	736.837	2.0	1472.67	1472.66	0.0044	2.98779
a1	pepa1b37	G_1	3697	32.63	GGEAVNDPNVEESR		1.0	a1.a2	1.2e-08	59.3	736.835	2.0	1472.66	1472.66	0.002	1.35808
a1	pepa1b37	PS_4	3740	32.65	GGEAVNDPNVEESR		1.0	a1.a2	6.7e-08	51.1	736.836	2.0	1472.66	1472.66	0.0023	1.5618
a1	pepa1b37	SS_1	3950	32.73	GGEAVNDPNVEESR		1.0	a1.a2	3e-06	48.1	736.835	2.0	1472.66	1472.66	0.0008	0.543234
a1	pepa1b37	SS_5	3844	32.83	GGEAVNDPNVEESR		1.0	a1.a2	9.3e-08	55.3	736.836	2.0	1472.66	1472.66	0.0024	1.6297
a1	pepa1b37	G_3	3766	32.63	GGEAVNDPNVEESR		1.0	a1.a2	2.1e-07	48.3	736.837	2.0	1472.67	1472.66	0.0043	2.91988
a1	pepa1b37	PS_1	3774	32.78	GGEAVNDPNVEESR		1.0	a1.a2	5.5e-08	52	736.838	2.0	1472.67	1472.66	0.0068	4.61749
a1	pepa1b37	PS_2	3648	32.7	GGEAVNDPNVEESR		1.0	a1.a2	3.7e-07	44	736.837	2.0	1472.67	1472.66	0.0055	3.73473
a1	pepa1b37	PS_5	3791	32.63	GGEAVNDPNVEESR		1.0	a1.a2	1.4e-09	55.6	736.834	2.0	1472.66	1472.66	-0.0013	-0.882755
a1	pepa1b37	G_2	3777	32.73	GGEAVNDPNVEESR		1.0	a1.a2	6.4e-10	55.3	736.836	2.0	1472.67	1472.66	0.0041	2.78408
a1	pepa1b47	PS_2	4632	38.48	IDMSEFMEK	M3:+15.99491 - M7:+15.99491	1.0	a1.a2	0.0053	28.6	581.244	2.0	1161.48	1161.48	0.0004	0.344388
a1	pepa1b47	SS_5	4848	38.65	IDMSEFMEK	M3:+15.99491 - M7:+15.99491	1.0	a1.a2	7.1e-07	44.1	581.244	2.0	1161.48	1161.48	0.0008	0.688776
a1	pepa1b47	SS_2	4945	38.5	IDMSEFMEK	M3:+15.99491 - M7:+15.99491	1.0	a1.a2	1.4e-07	40.9	581.243	2.0	1161.48	1161.48	-0.0012	-1.03316
a1	pepa1a5	SS_5	4978	39.4	AEGAMDAGNMLKPALAR	M5:+15.99491 - M10:+15.99491	1.0	a1.a2	0.043	32.5	583.286	3.0	1747.84	1747.85	-0.0026	-1.48754
a1	pepa1a5	PS_1	4891	39.25	AEGAMDAGNMLKPALAR	M5:+15.99491 - M10:+15.99491	1.0	a1.a2	0.038	30.5	583.286	3.0	1747.84	1747.85	-0.0026	-1.48754
a1	pepa1a5	G_5	4674	39.11	AEGAMDAGNMLKPALAR	M5:+15.99491 - M10:+15.99491	1.0	a1.a2	0.039	31.2	583.286	3.0	1747.84	1747.85	-0.0028	-1.60197
a1	pepa1a5	SS_2	5061	39.16	AEGAMDAGNMLKPALAR	M5:+15.99491 - M10:+15.99491	1.0	a1.a2	0.035	29.3	583.285	3.0	1747.84	1747.85	-0.007	-4.00493
a1	pepa1a5	PS_4	4842	39.1	AEGAMDAGNMLKPALAR	M5:+15.99491 - M10:+15.99491	1.0	a1.a2	0.036	32.7	583.286	3.0	1747.84	1747.85	-0.0042	-2.40296
a1	pepa1a5	SS_3	5054	39.23	AEGAMDAGNMLKPALAR	M5:+15.99491 - M10:+15.99491	1.0	a1.a2	0.043	31.6	583.285	3.0	1747.84	1747.85	-0.0051	-2.91788
a1	pepa1b13	SS_2	8082	56.9	AIDLIDEAASR		1.0	a1.a2	5.7e-10	56.5	587.31	2.0	1173.61	1173.61	0.0006	0.511242
a1	pepa1b13	G_3	7843	56.76	AIDLIDEAASR		1.0	a1.a2	3.3e-09	56.4	587.31	2.0	1173.61	1173.61	0.0008	0.681657
a1	pepa1b13	G_1	7767	56.68	AIDLIDEAASR		1.0	a1.a2	2e-10	61.3	587.309	2.0	1173.61	1173.61	-0.0003	-0.255621
a1	pepa1b13	PS_2	7712	56.81	AIDLIDEAASR		1.0	a1.a2	5.9e-11	65.4	587.309	2.0	1173.61	1173.61	-0.0013	-1.10769
a1	pepa1b13	PS_1	7891	56.95	AIDLIDEAASR		1.0	a1.a2	3.8e-11	61.2	587.309	2.0	1173.61	1173.61	-0.0003	-0.255621
a1	pepa1b13	PS_5	7893	56.86	AIDLIDEAASR		1.0	a1.a2	5.4e-08	57.2	587.31	2.0	1173.61	1173.61	0.0011	0.937278
a1	pepa1b13	SS_5	7956	57.06	AIDLIDEAASR		1.0	a1.a2	3.7e-07	48.9	587.309	2.0	1173.61	1173.61	0	0
a1	pepa1b13	SS_1	8081	56.96	AIDLIDEAASR		1.0	a1.a2	3.9e-08	56.3	587.309	2.0	1173.61	1173.61	0	0
a1	pepa1b13	PS_4	7820	56.83	AIDLIDEAASR		1.0	a1.a2	3.6e-10	61.3	587.31	2.0	1173.61	1173.61	0.0008	0.681657
a1	pepa1b13	G_2	7868	56.9	AIDLIDEAASR		1.0	a1.a2	1.6e-07	57.3	587.309	2.0	1173.61	1173.61	0.0003	0.255621
a1	pepa1b13	G_4	7756	56.83	AIDLIDEAASR		1.0	a1.a2	5.5e-09	57.5	587.309	2.0	1173.61	1173.61	0.0003	0.255621
a1	pepa1b13	SS_3	8072	57.01	AIDLIDEAASR		1.0	a1.a2	1.4e-06	51.4	587.31	2.0	1173.61	1173.61	0.0004	0.340828
a1	pepa1b13	PS_3	7778	56.81	AIDLIDEAASR		1.0	a1.a2	1.1e-10	61.3	587.309	2.0	1173.61	1173.61	-0.0008	-0.681657
a1	pepa1b13	G_5	7585	56.78	AIDLIDEAASR		1.0	a1.a2	1.2e-10	62.1	587.309	2.0	1173.61	1173.61	0.0003	0.255621
a1	pepa1b13	SS_4	8107	57.06	AIDLIDEAASR		1.0	a1.a2	7.7e-08	55.1	587.31	2.0	1173.61	1173.61	0.0004	0.340828
a1	pepa1b59	PS_4	7843	56.96	IQSPTGDVNLSQDLAR		1.0	a1.a2	1.3e-11	65	857.444	2.0	1713.88	1713.88	0.004	2.33389
a1	pepa1b59	G_5	7614	56.96	IQSPTGDVNLSQDLAR		1.0	a1.a2	6.8e-14	74.2	857.437	2.0	1713.87	1713.88	-0.0099	-5.77638
a1	pepa1b59	SS_3	8084	57.08	IQSPTGDVNLSQDLAR		1.0	a1.a2	5.7e-11	69.9	857.443	2.0	1713.88	1713.88	0.0013	0.758514
a1	pepa1b59	SS_1	8090	57.01	IQSPTGDVNLSQDLAR		1.0	a1.a2	6.2e-12	65.3	857.441	2.0	1713.88	1713.88	-0.0019	-1.1086
a1	pepa1b59	PS_3	7803	56.96	IQSPTGDVNLSQDLAR		1.0	a1.a2	7.9e-12	64.9	857.442	2.0	1713.88	1713.88	-0.001	-0.583472
a1	pepa1b59	G_1	7790	56.81	IQSPTGDVNLSQDLAR		1.0	a1.a2	1.2e-15	78.3	857.445	2.0	1713.88	1713.88	0.0062	3.61753
a1	pepa1b59	PS_1	7915	57.1	IQSPTGDVNLSQDLAR		1.0	a1.a2	6.9e-10	66.2	857.442	2.0	1713.88	1713.88	-0.0005	-0.291736
a1	pepa1b59	SS_5	7968	57.15	IQSPTGDVNLSQDLAR		1.0	a1.a2	6.6e-09	54.2	857.444	2.0	1713.88	1713.88	0.0046	2.68397
a1	pepa1b59	G_4	7779	56.96	IQSPTGDVNLSQDLAR		1.0	a1.a2	1.5e-07	52	857.444	2.0	1713.88	1713.88	0.0028	1.63372
a1	pepa1b59	SS_2	8097	57	IQSPTGDVNLSQDLAR		1.0	a1.a2	3.6e-10	56.3	857.444	2.0	1713.88	1713.88	0.0044	2.56728
a1	pepa1b59	G_2	7892	57.05	IQSPTGDVNLSQDLAR		1.0	a1.a2	3.1e-06	45.7	857.442	2.0	1713.88	1713.88	-0.0008	-0.466778
a1	pepa1b59	PS_5	7914	57	IQSPTGDVNLSQDLAR		1.0	a1.a2	5.2e-10	62.8	857.443	2.0	1713.88	1713.88	0.0024	1.40033
a1	pepa1b59	G_3	7877	56.96	IQSPTGDVNLSQDLAR		1.0	a1.a2	7.1e-10	57.1	857.44	2.0	1713.87	1713.88	-0.0048	-2.80067
a1	pepa1b59	SS_4	8119	57.15	IQSPTGDVNLSQDLAR		1.0	a1.a2	3.7e-15	78.2	857.443	2.0	1713.88	1713.88	0.0014	0.816861
a1	pepa1b59	PS_2	7733	56.93	IQSPTGDVNLSQDLAR		1.0	a1.a2	6.9e-08	55.2	857.443	2.0	1713.88	1713.88	0.0019	1.1086
a1	pepa1c107	G_1	8385	60.46	VIGQDEAVVAVSNAVR		1.0	a1.a2	0.0022	40.9	542.964	3.0	1626.88	1626.88	-0.0034	-2.08989
a1	pepa1c107	PS_1	8521	60.8	VIGQDEAVVAVSNAVR		1.0	a1.a2	0.00097	42.1	542.966	3.0	1626.88	1626.88	0.0015	0.922009
a1	pepa1c107	G_1	8388	60.48	VIGQDEAVVAVSNAVR		1.0	a1.a2	1.2e-07	50	813.944	2.0	1626.88	1626.88	-0.0013	-0.799075
a1	pepa1c107	G_4	8392	60.73	VIGQDEAVVAVSNAVR		1.0	a1.a2	8.9e-08	49.7	542.965	3.0	1626.88	1626.88	-0.0012	-0.737608
a1	pepa1c107	PS_4	8448	60.66	VIGQDEAVVAVSNAVR		1.0	a1.a2	1.5e-07	51.8	542.965	3.0	1626.88	1626.88	-0.0003	-0.184402
a1	pepa1c107	PS_1	8510	60.73	VIGQDEAVVAVSNAVR		1.0	a1.a2	4.2e-07	57.3	813.946	2.0	1626.89	1626.88	0.0038	2.33576
a1	pepa1c107	SS_3	8697	60.81	VIGQDEAVVAVSNAVR		1.0	a1.a2	0.00079	41.9	542.965	3.0	1626.88	1626.88	0.0001	0.061467
a1	pepa1c107	PS_5	8527	60.76	VIGQDEAVVAVSNAVR		1.0	a1.a2	0.00043	43.1	542.967	3.0	1626.89	1626.88	0.0043	2.64309
a1	pepa1c107	G_3	8472	60.65	VIGQDEAVVAVSNAVR		1.0	a1.a2	7.6e-05	45.7	813.947	2.0	1626.89	1626.88	0.0046	2.8275
a1	pepa1c107	SS_5	8573	60.85	VIGQDEAVVAVSNAVR		1.0	a1.a2	0.0043	43.1	542.966	3.0	1626.88	1626.88	0.0021	1.29081
a1	pepa1c107	PS_5	8525	60.75	VIGQDEAVVAVSNAVR		1.0	a1.a2	8.6e-10	62.1	813.944	2.0	1626.88	1626.88	0.0004	0.245869
a1	pepa1c107	SS_1	8709	60.78	VIGQDEAVVAVSNAVR		1.0	a1.a2	0.011	40.4	542.965	3.0	1626.88	1626.88	-0.0018	-1.10641
a1	pepa1c107	SS_2	8702	60.66	VIGQDEAVVAVSNAVR		1.0	a1.a2	0.018	35.3	542.965	3.0	1626.88	1626.88	-0.0001	-0.061467
a1	pepa1c107	SS_4	8731	60.9	VIGQDEAVVAVSNAVR		1.0	a1.a2	0.04	32.9	542.965	3.0	1626.88	1626.88	-0.0012	-0.737608
a1	pepa1c107	SS_2	8699	60.65	VIGQDEAVVAVSNAVR		1.0	a1.a2	7.7e-09	57.2	813.944	2.0	1626.88	1626.88	-0.0007	-0.430271
a1	pepa1c107	SS_3	8692	60.78	VIGQDEAVVAVSNAVR		1.0	a1.a2	3e-07	49.2	813.944	2.0	1626.88	1626.88	-0.0015	-0.922009
a1	pepa1c107	G_4	8374	60.61	VIGQDEAVVAVSNAVR		1.0	a1.a2	4e-08	58.6	813.944	2.0	1626.88	1626.88	0	0
a1	pepa1c107	G_5	8216	60.66	VIGQDEAVVAVSNAVR		1.0	a1.a2	4.4e-10	56.9	813.944	2.0	1626.88	1626.88	-0.0012	-0.737608
a1	pepa1c107	G_2	8487	60.7	VIGQDEAVVAVSNAVR		1.0	a1.a2	2.6e-07	57.3	813.944	2.0	1626.88	1626.88	0.0004	0.245869
a1	pepa1c107	SS_4	8727	60.86	VIGQDEAVVAVSNAVR		1.0	a1.a2	7.8e-12	64.9	813.944	2.0	1626.88	1626.88	-0.0005	-0.307337
a1	pepa1c107	SS_1	8704	60.75	VIGQDEAVVAVSNAVR		1.0	a1.a2	2.9e-10	60.7	813.943	2.0	1626.88	1626.88	-0.0021	-1.29081
a1	pepa1c107	G_2	8499	60.78	VIGQDEAVVAVSNAVR		1.0	a1.a2	3.5e-07	52.3	542.965	3.0	1626.88	1626.88	-0.0009	-0.553206
a1	pepa1c107	SS_5	8571	60.83	VIGQDEAVVAVSNAVR		1.0	a1.a2	1.4e-05	49.4	813.946	2.0	1626.88	1626.88	0.0036	2.21282
a1	pepa1c107	PS_2	8338	60.66	VIGQDEAVVAVSNAVR		1.0	a1.a2	5e-05	46.1	813.946	2.0	1626.88	1626.88	0.0036	2.21282
a1	pepa1c107	PS_4	8444	60.65	VIGQDEAVVAVSNAVR		1.0	a1.a2	1.3e-07	57.2	813.944	2.0	1626.88	1626.88	-0.001	-0.614673
a1	pepa1c107	PS_3	8407	60.65	VIGQDEAVVAVSNAVR		1.0	a1.a2	9.8e-12	65.5	813.945	2.0	1626.88	1626.88	0.0007	0.430271
a1	pepa1c107	PS_3	8408	60.66	VIGQDEAVVAVSNAVR		1.0	a1.a2	6.3e-05	47.9	542.965	3.0	1626.88	1626.88	-0.0014	-0.860542
a1	pepa1b24	SS_2	9221	63.86	ELSLELSQEALDK		1.0	a1.a2	0.00015	38.6	737.885	2.0	1474.76	1474.76	-0.0012	-0.81369
a1	pepa1b24	G_1	8859	63.41	ELSLELSQEALDK		1.0	a1.a2	7.1e-06	44.5	737.885	2.0	1474.76	1474.76	-0.0018	-1.22053
a1	pepa1b24	G_2	8961	63.68	ELSLELSQEALDK		1.0	a1.a2	8.1e-07	54.7	737.886	2.0	1474.76	1474.76	0.0007	0.474652
a1	pepa1b24	SS_3	9168	63.71	ELSLELSQEALDK		1.0	a1.a2	9.5e-07	44.9	737.884	2.0	1474.76	1474.76	-0.0023	-1.55957
a1	pepa1b26	PS_2	8973	64.65	EQIAGIAEIQLGR		1.0	a1.a2	1.2e-06	41.6	699.393	2.0	1397.78	1397.78	0.003	2.14627
a1	pepa1b26	G_4	9032	64.73	EQIAGIAEIQLGR		1.0	a1.a2	6.9e-07	50.6	699.391	2.0	1397.78	1397.78	0.0004	0.286169
a1	pepa1b26	SS_3	9374	65	EQIAGIAEIQLGR		1.0	a1.a2	2.9e-05	42.5	699.392	2.0	1397.78	1397.78	0.0018	1.28776
a1	pepa1b26	SS_4	9373	64.88	EQIAGIAEIQLGR		1.0	a1.a2	1e-10	61.5	699.391	2.0	1397.77	1397.78	-0.001	-0.715423
a1	pepa1b26	SS_2	9359	64.71	EQIAGIAEIQLGR		1.0	a1.a2	2.4e-09	57	699.391	2.0	1397.78	1397.78	-0.0001	-0.071542
a1	pepa1b26	G_5	8841	64.56	EQIAGIAEIQLGR		1.0	a1.a2	1.1e-06	46.3	699.394	2.0	1397.78	1397.78	0.0059	4.22099
a1	pepa1b26	G_3	9108	64.65	EQIAGIAEIQLGR		1.0	a1.a2	7.3e-07	49.4	699.391	2.0	1397.78	1397.78	0.0001	0.071542
a1	pepa1b51	PS_2	9327	66.9	LLALDMGALIAGAK	M6:+15.99491	1.0	a1.a2	3.5e-11	65.3	686.896	2.0	1372.78	1372.79	-0.0028	-2.03965
a1	pepa1b51	SS_3	9692	66.96	LLALDMGALIAGAK	M6:+15.99491	1.0	a1.a2	1e-10	65.5	686.891	2.0	1372.77	1372.79	-0.012	-8.74134
a1	pepa1b51	SS_5	9585	67.13	LLALDMGALIAGAK	M6:+15.99491	1.0	a1.a2	2.2e-13	74.2	686.896	2.0	1372.78	1372.79	-0.0027	-1.9668
a1	pepa1b51	PS_1	9498	66.88	LLALDMGALIAGAK	M6:+15.99491	1.0	a1.a2	2.8e-14	77.7	686.892	2.0	1372.78	1372.79	-0.0099	-7.2116
a1	pepa1b51	SS_2	9726	66.98	LLALDMGALIAGAK	M6:+15.99491	1.0	a1.a2	8.1e-15	82.9	686.891	2.0	1372.77	1372.79	-0.013	-9.46979
a1	pepa1b51	PS_4	9428	66.81	LLALDMGALIAGAK	M6:+15.99491	1.0	a1.a2	1.1e-12	71.3	686.892	2.0	1372.78	1372.79	-0.0095	-6.92023
a1	pepa1b51	G_1	9372	66.61	LLALDMGALIAGAK	M6:+15.99491	1.0	a1.a2	2.3e-11	65	686.891	2.0	1372.78	1372.79	-0.012	-8.74134
a1	pepa1b51	G_4	9361	66.8	LLALDMGALIAGAK	M6:+15.99491	1.0	a1.a2	1.2e-10	65.2	686.892	2.0	1372.78	1372.79	-0.01	-7.28445
a1	pepa1b51	PS_5	9511	66.9	LLALDMGALIAGAK	M6:+15.99491	1.0	a1.a2	6.1e-15	82.4	686.894	2.0	1372.78	1372.79	-0.0063	-4.5892
a1	pepa1b51	G_2	9474	66.9	LLALDMGALIAGAK	M6:+15.99491	1.0	a1.a2	8.2e-14	73.8	686.895	2.0	1372.78	1372.79	-0.0045	-3.278
a1	pepa1b51	G_3	9461	66.86	LLALDMGALIAGAK	M6:+15.99491	1.0	a1.a2	1e-15	86.8	686.897	2.0	1372.79	1372.79	-0.0015	-1.09267
a1	pepa1b51	G_5	9189	66.75	LLALDMGALIAGAK	M6:+15.99491	1.0	a1.a2	1e-06	54.1	686.894	2.0	1372.78	1372.79	-0.0072	-5.2448
a1	pepa1b51	PS_3	9417	66.93	LLALDMGALIAGAK	M6:+15.99491	1.0	a1.a2	1e-15	87.6	686.896	2.0	1372.78	1372.79	-0.0034	-2.47671
a1	pepa1a7	G_3	9749	68.68	AGLADPNRPSGSFLFLGPTGVGK		1.0	a1.a2	0.00051	40.9	753.405	3.0	2258.2	2258.19	0.0066	2.92269
a1	pepa1a7	SS_5	9861	68.85	AGLADPNRPSGSFLFLGPTGVGK		1.0	a1.a2	9.2e-09	54.6	753.405	3.0	2258.2	2258.19	0.0084	3.71979
a1	pepa1a7	G_4	9657	68.66	AGLADPNRPSGSFLFLGPTGVGK		1.0	a1.a2	9e-05	44.2	753.404	3.0	2258.2	2258.19	0.0029	1.28421
a1	pepa1a7	G_2	9768	68.75	AGLADPNRPSGSFLFLGPTGVGK		1.0	a1.a2	7.5e-05	49	753.403	3.0	2258.2	2258.19	0.0024	1.0628
a1	pepa1a7	PS_4	9724	68.68	AGLADPNRPSGSFLFLGPTGVGK		1.0	a1.a2	3.4e-05	51.1	753.406	3.0	2258.2	2258.19	0.012	5.31398
a1	pepa1a7	G_1	9667	68.46	AGLADPNRPSGSFLFLGPTGVGK		1.0	a1.a2	2.1e-05	47.9	753.403	3.0	2258.19	2258.19	0.0015	0.664248
a1	pepa1a7	PS_1	9796	68.75	AGLADPNRPSGSFLFLGPTGVGK		1.0	a1.a2	0.00088	44.4	753.405	3.0	2258.2	2258.19	0.0066	2.92269
a1	pepa1a7	SS_2	10013	68.76	AGLADPNRPSGSFLFLGPTGVGK		1.0	a1.a2	0.00021	44.3	753.407	3.0	2258.21	2258.19	0.013	5.75681
a1	pepa1a7	PS_2	9611	68.7	AGLADPNRPSGSFLFLGPTGVGK		1.0	a1.a2	0.00039	39.5	753.405	3.0	2258.2	2258.19	0.0064	2.83412
a1	pepa1a7	PS_5	9797	68.7	AGLADPNRPSGSFLFLGPTGVGK		1.0	a1.a2	5.9e-05	50.4	753.406	3.0	2258.2	2258.19	0.0095	4.2069
a1	pepa1a7	SS_3	9979	68.75	AGLADPNRPSGSFLFLGPTGVGK		1.0	a1.a2	0.00022	44	753.405	3.0	2258.2	2258.19	0.0077	3.40981
a1	pepa1a7	PS_3	9703	68.73	AGLADPNRPSGSFLFLGPTGVGK		1.0	a1.a2	0.00048	41.7	753.403	3.0	2258.19	2258.19	0.0007	0.309982
a1	pepa1a7	SS_1	9983	68.7	AGLADPNRPSGSFLFLGPTGVGK		1.0	a1.a2	2.1e-09	58.2	753.406	3.0	2258.2	2258.19	0.0091	4.02977
a1	pepa1a7	SS_4	10000	68.8	AGLADPNRPSGSFLFLGPTGVGK		1.0	a1.a2	5.6e-11	63.5	753.403	3.0	2258.19	2258.19	0.0015	0.664248
a1	pepa1a7	G_5	9486	68.61	AGLADPNRPSGSFLFLGPTGVGK		1.0	a1.a2	0.0068	40.5	753.407	3.0	2258.21	2258.19	0.012	5.31398
a1	pepa1c109	SS_2	10187	69.86	VLVDEPSEEDTIAILR		1.0	a1.a2	4e-15	77.1	899.975	2.0	1798.94	1798.94	-0.0012	-0.667058
a1	pepa1c109	PS_4	9910	69.85	VLVDEPSEEDTIAILR		1.0	a1.a2	8.8e-10	55.7	899.976	2.0	1798.94	1798.94	0.0009	0.500294
a1	pepa1c109	G_1	9838	69.55	VLVDEPSEEDTIAILR		1.0	a1.a2	3.2e-08	55.3	899.976	2.0	1798.95	1798.94	0.002	1.11176
a1	pepa1c109	SS_3	10154	69.85	VLVDEPSEEDTIAILR		1.0	a1.a2	5.9e-06	43.3	899.977	2.0	1798.95	1798.94	0.0035	1.94559
a1	pepa1c109	PS_1	9981	69.91	VLVDEPSEEDTIAILR		1.0	a1.a2	1.2e-11	63.2	899.977	2.0	1798.95	1798.94	0.0025	1.3897
a1	pepa1c109	G_2	9942	69.85	VLVDEPSEEDTIAILR		1.0	a1.a2	1.3e-10	61.1	899.973	2.0	1798.94	1798.94	-0.0042	-2.3347
a1	pepa1c109	G_3	9924	69.8	VLVDEPSEEDTIAILR		1.0	a1.a2	5.7e-10	54.3	899.976	2.0	1798.94	1798.94	0.0004	0.222353
a1	pepa1c109	G_4	9833	69.78	VLVDEPSEEDTIAILR		1.0	a1.a2	5.1e-05	48.1	899.978	2.0	1798.95	1798.94	0.0049	2.72382
a1	pepa1c109	SS_4	10186	69.96	VLVDEPSEEDTIAILR		1.0	a1.a2	1e-15	79.6	899.976	2.0	1798.94	1798.94	0.0013	0.722646
a1	pepa1c109	G_5	9656	69.7	VLVDEPSEEDTIAILR		1.0	a1.a2	0.013	27.8	899.974	2.0	1798.94	1798.94	-0.0025	-1.3897
a1	pepa1c109	SS_1	10171	69.88	VLVDEPSEEDTIAILR		1.0	a1.a2	2.1e-11	64.2	899.977	2.0	1798.95	1798.94	0.0034	1.89
a1	pepa1c109	PS_2	9792	69.85	VLVDEPSEEDTIAILR		1.0	a1.a2	2.7e-10	59.8	899.977	2.0	1798.95	1798.94	0.0029	1.61206
a1	pepa1c109	SS_5	10037	69.96	VLVDEPSEEDTIAILR		1.0	a1.a2	2e-08	56.5	899.975	2.0	1798.94	1798.94	-0.0013	-0.722646
a1	pepa1c109	PS_3	9870	69.78	VLVDEPSEEDTIAILR		1.0	a1.a2	6.4e-12	72.1	899.977	2.0	1798.95	1798.94	0.0025	1.3897
a1	pepa1c109	PS_5	9984	69.88	VLVDEPSEEDTIAILR		1.0	a1.a2	3.6e-14	73.3	899.976	2.0	1798.94	1798.94	0.0007	0.389117
a1	pepa1b28	SS_3	10280	70.63	EYADLEEIWK		1.0	a1.a2	0.00015	37.3	648.313	2.0	1295.62	1295.62	0.0038	2.93297
a1	pepa1b28	PS_1	10090	70.6	EYADLEEIWK		1.0	a1.a2	0.00074	36.5	648.312	2.0	1295.62	1295.62	0.0016	1.23493
a1	pepa1b28	SS_2	10306	70.6	EYADLEEIWK		1.0	a1.a2	0.0016	32	648.311	2.0	1295.62	1295.62	-0.0004	-0.308733
a1	pepa1b28	PS_4	10021	70.56	EYADLEEIWK		1.0	a1.a2	0.0025	36.2	648.31	2.0	1295.61	1295.62	-0.0025	-1.92958
a1	pepa1b28	G_3	10045	70.56	EYADLEEIWK		1.0	a1.a2	0.0092	27.1	648.312	2.0	1295.62	1295.62	0.0003	0.23155
a1	pepa1b28	SS_4	10302	70.68	EYADLEEIWK		1.0	a1.a2	0.0019	30.5	648.312	2.0	1295.62	1295.62	0.0001	0.077183
a1	pepa1b28	SS_1	10282	70.58	EYADLEEIWK		1.0	a1.a2	0.0015	29.5	648.312	2.0	1295.62	1295.62	0.0009	0.69465
a1	pepa1b28	SS_5	10158	70.71	EYADLEEIWK		1.0	a1.a2	0.017	24.6	648.312	2.0	1295.62	1295.62	0.0015	1.15775
a1	pepa1b28	G_5	9779	70.46	EYADLEEIWK		1.0	a1.a2	0.0032	31.8	648.312	2.0	1295.62	1295.62	0.0018	1.3893
a1	pepa1b28	PS_3	9985	70.5	EYADLEEIWK		1.0	a1.a2	1.3e-05	45.6	648.31	2.0	1295.61	1295.62	-0.0021	-1.62085
a1	pepa1b28	PS_5	10105	70.65	EYADLEEIWK		1.0	a1.a2	0.0024	30.5	648.311	2.0	1295.62	1295.62	-0.0002	-0.154367
a1	pepa1b28	G_4	9945	70.5	EYADLEEIWK		1.0	a1.a2	0.0076	30.2	648.313	2.0	1295.62	1295.62	0.0029	2.23832
a1	pepa1b46	G_5	10048	72.18	IDEVVVFEPLAR		1.0	a1.a2	0.0012	43.6	693.885	2.0	1386.76	1386.76	-0.0009	-0.648993
a1	pepa1b46	G_4	10209	72.18	IDEVVVFEPLAR		1.0	a1.a2	0.00025	44.7	693.886	2.0	1386.76	1386.76	0.0018	1.29799
a1	pepa1b46	PS_1	10356	72.3	IDEVVVFEPLAR		1.0	a1.a2	0.0015	36.2	693.885	2.0	1386.76	1386.76	-0.0009	-0.648993
a1	pepa1b46	SS_2	10582	72.33	IDEVVVFEPLAR		1.0	a1.a2	0.00084	43.5	693.885	2.0	1386.76	1386.76	-0.001	-0.721104
a1	pepa1b46	G_3	10298	72.18	IDEVVVFEPLAR		1.0	a1.a2	0.002	36.2	693.884	2.0	1386.76	1386.76	-0.0021	-1.51432
a1	pepa1b46	PS_5	10368	72.33	IDEVVVFEPLAR		1.0	a1.a2	0.0048	34.1	693.885	2.0	1386.76	1386.76	-0.0003	-0.216331
a1	pepa1b46	G_1	10219	71.96	IDEVVVFEPLAR		1.0	a1.a2	0.0026	37	693.886	2.0	1386.76	1386.76	0.0012	0.865324
a1	pepa1b46	SS_3	10552	72.35	IDEVVVFEPLAR		1.0	a1.a2	0.00012	43	693.885	2.0	1386.76	1386.76	-0.0002	-0.144221
a1	pepa1b46	SS_1	10556	72.3	IDEVVVFEPLAR		1.0	a1.a2	0.00095	36.5	693.885	2.0	1386.76	1386.76	-0.0002	-0.144221
a1	pepa1b46	SS_4	10574	72.41	IDEVVVFEPLAR		1.0	a1.a2	4.7e-08	50.8	693.885	2.0	1386.76	1386.76	-0.001	-0.721104
a1	pepa1b46	SS_5	10432	72.45	IDEVVVFEPLAR		1.0	a1.a2	0.0019	43.9	693.885	2.0	1386.76	1386.76	0.0003	0.216331
a1	pepa1b46	PS_2	10173	72.28	IDEVVVFEPLAR		1.0	a1.a2	0.0021	36.3	693.885	2.0	1386.76	1386.76	0.0003	0.216331
a1	pepa1b46	G_2	10326	72.3	IDEVVVFEPLAR		1.0	a1.a2	0.031	33.9	693.888	2.0	1386.77	1386.76	0.0048	3.4613
a1	pepa1b46	PS_4	10295	72.31	IDEVVVFEPLAR		1.0	a1.a2	0.00087	38.2	693.885	2.0	1386.76	1386.76	-0.0005	-0.360552
a1	pepa1b46	PS_3	10265	72.3	IDEVVVFEPLAR		1.0	a1.a2	0.00066	40.1	693.886	2.0	1386.76	1386.76	0.0013	0.937435
a1	pepa1b75	SS_4	6596	48.01	NKVTDEEIAEVVSK		1.0	a1.a2	2e-13	73.3	780.911	2.0	1560.82	1560.81	0.0036	2.30649
a1	pepa1b75	SS_3	6563	48.03	NKVTDEEIAEVVSK		1.0	a1.a2	0.00028	34.5	780.909	2.0	1560.81	1560.81	-0.0014	-0.896969
a1	pepa1b90	SS_1	7390	52.83	RKPYSVVLLDEVEK		2.0	a1.a2 a1.a3	0.00011	45.7	558.985	3.0	1674.94	1674.94	-0.0014	-0.835849
a1	pepa1b90	SS_5	7256	52.86	RKPYSVVLLDEVEK		2.0	a1.a2 a1.a3	0.021	32.5	558.985	3.0	1674.94	1674.94	-0.0016	-0.955256
a1	pepa1b90	SS_3	7359	52.76	RKPYSVVLLDEVEK		2.0	a1.a2 a1.a3	0.01	32.6	558.985	3.0	1674.94	1674.94	-0.0025	-1.49259
a1	pepa1b90	SS_4	7395	52.78	RKPYSVVLLDEVEK		2.0	a1.a2 a1.a3	0.00046	39.6	558.986	3.0	1674.94	1674.94	0.001	0.597035
a1	pepa1b21	SS_4	1787	20.18	EALKKEDDEATR		1.0	a1.a2	0.004	28.4	702.852	2.0	1404.7	1404.7	-0.0001	-0.07119
a1	pepa1b21	PS_5	1620	20	EALKKEDDEATR		1.0	a1.a2	0.00015	33.4	702.851	2.0	1404.7	1404.7	-0.0015	-1.06785
a1	pepa1b18	SS_4	4627	36.48	AVLNELGKQEGR		1.0	a1.a2	0.0016	41	657.361	2.0	1313.72	1313.72	-0.0025	-1.903
a1	pepa1b18	PS_5	4412	36.25	AVLNELGKQEGR		1.0	a1.a2	2.5e-06	52.8	657.36	2.0	1313.71	1313.72	-0.0048	-3.65375
a1	pepa1b53	PS_1	5988	45.63	LLLGQGVSR		1.0	a1.a2	0.00011	47.2	471.79	2.0	942.573	942.573	-0.0003	-0.318278
a1	pepa1b53	G_3	5973	45.56	LLLGQGVSR		1.0	a1.a2	0.015	36.6	471.79	2.0	942.573	942.573	-0.0002	-0.212185
a1	pepa1b53	G_4	5868	45.48	LLLGQGVSR		1.0	a1.a2	0.045	33	471.789	2.0	942.572	942.573	-0.0019	-2.01576
a1	pepa1b53	SS_4	6221	45.78	LLLGQGVSR		1.0	a1.a2	0.016	34.1	471.79	2.0	942.573	942.573	-0.001	-1.06092
a1	pepa1b53	SS_5	6069	45.78	LLLGQGVSR		1.0	a1.a2	0.00035	44.5	471.79	2.0	942.573	942.573	-0.0008	-0.84874
a1	pepa1b53	PS_5	6001	45.56	LLLGQGVSR		1.0	a1.a2	1.1e-07	51.3	471.79	2.0	942.573	942.573	-0.0004	-0.42437
a1	pepa1b53	PS_4	5930	45.51	LLLGQGVSR		1.0	a1.a2	0.00033	44.4	471.79	2.0	942.573	942.573	-0.0004	-0.42437
a1	pepa1b53	G_1	5897	45.5	LLLGQGVSR		1.0	a1.a2	0.00024	47.1	471.79	2.0	942.573	942.573	-0.0003	-0.318278
a1	pepa1b50	SS_5	6498	48.33	LEEDIVKLER		1.0	a1.a2	0.035	34.6	415.235	3.0	1243.69	1243.69	0.0002	0.160812
a1	pepa1c110	G_3	7407	54.15	VTDEEIAEVVSK		1.0	a1.a2	2.5e-06	53.3	659.84	2.0	1318.67	1318.67	-0.0008	-0.60667
a1	pepa1c110	PS_3	7352	54.26	VTDEEIAEVVSK		1.0	a1.a2	1.9e-06	50.1	659.841	2.0	1318.67	1318.67	-0.0001	-0.075834
a1	pepa1c110	G_1	7342	54.13	VTDEEIAEVVSK		1.0	a1.a2	0.00011	37.1	659.838	2.0	1318.67	1318.67	-0.0047	-3.56419
a1	pepa1c110	SS_5	7501	54.33	VTDEEIAEVVSK		1.0	a1.a2	0.00043	34.3	659.839	2.0	1318.67	1318.67	-0.0035	-2.65418
a1	pepa1c110	G_4	7318	54.2	VTDEEIAEVVSK		1.0	a1.a2	2.9e-09	53.7	659.84	2.0	1318.67	1318.67	-0.0008	-0.60667
a1	pepa1c110	G_5	7150	54.16	VTDEEIAEVVSK		1.0	a1.a2	5.6e-07	45.2	659.84	2.0	1318.67	1318.67	-0.0008	-0.60667
a1	pepa1b68	PS_3	1550	20	MEQELHR	M1:+15.99491	1.0	a1.a2	0.011	33.3	479.725	2.0	958.442	958.442	0.0002	0.208672
a1	pepa1c102	G_2	4988	39.78	TIQVLQR		1.0	a1.a2	0.0045	32.7	429.264	2.0	857.521	857.521	0.0005	0.583076
a1	pepa1c102	PS_4	4907	39.46	TIQVLQR		1.0	a1.a2	0.0047	31.2	429.264	2.0	857.521	857.521	0.0005	0.583076
a1	pepa1c102	PS_2	4805	39.5	TIQVLQR		1.0	a1.a2	0.044	34.6	429.263	2.0	857.519	857.521	-0.0015	-1.74923
a1	pepa1c102	PS_1	4955	39.61	TIQVLQR		1.0	a1.a2	0.0065	30.7	429.264	2.0	857.521	857.521	0.0002	0.23323
a1	pepa1b17	G_2	5175	40.86	AVLNELGK		1.0	a1.a2	0.022	28.9	422.251	2.0	843.495	843.494	0.0009	1.06699
a1	pepa1b17	G_1	5095	40.78	AVLNELGK		1.0	a1.a2	0.024	35.3	422.251	2.0	843.495	843.494	0.001	1.18555
a1	pepa1b17	PS_4	5139	40.83	AVLNELGK		1.0	a1.a2	0.016	32.6	422.251	2.0	843.495	843.494	0.0008	0.948436
a1	pepa1b17	PS_1	5179	40.91	AVLNELGK		1.0	a1.a2	0.018	35.4	422.251	2.0	843.495	843.494	0.0006	0.711327
a1	pepa1b77	PS_2	9046	65.11	NTVVVMTSNLGSAQIQELAGDR	M6:+15.99491	1.0	a1.a2	0.001	45.6	773.722	3.0	2319.15	2319.16	-0.011	-4.7431
a1	pepa1b77	G_5	8933	65.15	NTVVVMTSNLGSAQIQELAGDR	M6:+15.99491	1.0	a1.a2	0.001	39.5	773.726	3.0	2319.16	2319.16	0.0031	1.33669
a1	pepa1b77	G_3	9191	65.16	NTVVVMTSNLGSAQIQELAGDR	M6:+15.99491	1.0	a1.a2	5.6e-07	49.5	773.724	3.0	2319.16	2319.16	-0.0053	-2.28531
a1	pepa1b77	G_2	9201	65.18	NTVVVMTSNLGSAQIQELAGDR	M6:+15.99491	1.0	a1.a2	6.4e-10	66.3	773.724	3.0	2319.16	2319.16	-0.0053	-2.28531
a1	pepa1b77	PS_1	9247	65.31	NTVVVMTSNLGSAQIQELAGDR	M6:+15.99491	1.0	a1.a2	0.00023	49	773.725	3.0	2319.16	2319.16	-0.0015	-0.646786
a1	pepa1b77	PS_1	9252	65.35	NTVVVMTSNLGSAQIQELAGDR	M6:+15.99491	1.0	a1.a2	1.9e-06	52.6	1160.09	2.0	2319.18	2319.16	0.015	6.46786
a1	pepa1b55	PS_2	2700	27.13	LLNQADR		1.0	a1.a2	0.0051	35.7	415.23	2.0	829.453	829.453	0.0003	0.361684
a1	pepa1c100	PS_2	3750	33.3	TENQLLR		1.0	a1.a2	0.039	30.1	437.241	2.0	873.475	873.479	-0.0043	-4.92284
a1	pepa1b70	PS_4	1342	18.5	MLEGEREK	M1:+15.99491	1.0	a1.a2	0.042	23.7	504.244	2.0	1007.48	1007.48	-0.0014	-1.3896
a1	pepa1c103	PS_5	5365	41.81	TKNNPVLIGEPGVGK		1.0	a1.a2	1.6e-05	50.5	508.29	3.0	1522.86	1522.86	-0.0034	-2.23264
a1	pepa1c103	PS_4	5304	41.8	TKNNPVLIGEPGVGK		1.0	a1.a2	1.9e-05	45.2	508.292	3.0	1522.86	1522.86	0.002	1.31332
a1	pepa1b94	PS_5	6092	46.1	SGLNKELDALPK		1.0	a1.a2	0.018	29.3	428.91	3.0	1284.72	1284.72	0.0002	0.155676
a1	pepa1b78	PS_5	8306	59.4	NTVVVMTSNLGSAQIQELAGDREAQR	M6:+15.99491	1.0	a1.a2	6.8e-05	49.5	935.141	3.0	2803.41	2803.4	0.0086	3.0677
a1	pepa1b81	PS_5	9427	66.38	QLPDKAIDLIDEAASR		1.0	a1.a2	0.0057	39.1	585.647	3.0	1754.93	1754.93	-0.0025	-1.42456
a1	pepa1b54	G_5	6249	48.58	IINGEVPDGLK		1.0	a1.a2	0.0011	39.9	577.825	2.0	1154.64	1154.64	0.0015	1.2991
a1	pepa1b42	SS_3	2520	24.73	HIEKDPALTR		1.0	a1.a3	0.0041	37.7	393.888	3.0	1179.65	1179.65	-0.0004	-0.339084
a1	pepa1b42	SS_1	2562	24.81	HIEKDPALTR		1.0	a1.a3	0.013	33	393.888	3.0	1179.65	1179.65	-0.0001	-0.084771
a1	pepa1b42	SS_2	2530	24.75	HIEKDPALTR		1.0	a1.a3	0.014	33	393.888	3.0	1179.65	1179.65	-0.0004	-0.339084
a1	pepa1b42	SS_4	2610	24.93	HIEKDPALTR		1.0	a1.a3	0.0062	37.8	393.888	3.0	1179.65	1179.65	-0.0006	-0.508626
a1	pepa1b42	PS_5	2418	24.68	HIEKDPALTR		1.0	a1.a3	0.042	30.2	393.888	3.0	1179.65	1179.65	0.0007	0.593397
a1	pepa1b43	SS_2	3907	32.56	LAALEQR		1.0	a1.a3	0.021	35.2	400.735	2.0	800.463	800.463	0	0
a1	pepa1b27	G_2	4782	38.56	ESAIGVATAER		1.0	a1.a3	9.2e-09	56.6	552.288	2.0	1103.57	1103.57	-0.0008	-0.72492
a1	pepa1b27	G_1	4701	38.46	ESAIGVATAER		1.0	a1.a3	0.0001	50.2	552.288	2.0	1103.57	1103.57	-0.0005	-0.453075
a1	pepa1b27	SS_5	4866	38.75	ESAIGVATAER		1.0	a1.a3	0.0029	37	552.288	2.0	1103.57	1103.57	-0.001	-0.90615
a1	pepa1b27	SS_1	4980	38.66	ESAIGVATAER		1.0	a1.a3	0.0012	43.3	552.288	2.0	1103.57	1103.57	-0.0004	-0.36246
a1	pepa1b27	SS_2	4961	38.6	ESAIGVATAER		1.0	a1.a3	1.6e-06	48.7	552.287	2.0	1103.57	1103.57	-0.0021	-1.90292
a1	pepa1b27	G_5	4582	38.56	ESAIGVATAER		1.0	a1.a3	0.00011	43.6	552.287	2.0	1103.57	1103.57	-0.0026	-2.35599
a1	pepa1b27	G_4	4685	38.55	ESAIGVATAER		1.0	a1.a3	0.005	38.3	552.288	2.0	1103.57	1103.57	-0.0008	-0.72492
a1	pepa1b27	SS_4	5009	38.71	ESAIGVATAER		1.0	a1.a3	0.0024	43.2	552.288	2.0	1103.57	1103.57	-0.0008	-0.72492
a1	pepa1b27	G_3	4771	38.51	ESAIGVATAER		1.0	a1.a3	0.0052	43.4	552.286	2.0	1103.57	1103.57	-0.0038	-3.44337
a1	pepa1b27	SS_3	4952	38.65	ESAIGVATAER		1.0	a1.a3	0.0021	43.3	552.288	2.0	1103.57	1103.57	-0.0015	-1.35923
a1	pepa1b72	G_2	5913	45.2	NAETLLAEER		1.0	a1.a3	2.4e-05	51.6	573.293	2.0	1145.58	1145.58	-0.0013	-1.1348
a1	pepa1b72	G_4	5815	45.18	NAETLLAEER		1.0	a1.a3	9.2e-08	48.6	573.293	2.0	1145.58	1145.58	-0.0019	-1.65855
a1	pepa1b72	G_1	5823	45.06	NAETLLAEER		1.0	a1.a3	1.4e-06	52.2	573.293	2.0	1145.58	1145.58	-0.0006	-0.523752
a1	pepa1b72	SS_5	6002	45.4	NAETLLAEER		1.0	a1.a3	4.1e-05	47.8	573.294	2.0	1145.58	1145.58	-0.0001	-0.087292
a1	pepa1b72	SS_2	6129	45.35	NAETLLAEER		1.0	a1.a3	0.00042	44.3	573.293	2.0	1145.58	1145.58	-0.0016	-1.39667
a1	pepa1b72	G_3	5911	45.2	NAETLLAEER		1.0	a1.a3	8.7e-05	44.5	573.294	2.0	1145.58	1145.58	0	0
a1	pepa1b72	SS_3	6096	45.28	NAETLLAEER		1.0	a1.a3	3.9e-08	52.1	573.293	2.0	1145.58	1145.58	-0.0012	-1.0475
a1	pepa1b83	G_2	6100	46.3	QNNPILTGEAGVGK		1.0	a1.a3	0.00027	36.3	699.373	2.0	1397.74	1397.74	-0.0007	-0.500809
a1	pepa1b83	SS_2	6286	46.26	QNNPILTGEAGVGK		1.0	a1.a3	4.6e-07	41.9	699.375	2.0	1397.74	1397.74	0.0031	2.21787
a1	pepa1b83	SS_1	6273	46.2	QNNPILTGEAGVGK		1.0	a1.a3	7.7e-05	37.1	699.369	2.0	1397.73	1397.74	-0.0074	-5.29427
a1	pepa1b83	SS_4	6318	46.35	QNNPILTGEAGVGK		1.0	a1.a3	2.1e-06	41.7	699.372	2.0	1397.74	1397.74	-0.0015	-1.07316
a1	pepa1b83	SS_3	6255	46.21	QNNPILTGEAGVGK		1.0	a1.a3	0.0024	29.7	699.371	2.0	1397.74	1397.74	-0.0033	-2.36096
a1	pepa1b83	G_1	5998	46.1	QNNPILTGEAGVGK		1.0	a1.a3	1.6e-08	41.4	699.372	2.0	1397.74	1397.74	-0.001	-0.715441
a1	pepa1b83	G_3	6088	46.23	QNNPILTGEAGVGK		1.0	a1.a3	0.0001	33.9	699.373	2.0	1397.74	1397.74	-0.0004	-0.286177
a1	pepa1b83	G_4	5988	46.2	QNNPILTGEAGVGK		1.0	a1.a3	3.9e-07	39.1	699.373	2.0	1397.74	1397.74	-0.0004	-0.286177
a1	pepa1b97	SS_5	6660	49.3	TAISLHAVPAEVDDSR		1.0	a1.a3	0.039	27	560.958	3.0	1680.86	1680.86	0.0024	1.42784
a1	pepa1b97	G_4	6474	49.1	TAISLHAVPAEVDDSR		1.0	a1.a3	0.001	31.9	560.957	3.0	1680.86	1680.86	0.0004	0.237974
a1	pepa1b97	G_2	6588	49.21	TAISLHAVPAEVDDSR		1.0	a1.a3	0.019	28.9	560.957	3.0	1680.86	1680.86	0.0002	0.118987
a1	pepa1b97	SS_1	6773	49.15	TAISLHAVPAEVDDSR		1.0	a1.a3	0.0015	36.1	560.956	3.0	1680.85	1680.86	-0.0018	-1.07088
a1	pepa1b97	SS_3	6757	49.18	TAISLHAVPAEVDDSR		1.0	a1.a3	0.046	25.6	560.956	3.0	1680.85	1680.86	-0.0018	-1.07088
a1	pepa1b97	SS_2	6779	49.16	TAISLHAVPAEVDDSR		1.0	a1.a3	0.02	30.3	560.958	3.0	1680.86	1680.86	0.0028	1.66582
a1	pepa1a1	G_2	7271	53.3	AAAEAVDAGGVPLGEGEVR		1.0	a1.a3	3.4e-13	70.4	884.448	2.0	1767.89	1767.89	0.0019	1.07473
a1	pepa1a1	SS_1	7469	53.3	AAAEAVDAGGVPLGEGEVR		1.0	a1.a3	1.7e-14	74.6	884.448	2.0	1767.89	1767.89	0.0012	0.678776
a1	pepa1a1	G_1	7168	53.08	AAAEAVDAGGVPLGEGEVR		1.0	a1.a3	2.2e-11	62.1	884.447	2.0	1767.89	1767.89	-0.0008	-0.452517
a1	pepa1a1	SS_3	7451	53.3	AAAEAVDAGGVPLGEGEVR		1.0	a1.a3	3.5e-14	66.3	884.45	2.0	1767.89	1767.89	0.005	2.82823
a1	pepa1a1	G_5	6988	53.13	AAAEAVDAGGVPLGEGEVR		1.0	a1.a3	1.2e-10	58.1	884.447	2.0	1767.89	1767.89	-0.0007	-0.395953
a1	pepa1a1	SS_2	7461	53.2	AAAEAVDAGGVPLGEGEVR		1.0	a1.a3	1.1e-12	70.3	884.447	2.0	1767.89	1767.89	-0.0005	-0.282823
a1	pepa1a1	G_3	7257	53.25	AAAEAVDAGGVPLGEGEVR		1.0	a1.a3	1e-15	83.2	884.446	2.0	1767.88	1767.89	-0.0031	-1.75351
a1	pepa1a1	SS_5	7345	53.4	AAAEAVDAGGVPLGEGEVR		1.0	a1.a3	9.7e-13	70.5	884.449	2.0	1767.89	1767.89	0.0022	1.24442
a1	pepa1a1	G_4	7154	53.21	AAAEAVDAGGVPLGEGEVR		1.0	a1.a3	2e-12	66.3	884.447	2.0	1767.89	1767.89	0.0002	0.113129
a1	pepa1b15	SS_2	8507	59.48	ALDVGLLQAGASMK	M13:+15.99491	1.0	a1.a3	3e-12	65.6	695.372	2.0	1389.74	1389.74	-0.0047	-3.38192
a1	pepa1b15	SS_4	8542	59.73	ALDVGLLQAGASMK	M13:+15.99491	1.0	a1.a3	1.6e-06	45.3	695.375	2.0	1389.74	1389.74	0.0023	1.65498
a1	pepa1b15	G_1	8211	59.4	ALDVGLLQAGASMK	M13:+15.99491	1.0	a1.a3	5.7e-07	48.9	695.374	2.0	1389.74	1389.74	0.0007	0.503691
a1	pepa1b15	G_3	8286	59.48	ALDVGLLQAGASMK	M13:+15.99491	1.0	a1.a3	6.8e-07	52.3	695.378	2.0	1389.75	1389.74	0.0075	5.39669
a1	pepa1b15	G_5	8017	59.43	ALDVGLLQAGASMK	M13:+15.99491	1.0	a1.a3	2.7e-05	38.1	695.376	2.0	1389.74	1389.74	0.0028	2.01476
a1	pepa1b15	SS_3	8494	59.58	ALDVGLLQAGASMK	M13:+15.99491	1.0	a1.a3	4.6e-11	64.3	695.374	2.0	1389.74	1389.74	-0.0003	-0.215868
a1	pepa1b15	G_4	8184	59.45	ALDVGLLQAGASMK	M13:+15.99491	1.0	a1.a3	1.8e-09	59.8	695.377	2.0	1389.75	1389.74	0.0066	4.74909
a1	pepa1b15	G_2	8297	59.53	ALDVGLLQAGASMK	M13:+15.99491	1.0	a1.a3	1.8e-09	59.8	695.374	2.0	1389.74	1389.74	-0.0002	-0.143912
a1	pepa1b15	SS_5	8381	59.66	ALDVGLLQAGASMK	M13:+15.99491	1.0	a1.a3	2.7e-10	65.2	695.376	2.0	1389.74	1389.74	0.0038	2.73432
a1	pepa1b15	SS_1	8504	59.53	ALDVGLLQAGASMK	M13:+15.99491	1.0	a1.a3	8.4e-11	59.8	695.374	2.0	1389.74	1389.74	0.0007	0.503691
a1	pepa1b39	SS_2	8547	59.71	GSTSITDLSSHVEEAVER		1.0	a1.a3	0.0018	35.5	639.644	3.0	1916.92	1916.92	-0.0023	-1.19984
a1	pepa1b39	SS_3	8519	59.73	GSTSITDLSSHVEEAVER		1.0	a1.a3	0.0017	40.2	639.644	3.0	1916.92	1916.92	-0.0019	-0.991173
a1	pepa1b39	G_4	8211	59.61	GSTSITDLSSHVEEAVER		1.0	a1.a3	0.0027	34.7	639.645	3.0	1916.92	1916.92	0.0018	0.939006
a1	pepa1b39	G_2	8322	59.68	GSTSITDLSSHVEEAVER		1.0	a1.a3	9.5e-06	44.8	639.644	3.0	1916.92	1916.92	-0.0032	-1.66934
a1	pepa1b39	SS_5	8410	59.85	GSTSITDLSSHVEEAVER		1.0	a1.a3	0.0026	36.5	639.646	3.0	1916.92	1916.92	0.0021	1.09551
a1	pepa1b39	SS_4	8554	59.8	GSTSITDLSSHVEEAVER		1.0	a1.a3	0.00077	40.6	639.644	3.0	1916.92	1916.92	-0.0017	-0.886839
a1	pepa1b39	PS_5	8360	59.73	GSTSITDLSSHVEEAVER		1.0	a1.a3	0.015	36.5	639.644	3.0	1916.92	1916.92	-0.0024	-1.25201
a1	pepa1b11	SS_2	10024	68.85	AHPDVHEIFFQVFDK		1.0	a1.a3	0.01	30.4	610.309	3.0	1828.91	1828.9	0.0098	5.35841
a1	pepa1b11	G_1	9687	68.6	AHPDVHEIFFQVFDK		1.0	a1.a3	0.041	28.5	610.305	3.0	1828.9	1828.9	-0.003	-1.64033
a1	pepa1b11	G_2	9791	68.9	AHPDVHEIFFQVFDK		1.0	a1.a3	0.011	31.4	610.307	3.0	1828.91	1828.9	0.0034	1.85904
a1	pepa1b40	SS_1	10166	69.85	GWVYGSLMFGESQVR	M8:+15.99491	1.0	a1.a3	9.1e-07	41.1	866.417	2.0	1731.83	1731.82	0.01	5.77428
a1	pepa1b40	SS_2	10203	69.96	GWVYGSLMFGESQVR	M8:+15.99491	1.0	a1.a3	0.0089	33.9	866.411	2.0	1731.81	1731.82	-0.0024	-1.38583
a1	pepa1b40	SS_4	10190	69.98	GWVYGSLMFGESQVR	M8:+15.99491	1.0	a1.a3	6e-05	42.2	866.412	2.0	1731.82	1731.82	0.0007	0.4042
a1	pepa1b40	G_2	9954	69.93	GWVYGSLMFGESQVR	M8:+15.99491	1.0	a1.a3	3.4e-05	42	866.413	2.0	1731.82	1731.82	0.0017	0.981628
a1	pepa1c101	G_3	10143	71.2	TGYLVIGILK		1.0	a1.a3	0.00024	34	538.839	2.0	1076.67	1076.67	-0.0017	-1.57894
a1	pepa1c101	G_2	10182	71.38	TGYLVIGILK		1.0	a1.a3	2.9e-05	40.7	538.84	2.0	1076.67	1076.67	0.0003	0.278636
a1	pepa1c101	SS_1	10429	71.5	TGYLVIGILK		1.0	a1.a3	0.00015	29.8	538.839	2.0	1076.67	1076.67	-0.0009	-0.835909
a1	pepa1c101	SS_2	10455	71.53	TGYLVIGILK		1.0	a1.a3	4.2e-05	36	538.84	2.0	1076.67	1076.67	0.0003	0.278636
a1	pepa1c101	SS_4	10434	71.51	TGYLVIGILK		1.0	a1.a3	6.5e-07	44.3	538.839	2.0	1076.67	1076.67	-0.0008	-0.743031
a1	pepa1a2	SS_3	8101	57.18	AAAEAVDAGGVPLGEGEVRLDEEQR		1.0	a1.a3	3.7e-06	47.2	846.751	3.0	2538.24	2538.24	-0.0064	-2.52143
a1	pepa1a2	SS_1	8119	57.18	AAAEAVDAGGVPLGEGEVRLDEEQR		1.0	a1.a3	0.00036	43.9	846.755	3.0	2538.25	2538.24	0.007	2.75781
a1	pepa1a2	SS_4	8122	57.16	AAAEAVDAGGVPLGEGEVRLDEEQR		1.0	a1.a3	3.5e-05	51.3	846.753	3.0	2538.24	2538.24	0.0013	0.512165
a1	pepa1a2	SS_5	7994	57.3	AAAEAVDAGGVPLGEGEVRLDEEQR		1.0	a1.a3	0.004	35.8	846.756	3.0	2538.25	2538.24	0.011	4.33371
a1	pepa1a2	SS_5	7984	57.23	AAAEAVDAGGVPLGEGEVRLDEEQR		1.0	a1.a3	2.4e-06	47	846.747	3.0	2538.23	2538.24	-0.017	-6.69755
a1	pepa1a8	SS_4	9011	62.63	AGLDNPSKPIGVFMLAGTSGVGK	M14:+15.99491	1.0	a1.a3	3.6e-09	56.3	744.728	3.0	2232.17	2232.17	-0.0009	-0.403195
a1	pepa1a8	SS_3	8986	62.6	AGLDNPSKPIGVFMLAGTSGVGK	M14:+15.99491	1.0	a1.a3	9.3e-14	75.6	744.727	3.0	2232.17	2232.17	-0.0022	-0.985588
a1	pepa1a8	SS_1	9004	62.61	AGLDNPSKPIGVFMLAGTSGVGK	M14:+15.99491	1.0	a1.a3	7.7e-06	51.5	744.727	3.0	2232.17	2232.17	-0.0031	-1.38878
a1	pepa1a8	G_1	8667	62.21	AGLDNPSKPIGVFMLAGTSGVGK	M14:+15.99491	1.0	a1.a3	4.1e-09	55.1	744.728	3.0	2232.17	2232.17	0.0002	0.089599
a1	pepa1b74	PS_4	9357	66.36	NEIETVLNLDR		1.0	a1.a3	0.00019	35.8	658.346	2.0	1315.69	1315.69	-0.0001	-0.076006
a1	pepa1b74	G_1	9295	66.13	NEIETVLNLDR		1.0	a1.a3	4.7e-07	57.7	658.346	2.0	1315.69	1315.69	-0.0004	-0.304024
a1	pepa1b74	SS_3	9616	66.5	NEIETVLNLDR		1.0	a1.a3	2.6e-10	61.9	658.346	2.0	1315.69	1315.69	0.0001	0.076006
a1	pepa1b74	G_4	9294	66.36	NEIETVLNLDR		1.0	a1.a3	8.5e-10	57.8	658.346	2.0	1315.69	1315.69	-0.0005	-0.38003
a1	pepa1b74	SS_5	9487	66.51	NEIETVLNLDR		1.0	a1.a3	1.6e-08	53.7	658.345	2.0	1315.68	1315.69	-0.0031	-2.35619
a1	pepa1b74	G_5	9116	66.28	NEIETVLNLDR		1.0	a1.a3	6.9e-07	46.4	658.346	2.0	1315.69	1315.69	0.0001	0.076006
a1	pepa1b74	PS_5	9437	66.43	NEIETVLNLDR		1.0	a1.a3	4.3e-05	43.2	658.347	2.0	1315.69	1315.69	0.0015	1.14009
a1	pepa1b74	SS_4	9637	66.51	NEIETVLNLDR		1.0	a1.a3	4.8e-09	53.8	658.347	2.0	1315.69	1315.69	0.0002	0.152012
a1	pepa1b74	G_3	9384	66.38	NEIETVLNLDR		1.0	a1.a3	2.4e-09	58	658.347	2.0	1315.69	1315.69	0.0003	0.228018
a1	pepa1b74	SS_1	9622	66.45	NEIETVLNLDR		1.0	a1.a3	2.6e-08	57.8	658.346	2.0	1315.69	1315.69	-0.0004	-0.304024
a1	pepa1b95	SS_1	4699	37.03	SLREPLLK		1.0	a1.a3	0.029	27.3	319.203	3.0	955.595	955.594	0.0009	0.941823
a1	pepa1b62	G_2	10802	75.36	LVTIPYYPLSDDMLK	M13:+15.99491	1.0	a1.a3	0.0018	37.3	892.463	2.0	1783.92	1783.92	-0.0011	-0.61662
a1	pepa1b62	SS_5	10905	75.46	LVTIPYYPLSDDMLK	M13:+15.99491	1.0	a1.a3	0.017	24.4	892.458	2.0	1783.91	1783.92	-0.0095	-5.32535
a1	pepa1b62	SS_4	11051	75.43	LVTIPYYPLSDDMLK	M13:+15.99491	1.0	a1.a3	0.026	22.7	892.457	2.0	1783.91	1783.92	-0.012	-6.72676
a1	pepa1b62	SS_5	10917	75.53	LVTIPYYPLSDDMLK	M13:+15.99491	1.0	a1.a3	0.0007	30.2	892.469	2.0	1783.93	1783.92	0.011	6.1662
a1	pepa1b62	G_4	10698	75.31	LVTIPYYPLSDDMLK	M13:+15.99491	1.0	a1.a3	6.5e-05	37.2	892.465	2.0	1783.92	1783.92	0.0041	2.29831
a1	pepa1b62	G_1	10710	75.1	LVTIPYYPLSDDMLK	M13:+15.99491	1.0	a1.a3	0.0008	33	892.466	2.0	1783.92	1783.92	0.0048	2.6907
a1	pepa1b62	G_3	10770	75.21	LVTIPYYPLSDDMLK	M13:+15.99491	1.0	a1.a3	0.017	27.6	892.464	2.0	1783.92	1783.92	0.0015	0.840845
a1	pepa1b62	SS_1	11042	75.38	LVTIPYYPLSDDMLK	M13:+15.99491	1.0	a1.a3	0.00045	37.2	892.461	2.0	1783.91	1783.92	-0.0047	-2.63465
a1	pepa1b87	SS_4	4936	38.28	RFQVVQVDEPSEHK		1.0	a1.a3	0.00027	40.9	566.628	3.0	1697.87	1697.86	0.0079	4.65291
a1	pepa1b30	G_4	7195	53.46	FTVDLTEQAR		1.0	a1.a3	0.00097	31.8	590.3	2.0	1179.59	1179.6	-0.0089	-7.54492
a1	pepa1b30	G_3	7295	53.48	FTVDLTEQAR		1.0	a1.a3	0.0007	37.9	590.301	2.0	1179.6	1179.6	-0.0057	-4.83214
a1	pepa1b30	G_2	7302	53.48	FTVDLTEQAR		1.0	a1.a3	0.002	31.1	590.301	2.0	1179.59	1179.6	-0.0058	-4.91692
a1	pepa1b30	SS_4	7548	53.71	FTVDLTEQAR		1.0	a1.a3	0.00013	40.4	590.3	2.0	1179.59	1179.6	-0.0089	-7.54492
a1	pepa1b30	G_1	7209	53.33	FTVDLTEQAR		1.0	a1.a3	2.1e-07	48.2	590.303	2.0	1179.6	1179.6	-0.0028	-2.37368
a1	pepa1b41	SS_4	8973	62.4	HHQVQILDEALEAAVR		1.0	a1.a3	1.5e-06	48.9	610.328	3.0	1828.97	1828.97	0.0041	2.2417
a1	pepa1b88	SS_5	9281	65.23	RIEALETELAIIR		1.0	a1.a3	0.032	32.4	509.635	3.0	1526.89	1526.89	-0.0012	-0.785911
a1	pepa1b33	SS_5	9388	65.9	GAPPGYIGYGEGGVLTEAVR		1.0	a1.a3	0.0023	31.4	982.003	2.0	1963	1962.99	0.0062	3.15844
a1	pepa1b57	G_2	4753	38.4	LKVEALTER		1.0	a1.a3	0.029	24.6	529.812	2.0	1058.62	1058.62	-0.0046	-4.34528
a1	pepa1b49	G_3	10290	72.13	IEALETELAIIR		1.0	a1.a3	0.00068	45.2	685.902	2.0	1370.8	1370.79	0.0083	6.0549
a1	pepa1b49	G_2	10325	72.3	IEALETELAIIR		1.0	a1.a3	0.0042	44.2	685.904	2.0	1370.8	1370.79	0.011	8.02458
a1	pepa1b69	G_3	10469	73.28	MIDAILTNTLLPDMSR	M1:+15.99491 - M14:+15.99491	1.0	a1.a3	0.0096	31.4	918.47	2.0	1835.93	1835.92	0.009	4.90216
a1	pepa1b69	G_2	10495	73.4	MIDAILTNTLLPDMSR	M1:+15.99491 - M14:+15.99491	1.0	a1.a3	0.0065	27.6	918.467	2.0	1835.93	1835.92	0.0025	1.36171
a1	pepa1b29	G_1	5537	43.38	FQVVQVDEPSEHK		1.0	a1.a3	0.028	33.6	514.588	3.0	1541.75	1541.76	-0.01	-6.48609
a1	pepa1b29	G_3	5630	43.55	FQVVQVDEPSEHK		1.0	a1.a3	0.011	33.1	514.591	3.0	1541.76	1541.76	-0.0023	-1.4918
a1	pepa1b82	G_3	8163	58.73	QLVDILMR	M7:+15.99491	1.0	a1.a3	0.015	22.6	502.284	2.0	1003.56	1003.56	0.0008	0.797161
a1	pepa1b82	G_5	7895	58.68	QLVDILMR	M7:+15.99491	1.0	a1.a3	0.0046	27.7	502.283	2.0	1003.56	1003.56	-0.0022	-2.19219
a1	pepa1b82	G_1	8072	58.53	QLVDILMR	M7:+15.99491	1.0	a1.a3	0.038	22.8	502.283	2.0	1003.56	1003.56	-0.0014	-1.39503
a1	pepa1b82	G_4	8063	58.7	QLVDILMR	M7:+15.99491	1.0	a1.a3	0.028	24.1	502.283	2.0	1003.56	1003.56	-0.0017	-1.69397
a1	pepa1b58	G_5	3974	34.93	LNSLAYK		1.0	a1.a3	0.023	21.1	404.731	2.0	808.455	808.457	-0.0019	-2.35016
a1	pepa1b58	G_1	4083	34.86	LNSLAYK		1.0	a1.a3	0.043	22.1	404.732	2.0	808.456	808.457	-0.0007	-0.865847
a1	pepa1b20	G_1	6684	50.2	DLTEALDR		1.0	a1.a3	0.011	33.2	466.738	2.0	932.469	932.469	0.0004	0.428969
a1	pepa1b20	G_5	6512	50.21	DLTEALDR		1.0	a1.a3	0.022	33.3	466.738	2.0	932.469	932.469	0	0
a2	pepa2b26	SS_2	2014	21.78	FGDSAR		1.0	a2.a1	0.02	25.3	326.657	2.0	652.306	652.305	0.0009	1.37972
a2	pepa2b26	PS_5	1908	21.71	FGDSAR		1.0	a2.a1	0.033	25.4	326.657	2.0	652.306	652.305	0.0004	0.61321
a2	pepa2b26	PS_1	1870	21.8	FGDSAR		1.0	a2.a1	0.013	25.1	326.657	2.0	652.306	652.305	0.0004	0.61321
a2	pepa2b26	PS_4	1883	21.81	FGDSAR		1.0	a2.a1	0.042	25	326.657	2.0	652.306	652.305	0.0004	0.61321
a2	pepa2b26	SS_1	2059	21.91	FGDSAR		1.0	a2.a1	0.041	25	326.657	2.0	652.306	652.305	0.0006	0.919815
a2	pepa2b26	SS_3	2002	21.75	FGDSAR		1.0	a2.a1	0.0068	28.2	326.656	2.0	652.306	652.305	0.0003	0.459907
a2	pepa2b19	SS_2	2264	23.23	ELAKPCADTK	C6:+57.02146	1.0	a2.a1	0.035	22	566.787	2.0	1132.57	1132.57	0.0001	0.088295
a2	pepa2b19	PS_4	2135	23.31	ELAKPCADTK	C6:+57.02146	1.0	a2.a1	0.0079	25.9	566.787	2.0	1132.57	1132.57	0	0
a2	pepa2b19	G_5	1993	23.28	ELAKPCADTK	C6:+57.02146	1.0	a2.a1	0.026	24.2	566.787	2.0	1132.57	1132.57	0.0002	0.17659
a2	pepa2b19	G_4	2034	23.16	ELAKPCADTK	C6:+57.02146	1.0	a2.a1	0.037	24.2	566.787	2.0	1132.57	1132.57	-0.0002	-0.17659
a2	pepa2b19	PS_1	2124	23.28	ELAKPCADTK	C6:+57.02146	1.0	a2.a1	0.042	22.6	566.787	2.0	1132.57	1132.57	-0.0002	-0.17659
a2	pepa2b19	PS_3	2097	23.3	ELAKPCADTK	C6:+57.02146	1.0	a2.a1	0.024	25.8	566.787	2.0	1132.57	1132.57	0.0003	0.264885
a2	pepa2b53	SS_3	2560	24.96	VGAATEVEMKEK	M9:+15.99491	1.0	a2.a1	4.4e-06	46	654.331	2.0	1307.65	1307.65	0.0023	1.75888
a2	pepa2b53	SS_5	2505	25.11	VGAATEVEMKEK	M9:+15.99491	1.0	a2.a1	4.7e-08	43	654.329	2.0	1307.65	1307.65	0.0001	0.076473
a2	pepa2b53	G_1	2376	24.98	VGAATEVEMKEK	M9:+15.99491	1.0	a2.a1	0.015	25.7	436.555	3.0	1307.65	1307.65	-0.0004	-0.305892
a2	pepa2b53	G_2	2467	25.11	VGAATEVEMKEK	M9:+15.99491	1.0	a2.a1	0.046	23.4	436.555	3.0	1307.65	1307.65	-0.0004	-0.305892
a2	pepa2b53	SS_2	2575	25	VGAATEVEMKEK	M9:+15.99491	1.0	a2.a1	9.3e-07	47.2	654.329	2.0	1307.65	1307.65	-0.0001	-0.076473
a2	pepa2b53	SS_2	2582	25.03	VGAATEVEMKEK	M9:+15.99491	1.0	a2.a1	0.028	22.3	436.555	3.0	1307.65	1307.65	-0.0003	-0.229419
a2	pepa2b53	SS_1	2604	25.05	VGAATEVEMKEK	M9:+15.99491	1.0	a2.a1	1.3e-05	40.3	654.329	2.0	1307.65	1307.65	-0.0004	-0.305892
a2	pepa2b53	G_4	2336	24.91	VGAATEVEMKEK	M9:+15.99491	1.0	a2.a1	0.0035	30.4	654.329	2.0	1307.65	1307.65	0	0
a2	pepa2b53	SS_4	2652	25.16	VGAATEVEMKEK	M9:+15.99491	1.0	a2.a1	0.0099	26.8	436.555	3.0	1307.65	1307.65	-0.0001	-0.076473
a2	pepa2b53	PS_1	2425	25.01	VGAATEVEMKEK	M9:+15.99491	1.0	a2.a1	1.7e-05	38.9	654.33	2.0	1307.65	1307.65	0.0005	0.382365
a2	pepa2b53	PS_4	2430	25.03	VGAATEVEMKEK	M9:+15.99491	1.0	a2.a1	9.6e-08	42.9	654.33	2.0	1307.65	1307.65	0.0007	0.535311
a2	pepa2b53	G_2	2470	25.13	VGAATEVEMKEK	M9:+15.99491	1.0	a2.a1	4.4e-06	43	654.33	2.0	1307.65	1307.65	0.0012	0.917676
a2	pepa2b53	PS_2	2326	24.95	VGAATEVEMKEK	M9:+15.99491	1.0	a2.a1	0.0023	28.2	436.555	3.0	1307.65	1307.65	-0.0004	-0.305892
a2	pepa2b53	PS_3	2404	25.08	VGAATEVEMKEK	M9:+15.99491	1.0	a2.a1	3.4e-08	43.2	654.33	2.0	1307.65	1307.65	0.0013	0.994149
a2	pepa2b53	PS_5	2467	24.96	VGAATEVEMKEK	M9:+15.99491	1.0	a2.a1	4e-09	47.2	654.329	2.0	1307.65	1307.65	-0.0009	-0.688257
a2	pepa2b53	G_3	2461	25.06	VGAATEVEMKEK	M9:+15.99491	1.0	a2.a1	6.1e-06	42.1	654.329	2.0	1307.65	1307.65	-0.0005	-0.382365
a2	pepa2b53	PS_2	2338	25.01	VGAATEVEMKEK	M9:+15.99491	1.0	a2.a1	8e-11	58.9	654.329	2.0	1307.65	1307.65	-0.0001	-0.076473
a2	pepa2b53	SS_4	2658	25.2	VGAATEVEMKEK	M9:+15.99491	1.0	a2.a1	9.6e-05	37.5	654.33	2.0	1307.65	1307.65	0.001	0.76473
a2	pepa2b53	G_1	2381	25	VGAATEVEMKEK	M9:+15.99491	1.0	a2.a1	6.4e-07	39.9	654.329	2.0	1307.65	1307.65	0	0
a2	pepa2b53	G_5	2296	25.06	VGAATEVEMKEK	M9:+15.99491	1.0	a2.a1	3.1e-06	44.4	654.33	2.0	1307.65	1307.65	0.0014	1.07062
a2	pepa2b53	SS_5	2504	25.11	VGAATEVEMKEK	M9:+15.99491	1.0	a2.a1	0.0095	25.6	436.555	3.0	1307.65	1307.65	-0.0003	-0.229419
a2	pepa2b33	G_5	2459	26.01	KQIEETTSDYDREK		1.0	a2.a1	0.00016	46.3	581.28	3.0	1741.82	1741.82	-0.0001	-0.057411
a2	pepa2b33	PS_2	2511	26.03	KQIEETTSDYDREK		1.0	a2.a1	1.4e-06	48.8	871.416	2.0	1741.83	1741.82	0.0012	0.688933
a2	pepa2b33	SS_1	2772	26	KQIEETTSDYDREK		1.0	a2.a1	1.7e-09	57.6	581.28	3.0	1741.82	1741.82	0.0001	0.057411
a2	pepa2b33	SS_5	2676	26.1	KQIEETTSDYDREK		1.0	a2.a1	0.016	33.9	581.279	3.0	1741.82	1741.82	-0.0025	-1.43528
a2	pepa2b33	PS_5	2632	25.91	KQIEETTSDYDREK		1.0	a2.a1	9.7e-10	56.6	581.279	3.0	1741.82	1741.82	-0.003	-1.72233
a2	pepa2b33	G_4	2499	25.85	KQIEETTSDYDREK		1.0	a2.a1	1.8e-07	52.6	581.28	3.0	1741.82	1741.82	-0.0001	-0.057411
a2	pepa2b33	SS_3	2742	25.98	KQIEETTSDYDREK		1.0	a2.a1	2.2e-06	48.5	871.417	2.0	1741.83	1741.82	0.0024	1.37787
a2	pepa2b33	G_4	2511	25.91	KQIEETTSDYDREK		1.0	a2.a1	0.00095	33.5	871.417	2.0	1741.83	1741.82	0.0024	1.37787
a2	pepa2b33	PS_1	2589	25.96	KQIEETTSDYDREK		1.0	a2.a1	0.00022	42	581.28	3.0	1741.82	1741.82	0.0007	0.401877
a2	pepa2b33	G_1	2539	25.93	KQIEETTSDYDREK		1.0	a2.a1	1.8e-05	47.7	581.28	3.0	1741.82	1741.82	-0.0003	-0.172233
a2	pepa2b33	SS_4	2834	26.2	KQIEETTSDYDREK		1.0	a2.a1	1.8e-05	37.5	871.416	2.0	1741.83	1741.82	0.0008	0.459289
a2	pepa2b33	G_3	2618	25.96	KQIEETTSDYDREK		1.0	a2.a1	0.0059	34.5	581.28	3.0	1741.82	1741.82	-0.0003	-0.172233
a2	pepa2b33	G_5	2464	26.03	KQIEETTSDYDREK		1.0	a2.a1	0.0015	31.7	871.417	2.0	1741.83	1741.82	0.0025	1.43528
a2	pepa2b33	G_1	2548	25.98	KQIEETTSDYDREK		1.0	a2.a1	0.0004	33.2	871.415	2.0	1741.82	1741.82	-0.0016	-0.918577
a2	pepa2b33	G_2	2636	26.1	KQIEETTSDYDREK		1.0	a2.a1	1.4e-06	46.9	871.416	2.0	1741.82	1741.82	0.0007	0.401877
a2	pepa2b33	SS_5	2694	26.2	KQIEETTSDYDREK		1.0	a2.a1	0.00016	33.3	871.416	2.0	1741.82	1741.82	0.0001	0.057411
a2	pepa2b33	SS_1	2782	26.06	KQIEETTSDYDREK		1.0	a2.a1	8.8e-07	47.8	871.416	2.0	1741.83	1741.82	0.001	0.574111
a2	pepa2b33	SS_3	2728	25.91	KQIEETTSDYDREK		1.0	a2.a1	4.4e-10	57.9	581.28	3.0	1741.82	1741.82	0.0001	0.057411
a2	pepa2b33	G_3	2631	26.05	KQIEETTSDYDREK		1.0	a2.a1	3e-05	40.4	871.417	2.0	1741.83	1741.82	0.0015	0.861166
a2	pepa2b33	SS_2	2742	25.93	KQIEETTSDYDREK		1.0	a2.a1	6.2e-10	58.3	581.28	3.0	1741.83	1741.82	0.001	0.574111
a2	pepa2b33	PS_2	2500	25.96	KQIEETTSDYDREK		1.0	a2.a1	0.0058	40.9	581.279	3.0	1741.82	1741.82	-0.0014	-0.803755
a2	pepa2b33	PS_4	2591	25.95	KQIEETTSDYDREK		1.0	a2.a1	1.1e-10	60.3	581.28	3.0	1741.83	1741.82	0.0019	1.09081
a2	pepa2b33	PS_3	2559	25.98	KQIEETTSDYDREK		1.0	a2.a1	7.1e-07	54.8	581.279	3.0	1741.82	1741.82	-0.0006	-0.344466
a2	pepa2b33	PS_5	2637	25.93	KQIEETTSDYDREK		1.0	a2.a1	1.6e-06	44.6	871.417	2.0	1741.83	1741.82	0.0026	1.49269
a2	pepa2b33	SS_2	2753	26	KQIEETTSDYDREK		1.0	a2.a1	8.4e-05	36.9	871.416	2.0	1741.83	1741.82	0.0014	0.803755
a2	pepa2b33	PS_3	2568	26.03	KQIEETTSDYDREK		1.0	a2.a1	3e-06	41.9	871.417	2.0	1741.83	1741.82	0.0025	1.43528
a2	pepa2b33	SS_4	2822	26.13	KQIEETTSDYDREK		1.0	a2.a1	3.7e-11	62.2	581.279	3.0	1741.82	1741.82	-0.0015	-0.861166
a2	pepa2b33	PS_4	2599	26	KQIEETTSDYDREK		1.0	a2.a1	3.2e-07	48.7	871.417	2.0	1741.83	1741.82	0.0017	0.975988
a2	pepa2b33	PS_1	2598	26.01	KQIEETTSDYDREK		1.0	a2.a1	6.7e-08	49.5	871.417	2.0	1741.83	1741.82	0.0034	1.95198
a2	pepa2b33	G_2	2625	26.03	KQIEETTSDYDREK		1.0	a2.a1	5.3e-07	47.6	581.28	3.0	1741.82	1741.82	-0.0003	-0.172233
a2	pepa2b51	G_3	2685	26.36	VEDALHATR		1.0	a2.a1	3.6e-11	62.3	506.265	2.0	1011.52	1011.52	-0.0001	-0.098861
a2	pepa2b51	G_4	2563	26.21	VEDALHATR		1.0	a2.a1	7.5e-10	58	506.265	2.0	1011.52	1011.52	0.0007	0.692026
a2	pepa2b51	PS_4	2651	26.3	VEDALHATR		1.0	a2.a1	2e-10	62.3	506.265	2.0	1011.52	1011.52	0.0002	0.197722
a2	pepa2b51	G_5	2515	26.33	VEDALHATR		1.0	a2.a1	6.3e-11	62.3	506.265	2.0	1011.52	1011.52	0.0002	0.197722
a2	pepa2b51	PS_3	2622	26.35	VEDALHATR		1.0	a2.a1	2.3e-09	58.1	506.265	2.0	1011.52	1011.52	-0.0002	-0.197722
a2	pepa2b51	SS_1	2838	26.38	VEDALHATR		1.0	a2.a1	1.1e-10	62.3	506.264	2.0	1011.52	1011.52	-0.0007	-0.692026
a2	pepa2b51	G_1	2606	26.31	VEDALHATR		1.0	a2.a1	2e-10	62.3	506.265	2.0	1011.52	1011.52	-0.0001	-0.098861
a2	pepa2b51	PS_1	2656	26.35	VEDALHATR		1.0	a2.a1	3.8e-10	58.2	506.265	2.0	1011.52	1011.52	0.0002	0.197722
a2	pepa2b51	G_2	2689	26.4	VEDALHATR		1.0	a2.a1	1.9e-09	58.4	506.265	2.0	1011.52	1011.52	0.0001	0.098861
a2	pepa2b51	SS_5	2736	26.45	VEDALHATR		1.0	a2.a1	1.6e-10	62.7	506.265	2.0	1011.52	1011.52	-0.0004	-0.395444
a2	pepa2b51	SS_2	2804	26.28	VEDALHATR		1.0	a2.a1	1.9e-10	62.4	506.265	2.0	1011.52	1011.52	-0.0005	-0.494305
a2	pepa2b51	SS_3	2795	26.3	VEDALHATR		1.0	a2.a1	4.3e-10	58	506.265	2.0	1011.52	1011.52	0.0002	0.197722
a2	pepa2b51	SS_4	2888	26.51	VEDALHATR		1.0	a2.a1	1.4e-09	58	506.266	2.0	1011.52	1011.52	0.0019	1.87836
a2	pepa2b51	PS_5	2691	26.25	VEDALHATR		1.0	a2.a1	1.1e-10	62.3	506.264	2.0	1011.52	1011.52	-0.0009	-0.889748
a2	pepa2b51	PS_2	2554	26.28	VEDALHATR		1.0	a2.a1	1.6e-08	53.6	506.265	2.0	1011.52	1011.52	0.0004	0.395444
a2	pepa2b52	G_3	2822	27.15	VGAATEVEMK	M9:+15.99491	1.0	a2.a1	2e-07	46.3	525.763	2.0	1050.52	1050.51	0.0045	4.28362
a2	pepa2b52	SS_3	3142	28.26	VGAATEVEMK	M9:+15.99491	1.0	a2.a1	0.00075	32.3	525.762	2.0	1050.52	1050.51	0.002	1.90383
a2	pepa2b52	PS_2	2698	27.13	VGAATEVEMK	M9:+15.99491	1.0	a2.a1	2.9e-06	46.2	525.762	2.0	1050.52	1050.51	0.0029	2.76055
a2	pepa2b52	SS_2	2957	27.15	VGAATEVEMK	M9:+15.99491	1.0	a2.a1	2.2e-07	50.1	525.761	2.0	1050.51	1050.51	0.0002	0.190383
a2	pepa2b52	PS_5	2835	27.08	VGAATEVEMK	M9:+15.99491	1.0	a2.a1	4.8e-08	46.8	525.764	2.0	1050.52	1050.51	0.0061	5.80668
a2	pepa2b52	SS_1	2981	27.2	VGAATEVEMK	M9:+15.99491	1.0	a2.a1	1.1e-07	46.4	525.763	2.0	1050.52	1050.51	0.0053	5.04515
a2	pepa2b52	SS_3	2944	27.13	VGAATEVEMK	M9:+15.99491	1.0	a2.a1	2.1e-06	49.9	525.763	2.0	1050.52	1050.51	0.0046	4.37881
a2	pepa2b52	SS_4	3030	27.31	VGAATEVEMK	M9:+15.99491	1.0	a2.a1	4.8e-05	46.4	525.763	2.0	1050.52	1050.51	0.0047	4.474
a2	pepa2b52	PS_4	2795	27.13	VGAATEVEMK	M9:+15.99491	1.0	a2.a1	9.3e-05	46.5	525.763	2.0	1050.52	1050.51	0.005	4.75957
a2	pepa2b52	G_5	2656	27.15	VGAATEVEMK	M9:+15.99491	1.0	a2.a1	0.00014	36.4	525.761	2.0	1050.52	1050.51	0.0014	1.33268
a2	pepa2b52	G_1	2743	27.1	VGAATEVEMK	M9:+15.99491	1.0	a2.a1	0.0003	39.6	525.763	2.0	1050.52	1050.51	0.0056	5.33072
a2	pepa2b52	PS_1	2796	27.15	VGAATEVEMK	M9:+15.99491	1.0	a2.a1	0.00014	42.4	525.764	2.0	1050.52	1050.51	0.0064	6.09225
a2	pepa2b52	PS_3	2889	27.9	VGAATEVEMK	M9:+15.99491	1.0	a2.a1	4.4e-05	39.7	525.76	2.0	1050.51	1050.51	-0.0011	-1.04711
a2	pepa2b52	G_2	2828	27.2	VGAATEVEMK	M9:+15.99491	1.0	a2.a1	0.00034	39.1	525.765	2.0	1050.52	1050.51	0.008	7.61532
a2	pepa2b52	SS_5	2882	27.28	VGAATEVEMK	M9:+15.99491	1.0	a2.a1	2e-06	50.4	525.762	2.0	1050.52	1050.51	0.0029	2.76055
a2	pepa2b52	SS_5	3013	28.03	VGAATEVEMK	M9:+15.99491	1.0	a2.a1	2.8e-05	43.1	525.762	2.0	1050.52	1050.51	0.0022	2.09421
a2	pepa2b47	PS_1	2864	27.55	RAVESPLR		1.0	a2.a1	0.0036	34.1	464.272	2.0	927.537	927.537	-0.0004	-0.431249
a2	pepa2b47	SS_3	3014	27.55	RAVESPLR		1.0	a2.a1	0.0043	34.2	464.272	2.0	927.537	927.537	-0.0004	-0.431249
a2	pepa2b47	G_3	2894	27.58	RAVESPLR		1.0	a2.a1	0.0038	37.7	464.272	2.0	927.537	927.537	-0.0006	-0.646874
a2	pepa2b47	PS_2	2773	27.56	RAVESPLR		1.0	a2.a1	0.0034	37.5	464.272	2.0	927.537	927.537	-0.0004	-0.431249
a2	pepa2b47	G_4	2771	27.41	RAVESPLR		1.0	a2.a1	0.0045	34.2	464.272	2.0	927.537	927.537	-0.0006	-0.646874
a2	pepa2b47	G_5	2733	27.6	RAVESPLR		1.0	a2.a1	0.00052	33.7	464.272	2.0	927.537	927.537	-0.0005	-0.539062
a2	pepa2b47	SS_5	2955	27.7	RAVESPLR		1.0	a2.a1	0.0083	34.2	464.272	2.0	927.537	927.537	-0.0002	-0.215625
a2	pepa2b47	G_2	2907	27.66	RAVESPLR		1.0	a2.a1	0.0034	37.7	464.272	2.0	927.537	927.537	-0.0003	-0.323437
a2	pepa2b47	G_1	2814	27.51	RAVESPLR		1.0	a2.a1	0.0076	34.2	464.272	2.0	927.537	927.537	-0.0001	-0.107812
a2	pepa2b47	SS_4	3102	27.73	RAVESPLR		1.0	a2.a1	0.0035	34.2	464.272	2.0	927.537	927.537	-0.0004	-0.431249
a2	pepa2b47	PS_5	2898	27.45	RAVESPLR		1.0	a2.a1	0.0078	33.8	464.272	2.0	927.537	927.537	-0.0004	-0.431249
a2	pepa2b47	SS_1	3053	27.6	RAVESPLR		1.0	a2.a1	0.01	34.3	464.272	2.0	927.537	927.537	-0.0003	-0.323437
a2	pepa2b47	PS_4	2859	27.51	RAVESPLR		1.0	a2.a1	0.032	37.7	464.272	2.0	927.537	927.537	-0.0002	-0.215625
a2	pepa2b47	PS_3	2841	27.61	RAVESPLR		1.0	a2.a1	0.0053	33.8	464.272	2.0	927.537	927.537	-0.0006	-0.646874
a2	pepa2b47	SS_2	3023	27.53	RAVESPLR		1.0	a2.a1	0.0022	34.6	464.272	2.0	927.537	927.537	-0.0004	-0.431249
a2	pepa2b32	SS_5	3052	28.25	KQIEETTSDYDR		1.0	a2.a1	0.00012	35.3	742.849	2.0	1484.69	1484.69	0.0036	2.42475
a2	pepa2b32	G_2	2997	28.18	KQIEETTSDYDR		1.0	a2.a1	2.4e-08	57	742.848	2.0	1484.69	1484.69	0.0026	1.75121
a2	pepa2b32	SS_5	3050	28.25	KQIEETTSDYDR		1.0	a2.a1	0.00089	34.2	495.569	3.0	1484.69	1484.69	0.007	4.7148
a2	pepa2b32	PS_5	2999	28.03	KQIEETTSDYDR		1.0	a2.a1	0.0036	25.9	495.568	3.0	1484.69	1484.69	0.0024	1.6165
a2	pepa2b32	PS_2	2853	28.03	KQIEETTSDYDR		1.0	a2.a1	0.025	24.5	495.568	3.0	1484.69	1484.69	0.0037	2.49211
a2	pepa2b32	G_4	2874	28.01	KQIEETTSDYDR		1.0	a2.a1	5.3e-08	56.6	742.848	2.0	1484.69	1484.69	0.0026	1.75121
a2	pepa2b32	SS_2	3117	28.06	KQIEETTSDYDR		1.0	a2.a1	0.0063	26.6	495.569	3.0	1484.69	1484.69	0.0056	3.77184
a2	pepa2b32	PS_2	2859	28.06	KQIEETTSDYDR		1.0	a2.a1	3.6e-09	52.3	742.847	2.0	1484.69	1484.69	0	0
a2	pepa2b32	PS_5	3001	28.05	KQIEETTSDYDR		1.0	a2.a1	1.6e-08	53.6	742.848	2.0	1484.69	1484.69	0.0015	1.01031
a2	pepa2b32	G_1	2909	28.05	KQIEETTSDYDR		1.0	a2.a1	2.4e-06	45	742.85	2.0	1484.69	1484.69	0.0063	4.24332
a2	pepa2b32	G_4	2870	27.98	KQIEETTSDYDR		1.0	a2.a1	0.0082	24.3	495.567	3.0	1484.69	1484.69	0.0005	0.336771
a2	pepa2b32	SS_3	3104	28.05	KQIEETTSDYDR		1.0	a2.a1	0.0024	30.5	495.568	3.0	1484.69	1484.69	0.004	2.69417
a2	pepa2b32	G_3	2987	28.11	KQIEETTSDYDR		1.0	a2.a1	1.4e-05	46.4	742.847	2.0	1484.69	1484.69	0.0002	0.134709
a2	pepa2b32	SS_4	3199	28.28	KQIEETTSDYDR		1.0	a2.a1	6.3e-06	49.8	742.849	2.0	1484.69	1484.69	0.0031	2.08798
a2	pepa2b32	G_1	2904	28.03	KQIEETTSDYDR		1.0	a2.a1	0.0054	24.6	495.567	3.0	1484.69	1484.69	-0.0002	-0.134709
a2	pepa2b32	G_3	2982	28.08	KQIEETTSDYDR		1.0	a2.a1	0.0028	24.8	495.567	3.0	1484.69	1484.69	0.0011	0.740897
a2	pepa2b32	SS_3	3110	28.08	KQIEETTSDYDR		1.0	a2.a1	1.5e-08	57	742.85	2.0	1484.69	1484.69	0.0058	3.90655
a2	pepa2b32	PS_4	2962	28.11	KQIEETTSDYDR		1.0	a2.a1	3.8e-07	49.6	742.847	2.0	1484.69	1484.69	0.0009	0.606188
a2	pepa2b32	G_5	2811	28.05	KQIEETTSDYDR		1.0	a2.a1	0.0031	30.3	495.568	3.0	1484.69	1484.69	0.0038	2.55946
a2	pepa2b32	G_5	2814	28.06	KQIEETTSDYDR		1.0	a2.a1	1e-06	45.4	742.848	2.0	1484.69	1484.69	0.0024	1.6165
a2	pepa2b32	SS_1	3153	28.16	KQIEETTSDYDR		1.0	a2.a1	1.3e-12	69	742.848	2.0	1484.69	1484.69	0.0022	1.48179
a2	pepa2b32	G_2	2987	28.13	KQIEETTSDYDR		1.0	a2.a1	0.00028	30.9	495.568	3.0	1484.69	1484.69	0.0026	1.75121
a2	pepa2b32	SS_1	3146	28.13	KQIEETTSDYDR		1.0	a2.a1	0.032	22.3	495.57	3.0	1484.69	1484.69	0.0075	5.05157
a2	pepa2b32	PS_3	2922	28.08	KQIEETTSDYDR		1.0	a2.a1	1.3e-11	61	742.849	2.0	1484.69	1484.69	0.004	2.69417
a2	pepa2b32	PS_1	2971	28.15	KQIEETTSDYDR		1.0	a2.a1	2.7e-09	56.2	742.849	2.0	1484.69	1484.69	0.0038	2.55946
a2	pepa2b32	PS_3	2919	28.06	KQIEETTSDYDR		1.0	a2.a1	0.011	24.4	495.568	3.0	1484.69	1484.69	0.0026	1.75121
a2	pepa2b32	SS_2	3124	28.1	KQIEETTSDYDR		1.0	a2.a1	2.8e-12	64.7	742.848	2.0	1484.69	1484.69	0.0029	1.95327
a2	pepa2a8	G_2	3182	29.25	APGFGDR		1.0	a2.a1	0.00036	36.1	360.177	2.0	719.347	719.347	-0.0001	-0.139015
a2	pepa2a8	SS_2	3526	30.38	APGFGDR		1.0	a2.a1	0.0015	36.2	360.177	2.0	719.347	719.347	-0.0003	-0.417045
a2	pepa2a8	SS_3	3309	29.21	APGFGDR		1.0	a2.a1	0.0014	32.5	360.177	2.0	719.348	719.347	0.0001	0.139015
a2	pepa2a8	PS_4	3144	29.16	APGFGDR		1.0	a2.a1	0.00043	32.5	360.177	2.0	719.347	719.347	-0.0001	-0.139015
a2	pepa2a8	G_4	3056	29.06	APGFGDR		1.0	a2.a1	0.0022	32.5	360.177	2.0	719.348	719.347	0	0
a2	pepa2a8	G_3	3179	29.23	APGFGDR		1.0	a2.a1	0.0015	32.6	360.177	2.0	719.348	719.347	0	0
a2	pepa2a8	PS_5	3184	29.1	APGFGDR		1.0	a2.a1	0.0071	32.4	360.177	2.0	719.348	719.347	0.0001	0.139015
a2	pepa2a8	SS_5	3240	29.35	APGFGDR		1.0	a2.a1	0.0025	32.5	360.177	2.0	719.348	719.347	0	0
a2	pepa2a8	G_5	3008	29.2	APGFGDR		1.0	a2.a1	0.0012	32.6	360.177	2.0	719.348	719.347	0	0
a2	pepa2a8	PS_1	3160	29.25	APGFGDR		1.0	a2.a1	0.00063	32.5	360.177	2.0	719.348	719.347	0	0
a2	pepa2a8	G_1	3100	29.16	APGFGDR		1.0	a2.a1	0.0021	32.5	360.177	2.0	719.348	719.347	0	0
a2	pepa2a8	SS_1	3542	30.4	APGFGDR		1.0	a2.a1	0.014	30.3	360.177	2.0	719.348	719.347	0.0001	0.139015
a2	pepa2a8	PS_3	3116	29.21	APGFGDR		1.0	a2.a1	0.0012	32.5	360.177	2.0	719.348	719.347	0	0
a2	pepa2a8	SS_3	3505	30.35	APGFGDR		1.0	a2.a1	0.044	30.2	360.177	2.0	719.347	719.347	-0.0001	-0.139015
a2	pepa2a8	SS_1	3349	29.28	APGFGDR		1.0	a2.a1	0.00078	32.7	360.177	2.0	719.348	719.347	0.0001	0.139015
a2	pepa2a8	PS_2	3045	29.16	APGFGDR		1.0	a2.a1	0.0013	36.2	360.177	2.0	719.348	719.347	0	0
a2	pepa2a8	SS_2	3319	29.21	APGFGDR		1.0	a2.a1	0.0021	32.5	360.177	2.0	719.348	719.347	0	0
a2	pepa2a8	SS_4	3388	29.36	APGFGDR		1.0	a2.a1	0.0035	32.5	360.177	2.0	719.348	719.347	0.0001	0.139015
a2	pepa2a9	G_4	3159	29.66	ARVEDALHATR		1.0	a2.a1	5.5e-06	46	619.834	2.0	1238.66	1238.66	0.0011	0.888056
a2	pepa2a9	PS_2	3123	29.61	ARVEDALHATR		1.0	a2.a1	0.00061	37.5	413.558	3.0	1238.66	1238.66	0.0004	0.32293
a2	pepa2a9	G_4	3135	29.53	ARVEDALHATR		1.0	a2.a1	2.3e-08	52.1	413.558	3.0	1238.66	1238.66	0	0
a2	pepa2a9	PS_2	3172	29.9	ARVEDALHATR		1.0	a2.a1	0.015	28.1	619.834	2.0	1238.66	1238.66	-0.0006	-0.484394
a2	pepa2a9	SS_5	3337	29.9	ARVEDALHATR		1.0	a2.a1	1.6e-06	45.5	619.835	2.0	1238.66	1238.66	0.0023	1.85685
a2	pepa2a9	PS_4	3225	29.65	ARVEDALHATR		1.0	a2.a1	3.1e-06	49.1	619.834	2.0	1238.66	1238.66	0.0005	0.403662
a2	pepa2a9	SS_3	3377	29.6	ARVEDALHATR		1.0	a2.a1	0.0001	46	413.558	3.0	1238.66	1238.66	0.0003	0.242197
a2	pepa2a9	PS_5	3272	29.61	ARVEDALHATR		1.0	a2.a1	6.5e-12	66.2	619.834	2.0	1238.66	1238.66	0.0006	0.484394
a2	pepa2a9	PS_4	3211	29.56	ARVEDALHATR		1.0	a2.a1	3.1e-07	49.5	413.558	3.0	1238.66	1238.66	0.0001	0.080732
a2	pepa2a9	PS_5	3250	29.5	ARVEDALHATR		1.0	a2.a1	1.4e-07	48.9	413.558	3.0	1238.66	1238.66	0.0002	0.161465
a2	pepa2a9	SS_4	3450	29.71	ARVEDALHATR		1.0	a2.a1	0.0002	46.3	413.559	3.0	1238.66	1238.66	0.0009	0.726591
a2	pepa2a9	PS_3	3183	29.6	ARVEDALHATR		1.0	a2.a1	0.0019	40.5	413.558	3.0	1238.66	1238.66	0.0003	0.242197
a2	pepa2a9	SS_5	3309	29.75	ARVEDALHATR		1.0	a2.a1	2.2e-07	49.1	413.559	3.0	1238.66	1238.66	0.0032	2.58344
a2	pepa2a9	SS_1	3409	29.63	ARVEDALHATR		1.0	a2.a1	5.4e-05	43.3	413.559	3.0	1238.66	1238.66	0.0012	0.968789
a2	pepa2a9	PS_1	3229	29.63	ARVEDALHATR		1.0	a2.a1	0.00013	46.1	413.558	3.0	1238.66	1238.66	0	0
a2	pepa2a9	G_1	3167	29.55	ARVEDALHATR		1.0	a2.a1	2.5e-05	52.2	413.559	3.0	1238.66	1238.66	0.0009	0.726591
a2	pepa2a9	G_3	3280	29.81	ARVEDALHATR		1.0	a2.a1	9e-07	54.1	619.835	2.0	1238.66	1238.66	0.0016	1.29172
a2	pepa2a9	G_5	3099	29.73	ARVEDALHATR		1.0	a2.a1	1.4e-08	49.9	619.835	2.0	1238.66	1238.66	0.0018	1.45318
a2	pepa2a9	G_2	3259	29.7	ARVEDALHATR		1.0	a2.a1	0.00014	43.3	413.558	3.0	1238.66	1238.66	0.0003	0.242197
a2	pepa2a9	G_5	3076	29.6	ARVEDALHATR		1.0	a2.a1	2e-05	49.4	413.558	3.0	1238.66	1238.66	0.0002	0.161465
a2	pepa2a9	SS_4	3476	29.86	ARVEDALHATR		1.0	a2.a1	5.2e-05	42.1	619.835	2.0	1238.66	1238.66	0.0016	1.29172
a2	pepa2a9	SS_2	3387	29.6	ARVEDALHATR		1.0	a2.a1	0.00015	46.2	413.559	3.0	1238.66	1238.66	0.0008	0.645859
a2	pepa2a9	G_3	3246	29.61	ARVEDALHATR		1.0	a2.a1	0.0014	40.5	413.558	3.0	1238.66	1238.66	0.0001	0.080732
a2	pepa2a9	SS_1	3468	29.96	ARVEDALHATR		1.0	a2.a1	0.017	26.7	619.835	2.0	1238.66	1238.66	0.0017	1.37245
a2	pepa2a9	PS_3	3220	29.81	ARVEDALHATR		1.0	a2.a1	2.7e-06	42.2	619.834	2.0	1238.66	1238.66	0	0
a2	pepa2a9	G_1	3200	29.75	ARVEDALHATR		1.0	a2.a1	2.8e-05	42.6	619.834	2.0	1238.66	1238.66	0.0005	0.403662
a2	pepa2a9	G_2	3282	29.83	ARVEDALHATR		1.0	a2.a1	0.00014	41.8	619.835	2.0	1238.66	1238.66	0.0021	1.69538
a2	pepa2b40	SS_4	3520	30.11	QIEETTSDYDREK		1.0	a2.a1	0.00034	27.2	538.581	3.0	1613.73	1613.73	-0.0011	-0.681651
a2	pepa2b40	SS_1	3481	30.05	QIEETTSDYDREK		1.0	a2.a1	0.0015	25.1	538.581	3.0	1613.73	1613.73	-0.0007	-0.433778
a2	pepa2b40	G_4	3203	29.91	QIEETTSDYDREK		1.0	a2.a1	0.0048	23.6	538.581	3.0	1613.73	1613.73	-0.0002	-0.123937
a2	pepa2b40	G_1	3234	29.95	QIEETTSDYDREK		1.0	a2.a1	0.014	21.6	538.581	3.0	1613.73	1613.73	-0.0006	-0.37181
a2	pepa2b40	G_5	3140	29.96	QIEETTSDYDREK		1.0	a2.a1	0.027	20.4	538.581	3.0	1613.73	1613.73	-0.0006	-0.37181
a2	pepa2b40	SS_2	3460	30.01	QIEETTSDYDREK		1.0	a2.a1	0.024	20.1	538.581	3.0	1613.73	1613.73	-0.0004	-0.247873
a2	pepa2b40	PS_4	3276	29.95	QIEETTSDYDREK		1.0	a2.a1	0.009	23.4	538.581	3.0	1613.73	1613.73	-0.0013	-0.805587
a2	pepa2b40	SS_5	3379	30.15	QIEETTSDYDREK		1.0	a2.a1	0.0053	24.8	538.582	3.0	1613.73	1613.73	0.0011	0.681651
a2	pepa2b40	G_3	3311	30	QIEETTSDYDREK		1.0	a2.a1	0.0012	25.2	538.581	3.0	1613.73	1613.73	-0.0004	-0.247873
a2	pepa2b40	G_2	3316	30.03	QIEETTSDYDREK		1.0	a2.a1	0.023	21.1	538.581	3.0	1613.73	1613.73	-0.0006	-0.37181
a2	pepa2b40	PS_2	3184	29.98	QIEETTSDYDREK		1.0	a2.a1	0.026	20.5	538.581	3.0	1613.73	1613.73	-0.0007	-0.433778
a2	pepa2b40	PS_5	3327	29.93	QIEETTSDYDREK		1.0	a2.a1	0.0012	25.3	538.581	3.0	1613.73	1613.73	-0.0006	-0.37181
a2	pepa2b40	PS_3	3248	29.98	QIEETTSDYDREK		1.0	a2.a1	0.0043	22.1	538.581	3.0	1613.73	1613.73	-0.0004	-0.247873
a2	pepa2b40	PS_1	3304	30.08	QIEETTSDYDREK		1.0	a2.a1	0.031	21.9	538.581	3.0	1613.73	1613.73	0	0
a2	pepa2b12	G_5	3680	33.18	AVAAGMNPMDLK	M6:+15.99491 - M9:+15.99491	1.0	a2.a1	1.5e-11	64.8	625.3	2.0	1249.59	1249.59	0.0003	0.240078
a2	pepa2b12	SS_2	4027	33.25	AVAAGMNPMDLK	M6:+15.99491 - M9:+15.99491	1.0	a2.a1	1.1e-12	69.4	625.3	2.0	1249.59	1249.59	0.0009	0.720235
a2	pepa2b12	PS_3	3937	34	AVAAGMNPMDLK	M6:+15.99491 - M9:+15.99491	1.0	a2.a1	0.00025	38.4	625.299	2.0	1249.59	1249.59	-0.0013	-1.04034
a2	pepa2b12	PS_5	3892	33.21	AVAAGMNPMDLK	M6:+15.99491 - M9:+15.99491	1.0	a2.a1	1.5e-11	64.8	625.3	2.0	1249.59	1249.59	0.0006	0.480157
a2	pepa2b12	G_3	3861	33.2	AVAAGMNPMDLK	M6:+15.99491 - M9:+15.99491	1.0	a2.a1	2.8e-12	64.7	625.3	2.0	1249.59	1249.59	0.0005	0.400131
a2	pepa2b12	SS_1	4046	33.28	AVAAGMNPMDLK	M6:+15.99491 - M9:+15.99491	1.0	a2.a1	2.7e-11	64.8	625.3	2.0	1249.59	1249.59	-0.0001	-0.080026
a2	pepa2b12	PS_3	3795	33.18	AVAAGMNPMDLK	M6:+15.99491 - M9:+15.99491	1.0	a2.a1	3e-12	64.6	625.3	2.0	1249.59	1249.59	-0.0001	-0.080026
a2	pepa2b12	G_1	3789	33.16	AVAAGMNPMDLK	M6:+15.99491 - M9:+15.99491	1.0	a2.a1	1.1e-12	69.3	625.299	2.0	1249.59	1249.59	-0.0002	-0.160052
a2	pepa2b12	SS_3	4014	33.25	AVAAGMNPMDLK	M6:+15.99491 - M9:+15.99491	1.0	a2.a1	1.1e-12	69.3	625.3	2.0	1249.59	1249.59	0.001	0.800261
a2	pepa2b12	G_4	3760	33.15	AVAAGMNPMDLK	M6:+15.99491 - M9:+15.99491	1.0	a2.a1	2.4e-12	69	625.3	2.0	1249.59	1249.59	0.0002	0.160052
a2	pepa2b12	SS_4	4104	33.46	AVAAGMNPMDLK	M6:+15.99491 - M9:+15.99491	1.0	a2.a1	3.4e-10	60.4	625.3	2.0	1249.59	1249.59	0.001	0.800261
a2	pepa2b12	PS_2	3735	33.21	AVAAGMNPMDLK	M6:+15.99491 - M9:+15.99491	1.0	a2.a1	1.2e-07	57.5	625.3	2.0	1249.59	1249.59	0.0004	0.320104
a2	pepa2b12	SS_5	3939	33.38	AVAAGMNPMDLK	M6:+15.99491 - M9:+15.99491	1.0	a2.a1	1.3e-10	61.1	625.299	2.0	1249.59	1249.59	-0.0019	-1.5205
a2	pepa2b12	PS_4	3838	33.21	AVAAGMNPMDLK	M6:+15.99491 - M9:+15.99491	1.0	a2.a1	1.8e-11	65.5	625.3	2.0	1249.59	1249.59	0.0003	0.240078
a2	pepa2b12	G_2	4003	34.03	AVAAGMNPMDLK	M6:+15.99491 - M9:+15.99491	1.0	a2.a1	0.00047	35.5	625.298	2.0	1249.59	1249.59	-0.0033	-2.64086
a2	pepa2b12	PS_1	3864	33.31	AVAAGMNPMDLK	M6:+15.99491 - M9:+15.99491	1.0	a2.a1	2.2e-12	69.1	625.3	2.0	1249.59	1249.59	0.0002	0.160052
a2	pepa2b12	G_2	3870	33.26	AVAAGMNPMDLK	M6:+15.99491 - M9:+15.99491	1.0	a2.a1	1.2e-12	69.2	625.299	2.0	1249.59	1249.59	-0.0006	-0.480157
a2	pepa2b12	PS_2	3900	34.18	AVAAGMNPMDLK	M6:+15.99491 - M9:+15.99491	1.0	a2.a1	0.013	29.7	625.3	2.0	1249.59	1249.59	-0.0001	-0.080026
a2	pepa2b38	PS_3	3886	33.7	QIEETTSDYDR		1.0	a2.a1	6.3e-05	30.3	678.799	2.0	1356.59	1356.59	-0.0004	-0.294857
a2	pepa2b38	G_2	3959	33.78	QIEETTSDYDR		1.0	a2.a1	7.9e-06	30.4	678.799	2.0	1356.59	1356.59	-0.0011	-0.810856
a2	pepa2b38	SS_3	4102	33.75	QIEETTSDYDR		1.0	a2.a1	1.2e-05	34.7	678.8	2.0	1356.59	1356.59	0	0
a2	pepa2b38	PS_5	3973	33.68	QIEETTSDYDR		1.0	a2.a1	4e-05	26.6	678.799	2.0	1356.59	1356.59	-0.0002	-0.147428
a2	pepa2b38	PS_1	3955	33.83	QIEETTSDYDR		1.0	a2.a1	5.1e-05	30.7	678.799	2.0	1356.59	1356.59	-0.0003	-0.221142
a2	pepa2b38	PS_2	3826	33.75	QIEETTSDYDR		1.0	a2.a1	9.4e-07	30.4	678.799	2.0	1356.59	1356.59	-0.0008	-0.589713
a2	pepa2b38	G_3	3949	33.7	QIEETTSDYDR		1.0	a2.a1	9.9e-06	30.7	678.8	2.0	1356.59	1356.59	0.0011	0.810856
a2	pepa2b38	G_4	3848	33.66	QIEETTSDYDR		1.0	a2.a1	0.00058	26.7	678.799	2.0	1356.59	1356.59	-0.0001	-0.073714
a2	pepa2b38	G_1	3875	33.65	QIEETTSDYDR		1.0	a2.a1	1.8e-06	38.5	678.8	2.0	1356.59	1356.59	0.0007	0.515999
a2	pepa2b38	SS_4	4171	33.85	QIEETTSDYDR		1.0	a2.a1	2.8e-06	39	678.8	2.0	1356.59	1356.59	0.0004	0.294857
a2	pepa2b38	PS_4	3918	33.68	QIEETTSDYDR		1.0	a2.a1	1.6e-06	30.8	678.8	2.0	1356.59	1356.59	0.0007	0.515999
a2	pepa2b38	SS_5	4019	33.83	QIEETTSDYDR		1.0	a2.a1	6.7e-05	30	678.799	2.0	1356.59	1356.59	-0.0006	-0.442285
a2	pepa2b38	G_5	3767	33.7	QIEETTSDYDR		1.0	a2.a1	0.00016	30.4	678.8	2.0	1356.59	1356.59	0.0003	0.221142
a2	pepa2b38	SS_2	4113	33.73	QIEETTSDYDR		1.0	a2.a1	1.2e-06	34.8	678.8	2.0	1356.59	1356.59	0	0
a2	pepa2b38	SS_1	4131	33.76	QIEETTSDYDR		1.0	a2.a1	1.3e-05	34.9	678.799	2.0	1356.59	1356.59	-0.0004	-0.294857
a2	pepa2b17	PS_4	4808	38.88	DKFENMGAQLVK	M6:+15.99491	1.0	a2.a1	0.00018	40.2	698.351	2.0	1395.69	1395.69	-0.0003	-0.214947
a2	pepa2b17	G_1	4769	38.86	DKFENMGAQLVK	M6:+15.99491	1.0	a2.a1	0.0027	34.5	465.902	3.0	1395.69	1395.69	-0.0013	-0.931436
a2	pepa2b17	SS_3	5016	39.01	DKFENMGAQLVK	M6:+15.99491	1.0	a2.a1	0.025	32.8	465.903	3.0	1395.69	1395.69	-0.0003	-0.214947
a2	pepa2b17	G_1	4773	38.9	DKFENMGAQLVK	M6:+15.99491	1.0	a2.a1	2.7e-07	55	698.352	2.0	1395.7	1395.69	0.0021	1.50463
a2	pepa2b17	G_4	4741	38.86	DKFENMGAQLVK	M6:+15.99491	1.0	a2.a1	7.2e-05	36	698.352	2.0	1395.7	1395.69	0.0021	1.50463
a2	pepa2b17	SS_1	5044	39.03	DKFENMGAQLVK	M6:+15.99491	1.0	a2.a1	2.6e-10	58.8	698.351	2.0	1395.69	1395.69	0.0008	0.573191
a2	pepa2b17	SS_2	5016	38.9	DKFENMGAQLVK	M6:+15.99491	1.0	a2.a1	2.6e-07	54.4	698.351	2.0	1395.69	1395.69	0.0003	0.214947
a2	pepa2b17	G_3	4843	38.93	DKFENMGAQLVK	M6:+15.99491	1.0	a2.a1	0.0035	37.9	465.903	3.0	1395.69	1395.69	0.0005	0.358245
a2	pepa2b17	G_2	4847	38.95	DKFENMGAQLVK	M6:+15.99491	1.0	a2.a1	0.00064	37.1	465.903	3.0	1395.69	1395.69	-0.0001	-0.071649
a2	pepa2b17	PS_2	4711	38.93	DKFENMGAQLVK	M6:+15.99491	1.0	a2.a1	0.0031	33.1	698.351	2.0	1395.7	1395.69	0.001	0.716489
a2	pepa2b17	G_4	4743	38.88	DKFENMGAQLVK	M6:+15.99491	1.0	a2.a1	1.1e-05	49.4	465.903	3.0	1395.69	1395.69	-0.0002	-0.143298
a2	pepa2b17	G_5	4637	38.9	DKFENMGAQLVK	M6:+15.99491	1.0	a2.a1	0.00039	44.3	465.903	3.0	1395.69	1395.69	-0.0001	-0.071649
a2	pepa2b17	G_3	4842	38.93	DKFENMGAQLVK	M6:+15.99491	1.0	a2.a1	6.1e-06	51	698.351	2.0	1395.7	1395.69	0.001	0.716489
a2	pepa2b17	PS_1	4854	39.03	DKFENMGAQLVK	M6:+15.99491	1.0	a2.a1	0.00015	43.9	465.903	3.0	1395.69	1395.69	0.0002	0.143298
a2	pepa2b17	PS_5	4872	38.93	DKFENMGAQLVK	M6:+15.99491	1.0	a2.a1	2.1e-09	55.2	698.351	2.0	1395.69	1395.69	0.0002	0.143298
a2	pepa2b17	G_2	4845	38.95	DKFENMGAQLVK	M6:+15.99491	1.0	a2.a1	0.00078	39.4	698.351	2.0	1395.69	1395.69	0.0002	0.143298
a2	pepa2b17	SS_4	5083	39.13	DKFENMGAQLVK	M6:+15.99491	1.0	a2.a1	1.2e-07	54.4	698.351	2.0	1395.7	1395.69	0.0014	1.00309
a2	pepa2b17	PS_4	4809	38.9	DKFENMGAQLVK	M6:+15.99491	1.0	a2.a1	4.8e-05	49.2	465.904	3.0	1395.7	1395.69	0.0023	1.64793
a2	pepa2b17	SS_3	5014	39	DKFENMGAQLVK	M6:+15.99491	1.0	a2.a1	4.7e-07	54.6	698.351	2.0	1395.69	1395.69	-0.0002	-0.143298
a2	pepa2b17	PS_5	4870	38.91	DKFENMGAQLVK	M6:+15.99491	1.0	a2.a1	0.00038	44	465.903	3.0	1395.69	1395.69	0.0001	0.071649
a2	pepa2b17	PS_2	4717	38.98	DKFENMGAQLVK	M6:+15.99491	1.0	a2.a1	0.0012	41.1	465.903	3.0	1395.69	1395.69	-0.0002	-0.143298
a2	pepa2b17	PS_3	4775	38.91	DKFENMGAQLVK	M6:+15.99491	1.0	a2.a1	6.8e-05	49.4	465.903	3.0	1395.69	1395.69	-0.0001	-0.071649
a2	pepa2b17	G_5	4636	38.88	DKFENMGAQLVK	M6:+15.99491	1.0	a2.a1	3.2e-07	54.5	698.351	2.0	1395.7	1395.69	0.001	0.716489
a2	pepa2b17	PS_1	4849	39	DKFENMGAQLVK	M6:+15.99491	1.0	a2.a1	1.3e-10	59.1	698.352	2.0	1395.7	1395.69	0.0026	1.86287
a2	pepa2b17	PS_3	4777	38.91	DKFENMGAQLVK	M6:+15.99491	1.0	a2.a1	2.5e-09	54.9	698.351	2.0	1395.69	1395.69	0.0008	0.573191
a2	pepa2b17	SS_1	5045	39.03	DKFENMGAQLVK	M6:+15.99491	1.0	a2.a1	0.003	37.4	465.903	3.0	1395.69	1395.69	-0.0001	-0.071649
a2	pepa2b17	SS_5	4932	39.13	DKFENMGAQLVK	M6:+15.99491	1.0	a2.a1	7.2e-08	50.7	698.352	2.0	1395.7	1395.69	0.0018	1.28968
a2	pepa2b25	PS_3	4778	38.93	FENMGAQLVK	M4:+15.99491	1.0	a2.a1	1.7e-06	54	576.79	2.0	1152.57	1152.57	0.0001	0.086762
a2	pepa2b25	PS_4	4810	38.9	FENMGAQLVK	M4:+15.99491	1.0	a2.a1	1.4e-05	46.6	576.789	2.0	1152.57	1152.57	-0.0018	-1.56172
a2	pepa2b25	G_2	4846	38.95	FENMGAQLVK	M4:+15.99491	1.0	a2.a1	1.5e-08	53.8	576.79	2.0	1152.57	1152.57	0	0
a2	pepa2b25	G_1	4768	38.86	FENMGAQLVK	M4:+15.99491	1.0	a2.a1	0.00029	43.7	576.789	2.0	1152.57	1152.57	-0.0005	-0.433812
a2	pepa2b25	PS_2	4709	38.93	FENMGAQLVK	M4:+15.99491	1.0	a2.a1	1.4e-05	50	576.79	2.0	1152.57	1152.57	0.0006	0.520575
a2	pepa2b25	SS_5	4936	39.16	FENMGAQLVK	M4:+15.99491	1.0	a2.a1	0.00041	46.2	576.791	2.0	1152.57	1152.57	0.0017	1.47496
a2	pepa2b25	SS_2	5026	38.96	FENMGAQLVK	M4:+15.99491	1.0	a2.a1	1.9e-08	54.4	576.79	2.0	1152.57	1152.57	0.0002	0.173525
a2	pepa2b25	PS_1	4848	39	FENMGAQLVK	M4:+15.99491	1.0	a2.a1	2.1e-05	45.7	576.79	2.0	1152.57	1152.57	-0.0002	-0.173525
a2	pepa2b25	SS_3	5017	39.01	FENMGAQLVK	M4:+15.99491	1.0	a2.a1	1.9e-08	54.4	576.789	2.0	1152.57	1152.57	-0.0015	-1.30144
a2	pepa2b25	PS_5	4883	39	FENMGAQLVK	M4:+15.99491	1.0	a2.a1	1.6e-05	45.8	576.79	2.0	1152.57	1152.57	0.0004	0.34705
a2	pepa2b25	SS_1	5046	39.03	FENMGAQLVK	M4:+15.99491	1.0	a2.a1	2.4e-06	50	576.79	2.0	1152.57	1152.57	0.0001	0.086762
a2	pepa2b25	G_5	4640	38.91	FENMGAQLVK	M4:+15.99491	1.0	a2.a1	5.2e-05	50.2	576.789	2.0	1152.57	1152.57	-0.0006	-0.520575
a2	pepa2b25	G_3	4845	38.95	FENMGAQLVK	M4:+15.99491	1.0	a2.a1	5.6e-06	50.3	576.79	2.0	1152.57	1152.57	0.0005	0.433812
a2	pepa2b25	SS_4	5086	39.16	FENMGAQLVK	M4:+15.99491	1.0	a2.a1	2.6e-05	41.4	576.79	2.0	1152.57	1152.57	0.0002	0.173525
a2	pepa2b25	G_4	4737	38.83	FENMGAQLVK	M4:+15.99491	1.0	a2.a1	1.5e-05	48.9	576.79	2.0	1152.57	1152.57	0.001	0.867625
a2	pepa2b30	PS_2	5113	41.31	LAGGVAVIK		1.0	a2.a1	0.0011	30.3	414.271	2.0	827.535	827.535	-0.0001	-0.120841
a2	pepa2b30	PS_4	5212	41.26	LAGGVAVIK		1.0	a2.a1	0.0043	33.5	414.271	2.0	827.535	827.535	0	0
a2	pepa2b30	G_3	5248	41.31	LAGGVAVIK		1.0	a2.a1	0.0062	33.8	414.271	2.0	827.535	827.535	-0.0001	-0.120841
a2	pepa2b30	G_5	5021	41.21	LAGGVAVIK		1.0	a2.a1	9.8e-06	36.8	414.271	2.0	827.535	827.535	0	0
a2	pepa2b30	G_3	5380	42.08	LAGGVAVIK		1.0	a2.a1	0.0092	33.9	414.272	2.0	827.536	827.535	0.0004	0.483363
a2	pepa2b30	PS_5	5265	41.23	LAGGVAVIK		1.0	a2.a1	0.0024	36.9	414.271	2.0	827.536	827.535	0.0004	0.483363
a2	pepa2b30	SS_2	5431	41.3	LAGGVAVIK		1.0	a2.a1	0.012	30.4	414.271	2.0	827.535	827.535	0	0
a2	pepa2b30	PS_3	5182	41.3	LAGGVAVIK		1.0	a2.a1	0.0022	30.4	414.271	2.0	827.535	827.535	0	0
a2	pepa2b30	SS_5	5337	41.5	LAGGVAVIK		1.0	a2.a1	0.0052	36.8	414.271	2.0	827.535	827.535	-0.0001	-0.120841
a2	pepa2b30	SS_1	5450	41.38	LAGGVAVIK		1.0	a2.a1	0.041	30.4	414.271	2.0	827.536	827.535	0.0003	0.362522
a2	pepa2b30	G_2	5261	41.38	LAGGVAVIK		1.0	a2.a1	0.016	30.4	414.271	2.0	827.535	827.535	-0.0002	-0.241682
a2	pepa2b30	G_1	5168	41.21	LAGGVAVIK		1.0	a2.a1	0.0015	33.7	414.271	2.0	827.535	827.535	-0.0001	-0.120841
a2	pepa2b30	G_4	5146	41.25	LAGGVAVIK		1.0	a2.a1	0.0021	30.4	414.271	2.0	827.535	827.535	-0.0001	-0.120841
a2	pepa2b30	PS_1	5250	41.33	LAGGVAVIK		1.0	a2.a1	0.005	36.8	414.271	2.0	827.536	827.535	0.0002	0.241682
a2	pepa2b39	G_4	5405	42.76	QIEETTSDYDREK	Q1:-17.02655	1.0	a2.a1	1.1e-07	53.8	798.854	2.0	1596.7	1596.7	-0.0028	-1.75361
a2	pepa2b39	SS_1	5705	42.86	QIEETTSDYDREK	Q1:-17.02655	1.0	a2.a1	1.7e-07	49.4	798.855	2.0	1596.7	1596.7	0.0005	0.313145
a2	pepa2b39	G_3	5508	42.81	QIEETTSDYDREK	Q1:-17.02655	1.0	a2.a1	2.1e-08	57.1	798.855	2.0	1596.7	1596.7	0.0001	0.062629
a2	pepa2b39	PS_5	5533	42.8	QIEETTSDYDREK	Q1:-17.02655	1.0	a2.a1	6.6e-07	49.8	798.855	2.0	1596.7	1596.7	0.0008	0.501033
a2	pepa2b39	PS_1	5522	42.91	QIEETTSDYDREK	Q1:-17.02655	1.0	a2.a1	1.7e-07	49.8	798.854	2.0	1596.7	1596.7	-0.0012	-0.751549
a2	pepa2b39	PS_4	5466	42.76	QIEETTSDYDREK	Q1:-17.02655	1.0	a2.a1	3.1e-09	53.1	798.855	2.0	1596.7	1596.7	-0.001	-0.626291
a2	pepa2b39	G_5	5279	42.73	QIEETTSDYDREK	Q1:-17.02655	1.0	a2.a1	2.4e-07	53.5	798.855	2.0	1596.7	1596.7	-0.0009	-0.563662
a2	pepa2b39	SS_2	5699	42.85	QIEETTSDYDREK	Q1:-17.02655	1.0	a2.a1	1.9e-09	57.7	798.855	2.0	1596.7	1596.7	-0.0004	-0.250516
a2	pepa2b39	G_1	5423	42.7	QIEETTSDYDREK	Q1:-17.02655	1.0	a2.a1	1.4e-06	50.3	798.854	2.0	1596.7	1596.7	-0.0012	-0.751549
a2	pepa2b39	PS_2	5372	42.83	QIEETTSDYDREK	Q1:-17.02655	1.0	a2.a1	1.1e-05	41.5	798.856	2.0	1596.7	1596.7	0.0012	0.751549
a2	pepa2b39	G_2	5507	42.81	QIEETTSDYDREK	Q1:-17.02655	1.0	a2.a1	6.7e-07	49.3	798.853	2.0	1596.7	1596.7	-0.0037	-2.31727
a2	pepa2b39	SS_5	5588	42.95	QIEETTSDYDREK	Q1:-17.02655	1.0	a2.a1	2e-09	53.7	798.855	2.0	1596.7	1596.7	-0.0006	-0.375774
a2	pepa2b39	SS_3	5679	42.85	QIEETTSDYDREK	Q1:-17.02655	1.0	a2.a1	9.5e-08	53.7	798.854	2.0	1596.7	1596.7	-0.0023	-1.44047
a2	pepa2b39	SS_4	5738	42.95	QIEETTSDYDREK	Q1:-17.02655	1.0	a2.a1	2.1e-07	49.6	798.856	2.0	1596.7	1596.7	0.0016	1.00206
a2	pepa2b39	PS_3	5438	42.8	QIEETTSDYDREK	Q1:-17.02655	1.0	a2.a1	2.4e-06	46.5	798.856	2.0	1596.7	1596.7	0.0019	1.18995
a2	pepa2b46	SS_2	6594	48.06	QIVANAGDEPSVVVDKVK		1.0	a2.a1	0.00027	40.1	623.344	3.0	1868.02	1868.01	0.0041	2.19485
a2	pepa2b46	PS_2	6249	48.03	QIVANAGDEPSVVVDKVK		1.0	a2.a1	0.0013	37	623.343	3.0	1868.01	1868.01	0.001	0.535328
a2	pepa2b46	G_2	6406	48.11	QIVANAGDEPSVVVDKVK		1.0	a2.a1	0.00054	38.3	623.342	3.0	1868.01	1868.01	-0.002	-1.07066
a2	pepa2b46	G_3	6411	48.16	QIVANAGDEPSVVVDKVK		1.0	a2.a1	0.049	19.8	934.508	2.0	1868.01	1868.01	-0.004	-2.14131
a2	pepa2b46	G_1	6301	47.9	QIVANAGDEPSVVVDKVK		1.0	a2.a1	0.00012	44	623.343	3.0	1868.01	1868.01	0.0006	0.321197
a2	pepa2b46	G_1	6321	48.03	QIVANAGDEPSVVVDKVK		1.0	a2.a1	0.033	22.8	934.513	2.0	1868.02	1868.01	0.0061	3.2655
a2	pepa2b46	SS_5	6493	48.3	QIVANAGDEPSVVVDKVK		1.0	a2.a1	0.0077	25.1	934.511	2.0	1868.02	1868.01	0.0024	1.28479
a2	pepa2b46	SS_3	6703	48.86	QIVANAGDEPSVVVDKVK		1.0	a2.a1	0.015	31.2	623.345	3.0	1868.02	1868.01	0.0063	3.37257
a2	pepa2b46	PS_3	6317	48.03	QIVANAGDEPSVVVDKVK		1.0	a2.a1	0.0002	44.8	623.343	3.0	1868.01	1868.01	0.0015	0.802992
a2	pepa2b46	SS_3	6573	48.1	QIVANAGDEPSVVVDKVK		1.0	a2.a1	0.00067	41.4	623.342	3.0	1868.01	1868.01	-0.0007	-0.37473
a2	pepa2b46	PS_3	6357	48.28	QIVANAGDEPSVVVDKVK		1.0	a2.a1	0.00078	31.3	934.509	2.0	1868.01	1868.01	-0.0027	-1.44539
a2	pepa2b46	SS_4	6759	48.98	QIVANAGDEPSVVVDKVK		1.0	a2.a1	0.024	28.3	623.346	3.0	1868.02	1868.01	0.0096	5.13915
a2	pepa2b46	SS_5	6473	48.18	QIVANAGDEPSVVVDKVK		1.0	a2.a1	3.2e-05	44.2	623.343	3.0	1868.01	1868.01	0.0015	0.802992
a2	pepa2b46	SS_1	6606	48.16	QIVANAGDEPSVVVDKVK		1.0	a2.a1	0.0071	23.9	934.511	2.0	1868.02	1868.01	0.0026	1.39185
a2	pepa2b46	G_3	6392	48.05	QIVANAGDEPSVVVDKVK		1.0	a2.a1	5.8e-05	47.7	623.342	3.0	1868.01	1868.01	-0.0001	-0.053533
a2	pepa2b46	PS_4	6345	47.98	QIVANAGDEPSVVVDKVK		1.0	a2.a1	5.4e-05	44.2	623.343	3.0	1868.01	1868.01	0.0006	0.321197
a2	pepa2b46	SS_4	6623	48.16	QIVANAGDEPSVVVDKVK		1.0	a2.a1	8.8e-05	44.3	623.342	3.0	1868.01	1868.01	-0.0003	-0.160598
a2	pepa2b46	G_5	6145	47.95	QIVANAGDEPSVVVDKVK		1.0	a2.a1	0.00019	47.1	623.343	3.0	1868.01	1868.01	0.0006	0.321197
a2	pepa2b46	SS_1	6595	48.1	QIVANAGDEPSVVVDKVK		1.0	a2.a1	1.8e-05	47.8	623.342	3.0	1868.01	1868.01	-0.0005	-0.267664
a2	pepa2b46	SS_4	6637	48.25	QIVANAGDEPSVVVDKVK		1.0	a2.a1	2.2e-05	38.5	934.511	2.0	1868.01	1868.01	0.0013	0.695927
a2	pepa2b46	PS_5	6419	48.05	QIVANAGDEPSVVVDKVK		1.0	a2.a1	0.00032	45.4	623.342	3.0	1868.01	1868.01	-0.0007	-0.37473
a2	pepa2b46	PS_2	6275	48.18	QIVANAGDEPSVVVDKVK		1.0	a2.a1	0.014	25.4	934.512	2.0	1868.02	1868.01	0.0031	1.65952
a2	pepa2b46	G_4	6291	48	QIVANAGDEPSVVVDKVK		1.0	a2.a1	0.0046	40	623.342	3.0	1868.01	1868.01	-0.0003	-0.160598
a2	pepa2b46	SS_3	6590	48.2	QIVANAGDEPSVVVDKVK		1.0	a2.a1	0.0013	28.4	934.51	2.0	1868.01	1868.01	0.0001	0.053533
a2	pepa2b46	PS_1	6406	48.1	QIVANAGDEPSVVVDKVK		1.0	a2.a1	0.00051	40	623.343	3.0	1868.01	1868.01	0.0004	0.214131
a2	pepa2a4	SS_2	6600	48.1	ALQAIEGLK		1.0	a2.a1	0.036	24.2	471.787	2.0	942.568	942.562	0.0054	5.72906
a2	pepa2a4	SS_3	6587	48.18	ALQAIEGLK		1.0	a2.a1	0.006	33.8	471.787	2.0	942.566	942.562	0.0036	3.81938
a2	pepa2a4	G_5	6155	48.01	ALQAIEGLK		1.0	a2.a1	0.00041	42.2	471.786	2.0	942.565	942.562	0.0028	2.97063
a2	pepa2a4	PS_4	6368	48.11	ALQAIEGLK		1.0	a2.a1	2.4e-06	46	471.785	2.0	942.563	942.562	0.0011	1.16703
a2	pepa2a4	SS_5	6492	48.3	ALQAIEGLK		1.0	a2.a1	0.0021	37.3	471.787	2.0	942.566	942.562	0.0039	4.13766
a2	pepa2a4	PS_5	6435	48.13	ALQAIEGLK		1.0	a2.a1	0.0018	38	471.787	2.0	942.568	942.562	0.0053	5.62297
a2	pepa2a4	PS_3	6327	48.1	ALQAIEGLK		1.0	a2.a1	0.00056	46.2	471.785	2.0	942.563	942.562	0.0004	0.424375
a2	pepa2a4	PS_2	6258	48.08	ALQAIEGLK		1.0	a2.a1	0.00085	41.2	471.787	2.0	942.567	942.562	0.0047	4.98641
a2	pepa2a4	PS_1	6418	48.18	ALQAIEGLK		1.0	a2.a1	0.00091	38.3	471.786	2.0	942.564	942.562	0.0017	1.80359
a2	pepa2a4	G_2	6416	48.18	ALQAIEGLK		1.0	a2.a1	0.0072	39.4	471.785	2.0	942.564	942.562	0.0013	1.37922
a2	pepa2a4	SS_4	6645	48.3	ALQAIEGLK		1.0	a2.a1	0.0017	33.8	471.786	2.0	942.565	942.562	0.003	3.18281
a2	pepa2a4	SS_1	6612	48.2	ALQAIEGLK		1.0	a2.a1	0.00092	38.3	471.788	2.0	942.568	942.562	0.0058	6.15344
a2	pepa2a4	G_1	6316	48	ALQAIEGLK		1.0	a2.a1	0.00046	41.5	471.787	2.0	942.567	942.562	0.0046	4.88031
a2	pepa2a4	G_3	6403	48.11	ALQAIEGLK		1.0	a2.a1	0.0022	46.2	471.786	2.0	942.564	942.562	0.0015	1.59141
a2	pepa2a4	G_4	6302	48.06	ALQAIEGLK		1.0	a2.a1	0.0078	39.5	471.785	2.0	942.563	942.562	0.0009	0.954844
a2	pepa2b44	SS_3	6708	48.9	QIVANAGDEPSVVVDK		1.0	a2.a1	1e-15	81.7	820.927	2.0	1640.85	1640.85	-0.0023	-1.40171
a2	pepa2b44	G_1	6434	48.7	QIVANAGDEPSVVVDK		1.0	a2.a1	1e-15	86.4	820.928	2.0	1640.85	1640.85	-0.0002	-0.121888
a2	pepa2b44	PS_3	6447	48.81	QIVANAGDEPSVVVDK		1.0	a2.a1	1e-15	95.7	820.929	2.0	1640.85	1640.85	0.0013	0.792273
a2	pepa2b44	PS_1	6540	48.9	QIVANAGDEPSVVVDK		1.0	a2.a1	1e-15	81.8	820.929	2.0	1640.85	1640.85	0.0004	0.243776
a2	pepa2b44	PS_2	6517	49.63	QIVANAGDEPSVVVDK		1.0	a2.a1	1e-06	41.6	820.929	2.0	1640.85	1640.85	0.0004	0.243776
a2	pepa2b44	G_3	6652	49.6	QIVANAGDEPSVVVDK		1.0	a2.a1	1.3e-11	62.1	820.927	2.0	1640.85	1640.85	-0.0018	-1.09699
a2	pepa2b44	G_3	6516	48.8	QIVANAGDEPSVVVDK		1.0	a2.a1	1e-15	87	820.929	2.0	1640.85	1640.85	0.0021	1.27982
a2	pepa2b44	PS_2	6378	48.81	QIVANAGDEPSVVVDK		1.0	a2.a1	1e-15	82.7	820.929	2.0	1640.85	1640.85	0.001	0.60944
a2	pepa2b44	SS_2	6720	48.81	QIVANAGDEPSVVVDK		1.0	a2.a1	1e-15	86.2	820.929	2.0	1640.85	1640.85	0.0006	0.365664
a2	pepa2b44	SS_5	6607	48.98	QIVANAGDEPSVVVDK		1.0	a2.a1	1e-15	86.4	820.928	2.0	1640.85	1640.85	-0.0002	-0.121888
a2	pepa2b44	G_5	6272	48.73	QIVANAGDEPSVVVDK		1.0	a2.a1	1e-15	90.5	820.929	2.0	1640.85	1640.85	0.0012	0.731329
a2	pepa2b44	SS_1	6726	48.86	QIVANAGDEPSVVVDK		1.0	a2.a1	3.7e-12	73.2	820.927	2.0	1640.85	1640.85	-0.0024	-1.46266
a2	pepa2b44	G_2	6527	48.85	QIVANAGDEPSVVVDK		1.0	a2.a1	1e-15	81.8	820.929	2.0	1640.85	1640.85	0.0015	0.914161
a2	pepa2b44	G_5	6471	49.95	QIVANAGDEPSVVVDK		1.0	a2.a1	0.00083	33.8	820.928	2.0	1640.85	1640.85	0.0002	0.121888
a2	pepa2b44	PS_4	6482	48.8	QIVANAGDEPSVVVDK		1.0	a2.a1	1e-15	86.4	820.928	2.0	1640.85	1640.85	0.0001	0.060944
a2	pepa2b44	G_4	6422	48.78	QIVANAGDEPSVVVDK		1.0	a2.a1	1e-15	85.9	820.928	2.0	1640.85	1640.85	-0.0011	-0.670385
a2	pepa2b44	SS_4	6756	48.96	QIVANAGDEPSVVVDK		1.0	a2.a1	2.1e-14	74.2	820.927	2.0	1640.85	1640.85	-0.0029	-1.76738
a2	pepa2b44	PS_5	6553	48.85	QIVANAGDEPSVVVDK		1.0	a2.a1	1e-15	81.5	820.928	2.0	1640.85	1640.85	-0.0009	-0.548496
a2	pepa2b21	PS_5	6785	50.23	EIELKDKFENMGAQLVK	M11:+15.99491	1.0	a2.a1	0.00035	39.4	670.019	3.0	2008.04	2008.04	-0.0002	-0.099599
a2	pepa2b21	PS_4	6720	50.23	EIELKDKFENMGAQLVK	M11:+15.99491	1.0	a2.a1	0.0025	36	670.019	3.0	2008.04	2008.04	-0.0002	-0.099599
a2	pepa2b21	G_3	6773	50.33	EIELKDKFENMGAQLVK	M11:+15.99491	1.0	a2.a1	0.046	23.4	670.019	3.0	2008.04	2008.04	-0.0005	-0.248999
a2	pepa2b21	PS_1	6783	50.35	EIELKDKFENMGAQLVK	M11:+15.99491	1.0	a2.a1	0.025	35.5	670.018	3.0	2008.04	2008.04	-0.0036	-1.79279
a2	pepa2b21	SS_3	6952	50.33	EIELKDKFENMGAQLVK	M11:+15.99491	1.0	a2.a1	0.0013	34.8	670.019	3.0	2008.04	2008.04	-0.0009	-0.448198
a2	pepa2b21	G_2	6780	50.35	EIELKDKFENMGAQLVK	M11:+15.99491	1.0	a2.a1	0.00053	43	670.019	3.0	2008.04	2008.04	0.0013	0.647397
a2	pepa2b21	G_1	6670	50.1	EIELKDKFENMGAQLVK	M11:+15.99491	1.0	a2.a1	0.04	29	670.019	3.0	2008.04	2008.04	0.0013	0.647397
a2	pepa2b21	PS_2	6627	50.3	EIELKDKFENMGAQLVK	M11:+15.99491	1.0	a2.a1	0.033	26.7	670.019	3.0	2008.04	2008.04	0.0009	0.448198
a2	pepa2b21	PS_3	6701	50.33	EIELKDKFENMGAQLVK	M11:+15.99491	1.0	a2.a1	0.016	32	670.018	3.0	2008.04	2008.04	-0.0035	-1.74299
a2	pepa2b21	SS_2	6985	50.38	EIELKDKFENMGAQLVK	M11:+15.99491	1.0	a2.a1	0.002	36.3	670.019	3.0	2008.04	2008.04	0.0015	0.746996
a2	pepa2b10	SS_1	7276	52.15	ATVAIVAQLK		1.0	a2.a1	0.00017	45.1	507.322	2.0	1013.64	1013.64	0.0001	0.098655
a2	pepa2b10	SS_2	7271	52.08	ATVAIVAQLK		1.0	a2.a1	4.2e-07	48	507.322	2.0	1013.64	1013.64	0.0005	0.493274
a2	pepa2b10	SS_2	7401	52.85	ATVAIVAQLK		1.0	a2.a1	4.6e-05	45.5	507.321	2.0	1013.63	1013.64	-0.0009	-0.887893
a2	pepa2b10	PS_3	6987	52.06	ATVAIVAQLK		1.0	a2.a1	4.2e-07	46	507.322	2.0	1013.64	1013.64	0.0005	0.493274
a2	pepa2b10	G_5	7064	53.61	ATVAIVAQLK		1.0	a2.a1	1.9e-05	34.5	507.321	2.0	1013.64	1013.64	-0.0008	-0.789238
a2	pepa2b10	PS_2	7187	53.66	ATVAIVAQLK		1.0	a2.a1	5.6e-05	39.9	507.322	2.0	1013.64	1013.64	0.0015	1.47982
a2	pepa2b10	PS_3	7181	53.23	ATVAIVAQLK		1.0	a2.a1	8.8e-05	45.5	507.321	2.0	1013.63	1013.64	-0.0019	-1.87444
a2	pepa2b10	PS_5	7100	52.11	ATVAIVAQLK		1.0	a2.a1	7.6e-07	53.3	507.321	2.0	1013.64	1013.64	-0.0004	-0.394619
a2	pepa2b10	G_3	7194	52.86	ATVAIVAQLK		1.0	a2.a1	1.5e-05	46.4	507.321	2.0	1013.64	1013.64	-0.0002	-0.19731
a2	pepa2b10	SS_4	7572	53.85	ATVAIVAQLK		1.0	a2.a1	0.0052	30.6	507.321	2.0	1013.63	1013.64	-0.0009	-0.887893
a2	pepa2b10	SS_3	7258	52.16	ATVAIVAQLK		1.0	a2.a1	0.00055	41.7	507.321	2.0	1013.64	1013.64	-0.0006	-0.591929
a2	pepa2b10	PS_2	7050	52.85	ATVAIVAQLK		1.0	a2.a1	4.7e-07	45.8	507.321	2.0	1013.64	1013.64	-0.0002	-0.19731
a2	pepa2b10	G_3	7335	53.71	ATVAIVAQLK		1.0	a2.a1	7.4e-05	41.1	507.321	2.0	1013.64	1013.64	-0.0001	-0.098655
a2	pepa2b10	G_4	7152	53.2	ATVAIVAQLK		1.0	a2.a1	0.00025	40.6	507.321	2.0	1013.63	1013.64	-0.0012	-1.18386
a2	pepa2b10	SS_4	7304	52.23	ATVAIVAQLK		1.0	a2.a1	5.3e-06	45.8	507.322	2.0	1013.64	1013.64	0.0007	0.690583
a2	pepa2b10	G_4	6961	52.03	ATVAIVAQLK		1.0	a2.a1	1.7e-07	49.6	507.321	2.0	1013.64	1013.64	-0.0005	-0.493274
a2	pepa2b10	SS_5	7153	52.23	ATVAIVAQLK		1.0	a2.a1	0.00033	40.9	507.322	2.0	1013.64	1013.64	0.0019	1.87444
a2	pepa2b10	SS_5	7285	53.03	ATVAIVAQLK		1.0	a2.a1	0.00039	44.9	507.321	2.0	1013.64	1013.64	-0.0007	-0.690583
a2	pepa2b10	SS_3	7390	52.95	ATVAIVAQLK		1.0	a2.a1	0.00065	42.2	507.321	2.0	1013.64	1013.64	-0.0004	-0.394619
a2	pepa2b10	G_1	6984	51.98	ATVAIVAQLK		1.0	a2.a1	9.1e-08	49.7	507.321	2.0	1013.64	1013.64	-0.0002	-0.19731
a2	pepa2b10	G_2	7208	52.91	ATVAIVAQLK		1.0	a2.a1	2.7e-07	49.8	507.321	2.0	1013.64	1013.64	-0.0003	-0.295964
a2	pepa2b10	PS_1	7087	52.15	ATVAIVAQLK		1.0	a2.a1	8.6e-06	45.8	507.322	2.0	1013.64	1013.64	0.0001	0.098655
a2	pepa2b10	SS_4	11236	76.6	ATVAIVAQLK		1.0	a2.a1	0.003	33.2	507.321	2.0	1013.63	1013.64	-0.0012	-1.18386
a2	pepa2b10	SS_4	7436	53.03	ATVAIVAQLK		1.0	a2.a1	7.3e-07	46	507.321	2.0	1013.64	1013.64	-0.0002	-0.19731
a2	pepa2b10	PS_4	7027	52.06	ATVAIVAQLK		1.0	a2.a1	9.5e-07	46.6	507.321	2.0	1013.64	1013.64	-0.0002	-0.19731
a2	pepa2b10	SS_3	7529	53.76	ATVAIVAQLK		1.0	a2.a1	0.0094	26.6	507.321	2.0	1013.63	1013.64	-0.0015	-1.47982
a2	pepa2b10	SS_5	7433	53.91	ATVAIVAQLK		1.0	a2.a1	2.2e-05	37	507.321	2.0	1013.64	1013.64	-0.0005	-0.493274
a2	pepa2b10	G_3	7063	52.08	ATVAIVAQLK		1.0	a2.a1	0.00069	42.1	507.322	2.0	1013.64	1013.64	0.0001	0.098655
a2	pepa2b10	G_5	6936	52.81	ATVAIVAQLK		1.0	a2.a1	2.9e-05	46.3	507.321	2.0	1013.64	1013.64	-0.0003	-0.295964
a2	pepa2b10	PS_4	7219	53.21	ATVAIVAQLK		1.0	a2.a1	0.0046	39	507.32	2.0	1013.63	1013.64	-0.003	-2.95964
a2	pepa2b10	G_2	7077	52.13	ATVAIVAQLK		1.0	a2.a1	6e-07	49.4	507.321	2.0	1013.64	1013.64	-0.0005	-0.493274
a2	pepa2b10	G_2	7360	53.83	ATVAIVAQLK		1.0	a2.a1	0.00022	43.9	507.321	2.0	1013.64	1013.64	-0.0002	-0.19731
a2	pepa2b10	PS_2	6920	52.05	ATVAIVAQLK		1.0	a2.a1	8.7e-08	48.7	507.321	2.0	1013.64	1013.64	-0.0003	-0.295964
a2	pepa2b10	G_5	6803	52	ATVAIVAQLK		1.0	a2.a1	5.5e-07	49.5	507.321	2.0	1013.64	1013.64	-0.0004	-0.394619
a2	pepa2b10	SS_1	7408	52.93	ATVAIVAQLK		1.0	a2.a1	1.8e-09	53.5	507.321	2.0	1013.64	1013.64	-0.0005	-0.493274
a2	pepa2a1	PS_5	8245	59.03	AAVEEGVVPGGGVALVR		1.0	a2.a1	3.6e-09	54.8	790.444	2.0	1579.88	1579.88	0.0001	0.063296
a2	pepa2a1	G_3	8217	59.06	AAVEEGVVPGGGVALVR		1.0	a2.a1	4.4e-13	73.9	527.298	3.0	1579.88	1579.88	-0.0009	-0.569663
a2	pepa2a1	SS_5	8431	59.98	AAVEEGVVPGGGVALVR		1.0	a2.a1	7.1e-05	37.8	790.446	2.0	1579.88	1579.88	0.0038	2.40524
a2	pepa2a1	G_1	8117	58.81	AAVEEGVVPGGGVALVR		1.0	a2.a1	5.3e-11	66.3	790.444	2.0	1579.88	1579.88	0.0011	0.696255
a2	pepa2a1	PS_4	8318	59.88	AAVEEGVVPGGGVALVR		1.0	a2.a1	5.1e-06	40.1	790.444	2.0	1579.88	1579.88	0.0005	0.31648
a2	pepa2a1	SS_1	8420	59.01	AAVEEGVVPGGGVALVR		1.0	a2.a1	3.6e-09	58.5	790.444	2.0	1579.88	1579.88	0.0011	0.696255
a2	pepa2a1	G_1	8254	59.65	AAVEEGVVPGGGVALVR		1.0	a2.a1	1.2e-06	47.1	790.444	2.0	1579.88	1579.88	0.0003	0.189888
a2	pepa2a1	PS_3	8142	59.03	AAVEEGVVPGGGVALVR		1.0	a2.a1	9.4e-13	70.6	527.298	3.0	1579.88	1579.88	-0.0018	-1.13933
a2	pepa2a1	G_4	8256	59.9	AAVEEGVVPGGGVALVR		1.0	a2.a1	2e-05	37.1	790.443	2.0	1579.88	1579.88	-0.0026	-1.64569
a2	pepa2a1	SS_1	8432	59.1	AAVEEGVVPGGGVALVR		1.0	a2.a1	2.2e-06	51.2	527.298	3.0	1579.88	1579.88	-0.0011	-0.696255
a2	pepa2a1	SS_3	8457	59.35	AAVEEGVVPGGGVALVR		1.0	a2.a1	3.7e-13	74.2	527.298	3.0	1579.88	1579.88	-0.0015	-0.949439
a2	pepa2a1	PS_1	8248	59.13	AAVEEGVVPGGGVALVR		1.0	a2.a1	1.2e-12	67.2	527.298	3.0	1579.88	1579.88	0.0002	0.126592
a2	pepa2a1	PS_5	8382	59.86	AAVEEGVVPGGGVALVR		1.0	a2.a1	8.8e-08	54.5	790.444	2.0	1579.88	1579.88	0.0009	0.569663
a2	pepa2a1	PS_5	8255	59.08	AAVEEGVVPGGGVALVR		1.0	a2.a1	1e-15	84.7	527.298	3.0	1579.88	1579.88	-0.0011	-0.696255
a2	pepa2a1	PS_4	8172	58.98	AAVEEGVVPGGGVALVR		1.0	a2.a1	1.1e-12	70.5	790.444	2.0	1579.88	1579.88	-0.0002	-0.126592
a2	pepa2a1	PS_2	8073	59.01	AAVEEGVVPGGGVALVR		1.0	a2.a1	0.00021	44.3	527.299	3.0	1579.88	1579.88	0.0005	0.31648
a2	pepa2a1	SS_2	8427	59	AAVEEGVVPGGGVALVR		1.0	a2.a1	9.6e-11	66.3	790.444	2.0	1579.88	1579.88	-0.0008	-0.506367
a2	pepa2a1	G_4	8116	59.03	AAVEEGVVPGGGVALVR		1.0	a2.a1	7e-08	60.9	527.298	3.0	1579.88	1579.88	-0.0009	-0.569663
a2	pepa2a1	G_3	8206	59	AAVEEGVVPGGGVALVR		1.0	a2.a1	8.7e-11	58.5	790.445	2.0	1579.88	1579.88	0.0012	0.759551
a2	pepa2a1	SS_4	8581	59.96	AAVEEGVVPGGGVALVR		1.0	a2.a1	1.7e-07	58.3	790.443	2.0	1579.88	1579.88	-0.0015	-0.949439
a2	pepa2a1	G_5	7948	59.01	AAVEEGVVPGGGVALVR		1.0	a2.a1	1.8e-10	61.4	527.298	3.0	1579.88	1579.88	-0.0011	-0.696255
a2	pepa2a1	PS_1	8242	59.1	AAVEEGVVPGGGVALVR		1.0	a2.a1	2.4e-10	62.3	790.444	2.0	1579.88	1579.88	0.0005	0.31648
a2	pepa2a1	SS_4	8448	59.15	AAVEEGVVPGGGVALVR		1.0	a2.a1	3.6e-12	66.3	790.444	2.0	1579.88	1579.88	-0.0008	-0.506367
a2	pepa2a1	G_2	8232	59.13	AAVEEGVVPGGGVALVR		1.0	a2.a1	1.1e-07	53.7	527.299	3.0	1579.88	1579.88	0.0007	0.443071
a2	pepa2a1	PS_1	8379	59.93	AAVEEGVVPGGGVALVR		1.0	a2.a1	0.00012	40.1	790.443	2.0	1579.88	1579.88	-0.0017	-1.07603
a2	pepa2a1	SS_5	8297	59.15	AAVEEGVVPGGGVALVR		1.0	a2.a1	1.9e-12	70.4	790.445	2.0	1579.88	1579.88	0.0017	1.07603
a2	pepa2a1	G_4	8107	58.98	AAVEEGVVPGGGVALVR		1.0	a2.a1	2e-10	62.3	790.444	2.0	1579.88	1579.88	0.0011	0.696255
a2	pepa2a1	G_2	8369	59.98	AAVEEGVVPGGGVALVR		1.0	a2.a1	0.00045	33.7	790.444	2.0	1579.88	1579.88	0.0003	0.189888
a2	pepa2a1	SS_2	8436	59.05	AAVEEGVVPGGGVALVR		1.0	a2.a1	0.0028	37.7	527.299	3.0	1579.88	1579.88	0.0007	0.443071
a2	pepa2a1	SS_1	8565	59.9	AAVEEGVVPGGGVALVR		1.0	a2.a1	2.4e-05	43.5	790.444	2.0	1579.88	1579.88	0.0009	0.569663
a2	pepa2a1	SS_5	8307	59.21	AAVEEGVVPGGGVALVR		1.0	a2.a1	1.9e-10	60.4	527.298	3.0	1579.88	1579.88	-0.0007	-0.443071
a2	pepa2a1	SS_3	8549	59.91	AAVEEGVVPGGGVALVR		1.0	a2.a1	1.1e-12	66.4	790.444	2.0	1579.88	1579.88	-0.0006	-0.379776
a2	pepa2a1	SS_3	8413	59.08	AAVEEGVVPGGGVALVR		1.0	a2.a1	3.5e-13	74.6	790.444	2.0	1579.88	1579.88	0.0001	0.063296
a2	pepa2a1	PS_3	8131	58.96	AAVEEGVVPGGGVALVR		1.0	a2.a1	7.4e-14	74.6	790.444	2.0	1579.88	1579.88	0.0011	0.696255
a2	pepa2a1	G_5	7937	58.95	AAVEEGVVPGGGVALVR		1.0	a2.a1	9.7e-11	66.3	790.445	2.0	1579.88	1579.88	0.0018	1.13933
a2	pepa2a1	G_5	8085	59.86	AAVEEGVVPGGGVALVR		1.0	a2.a1	0.033	25.4	790.445	2.0	1579.88	1579.88	0.0021	1.32921
a2	pepa2a1	G_2	8221	59.06	AAVEEGVVPGGGVALVR		1.0	a2.a1	6.6e-10	58.3	790.444	2.0	1579.88	1579.88	0.0009	0.569663
a2	pepa2a1	SS_4	8460	59.21	AAVEEGVVPGGGVALVR		1.0	a2.a1	3.4e-10	57.4	527.298	3.0	1579.88	1579.88	-0.0011	-0.696255
a2	pepa2a1	PS_2	8196	59.78	AAVEEGVVPGGGVALVR		1.0	a2.a1	0.00012	34	790.444	2.0	1579.88	1579.88	-0.0006	-0.379776
a2	pepa2a1	SS_2	8557	59.78	AAVEEGVVPGGGVALVR		1.0	a2.a1	1.8e-13	66.5	790.444	2.0	1579.88	1579.88	-0.0007	-0.443071
a2	pepa2a1	PS_3	8292	59.95	AAVEEGVVPGGGVALVR		1.0	a2.a1	2.5e-06	40.2	790.445	2.0	1579.88	1579.88	0.0024	1.5191
a2	pepa2a1	PS_2	8064	58.96	AAVEEGVVPGGGVALVR		1.0	a2.a1	4.6e-10	58.4	790.446	2.0	1579.88	1579.88	0.004	2.53184
a2	pepa2a1	G_3	8340	59.83	AAVEEGVVPGGGVALVR		1.0	a2.a1	7.5e-05	40.6	790.445	2.0	1579.88	1579.88	0.0022	1.39251
a2	pepa2a1	PS_4	8182	59.05	AAVEEGVVPGGGVALVR		1.0	a2.a1	1.1e-11	67.4	527.298	3.0	1579.88	1579.88	-0.0013	-0.822847
a2	pepa2a1	G_1	8127	58.88	AAVEEGVVPGGGVALVR		1.0	a2.a1	4.5e-13	70.9	527.298	3.0	1579.88	1579.88	-0.0009	-0.569663
a2	pepa2b24	SS_3	11220	76.58	ENTTIIDGAGVQADIEAR		1.0	a2.a1	6.5e-12	66.2	936.972	2.0	1872.94	1872.93	0.0072	3.84424
a2	pepa2b24	PS_3	8436	60.83	ENTTIIDGAGVQADIEAR		1.0	a2.a1	5.9e-07	57.8	936.97	2.0	1872.93	1872.93	0.0016	0.854276
a2	pepa2b24	SS_4	11218	76.48	ENTTIIDGAGVQADIEAR		1.0	a2.a1	0.00035	40	936.974	2.0	1872.94	1872.93	0.01	5.33923
a2	pepa2b24	SS_1	8987	62.51	ENTTIIDGAGVQADIEAR		1.0	a2.a1	0.0001	47.1	936.971	2.0	1872.93	1872.93	0.0038	2.02891
a2	pepa2b24	SS_4	8481	59.35	ENTTIIDGAGVQADIEAR		1.0	a2.a1	1e-15	78.3	936.968	2.0	1872.93	1872.93	-0.0015	-0.800884
a2	pepa2b24	SS_3	8452	59.31	ENTTIIDGAGVQADIEAR		1.0	a2.a1	4.7e-13	70.8	936.969	2.0	1872.93	1872.93	0.0008	0.427138
a2	pepa2b24	G_1	8152	59.03	ENTTIIDGAGVQADIEAR		1.0	a2.a1	2e-11	61.3	936.968	2.0	1872.93	1872.93	-0.0005	-0.266961
a2	pepa2b24	PS_5	8366	59.76	ENTTIIDGAGVQADIEAR		1.0	a2.a1	1e-15	83	936.969	2.0	1872.93	1872.93	0.0011	0.587315
a2	pepa2b24	G_4	8402	60.8	ENTTIIDGAGVQADIEAR		1.0	a2.a1	5.5e-10	57.5	936.971	2.0	1872.94	1872.93	0.0054	2.88318
a2	pepa2b24	PS_2	8497	61.66	ENTTIIDGAGVQADIEAR		1.0	a2.a1	2.8e-06	51.7	936.973	2.0	1872.94	1872.93	0.0089	4.75191
a2	pepa2b24	G_3	8330	59.76	ENTTIIDGAGVQADIEAR		1.0	a2.a1	0.0052	40.4	624.981	3.0	1872.93	1872.93	-0.003	-1.60177
a2	pepa2b24	SS_4	8751	61.01	ENTTIIDGAGVQADIEAR		1.0	a2.a1	2.3e-13	74	936.969	2.0	1872.93	1872.93	-0.0001	-0.053392
a2	pepa2b24	SS_5	8595	60.98	ENTTIIDGAGVQADIEAR		1.0	a2.a1	2.8e-13	69.7	936.971	2.0	1872.93	1872.93	0.0042	2.24248
a2	pepa2b24	G_4	8140	59.18	ENTTIIDGAGVQADIEAR		1.0	a2.a1	8.4e-11	61.8	936.97	2.0	1872.93	1872.93	0.0027	1.44159
a2	pepa2b24	SS_5	11072	76.51	ENTTIIDGAGVQADIEAR		1.0	a2.a1	0.0049	32.7	936.968	2.0	1872.93	1872.93	-0.0005	-0.266961
a2	pepa2b24	PS_3	8295	59.96	ENTTIIDGAGVQADIEAR		1.0	a2.a1	1e-15	87	936.97	2.0	1872.93	1872.93	0.0019	1.01445
a2	pepa2b24	PS_4	8292	59.71	ENTTIIDGAGVQADIEAR		1.0	a2.a1	1e-15	91.5	936.97	2.0	1872.93	1872.93	0.0021	1.12124
a2	pepa2b24	G_5	8063	59.71	ENTTIIDGAGVQADIEAR		1.0	a2.a1	0.00059	44.5	624.983	3.0	1872.94	1872.93	0.0053	2.82979
a2	pepa2b24	G_1	8442	60.81	ENTTIIDGAGVQADIEAR		1.0	a2.a1	7.9e-11	60.9	936.973	2.0	1872.94	1872.93	0.0083	4.43156
a2	pepa2b24	G_5	7975	59.18	ENTTIIDGAGVQADIEAR		1.0	a2.a1	7.8e-10	56.9	936.972	2.0	1872.94	1872.93	0.0059	3.15014
a2	pepa2b24	SS_1	8454	59.23	ENTTIIDGAGVQADIEAR		1.0	a2.a1	1.4e-12	69.9	936.969	2.0	1872.93	1872.93	0.0008	0.427138
a2	pepa2b24	PS_1	8301	59.45	ENTTIIDGAGVQADIEAR		1.0	a2.a1	0.0011	33.3	936.97	2.0	1872.93	1872.93	0.0025	1.33481
a2	pepa2b24	SS_5	8743	61.9	ENTTIIDGAGVQADIEAR		1.0	a2.a1	9.6e-09	61.3	936.965	2.0	1872.92	1872.93	-0.0069	-3.68407
a2	pepa2b24	PS_3	8172	59.21	ENTTIIDGAGVQADIEAR		1.0	a2.a1	1.7e-13	74.6	936.973	2.0	1872.94	1872.93	0.0091	4.8587
a2	pepa2b24	PS_4	8429	60.55	ENTTIIDGAGVQADIEAR		1.0	a2.a1	1.9e-11	66.4	936.969	2.0	1872.93	1872.93	0.0002	0.106785
a2	pepa2b24	G_3	8236	59.18	ENTTIIDGAGVQADIEAR		1.0	a2.a1	7.9e-08	55	936.967	2.0	1872.93	1872.93	-0.0034	-1.81534
a2	pepa2b24	G_5	8101	59.96	ENTTIIDGAGVQADIEAR		1.0	a2.a1	1e-15	91.6	936.97	2.0	1872.93	1872.93	0.0016	0.854276
a2	pepa2b24	SS_2	8473	59.26	ENTTIIDGAGVQADIEAR		1.0	a2.a1	1.8e-11	66.5	936.97	2.0	1872.93	1872.93	0.0016	0.854276
a2	pepa2b24	SS_3	8578	60.08	ENTTIIDGAGVQADIEAR		1.0	a2.a1	1e-15	91.5	936.97	2.0	1872.93	1872.93	0.0019	1.01445
a2	pepa2b24	G_1	8281	59.81	ENTTIIDGAGVQADIEAR		1.0	a2.a1	1e-15	91.6	936.97	2.0	1872.93	1872.93	0.0031	1.65516
a2	pepa2b24	PS_3	8260	59.75	ENTTIIDGAGVQADIEAR		1.0	a2.a1	1.3e-07	55.1	624.984	3.0	1872.94	1872.93	0.0082	4.37817
a2	pepa2b24	G_2	8508	60.83	ENTTIIDGAGVQADIEAR		1.0	a2.a1	1.8e-09	57.5	936.968	2.0	1872.93	1872.93	-0.0007	-0.373746
a2	pepa2b24	PS_1	11030	76.58	ENTTIIDGAGVQADIEAR		1.0	a2.a1	5.3e-05	40.8	936.972	2.0	1872.94	1872.93	0.0058	3.09675
a2	pepa2b24	SS_4	8572	59.91	ENTTIIDGAGVQADIEAR		1.0	a2.a1	0.005	39.6	624.981	3.0	1872.93	1872.93	-0.0031	-1.65516
a2	pepa2b24	PS_1	8377	59.91	ENTTIIDGAGVQADIEAR		1.0	a2.a1	0.002	45.9	624.982	3.0	1872.93	1872.93	0.0001	0.053392
a2	pepa2b24	G_5	10748	76.65	ENTTIIDGAGVQADIEAR		1.0	a2.a1	8.9e-05	43.9	936.965	2.0	1872.92	1872.93	-0.007	-3.73746
a2	pepa2b24	SS_1	8585	60.03	ENTTIIDGAGVQADIEAR		1.0	a2.a1	1e-15	100.8	936.97	2.0	1872.93	1872.93	0.0024	1.28141
a2	pepa2b24	PS_2	8373	60.88	ENTTIIDGAGVQADIEAR		1.0	a2.a1	8.4e-11	65.8	936.972	2.0	1872.94	1872.93	0.0069	3.68407
a2	pepa2b24	PS_1	8429	60.23	ENTTIIDGAGVQADIEAR		1.0	a2.a1	1e-15	87.3	936.969	2.0	1872.93	1872.93	0.0015	0.800884
a2	pepa2b24	SS_2	8738	60.88	ENTTIIDGAGVQADIEAR		1.0	a2.a1	6.6e-07	53.3	936.963	2.0	1872.92	1872.93	-0.012	-6.40707
a2	pepa2b24	SS_4	8613	60.16	ENTTIIDGAGVQADIEAR		1.0	a2.a1	1e-15	100.8	936.969	2.0	1872.93	1872.93	0.0014	0.747492
a2	pepa2b24	PS_2	8111	59.25	ENTTIIDGAGVQADIEAR		1.0	a2.a1	3.5e-05	42	936.967	2.0	1872.93	1872.93	-0.0028	-1.49498
a2	pepa2b24	G_2	8645	61.68	ENTTIIDGAGVQADIEAR		1.0	a2.a1	6.9e-05	36.3	936.969	2.0	1872.93	1872.93	0.0009	0.48053
a2	pepa2b24	SS_2	8599	60.03	ENTTIIDGAGVQADIEAR		1.0	a2.a1	1e-15	96.3	936.968	2.0	1872.93	1872.93	-0.0015	-0.800884
a2	pepa2b24	SS_3	11444	78	ENTTIIDGAGVQADIEAR		1.0	a2.a1	0.00065	30.2	936.962	2.0	1872.92	1872.93	-0.013	-6.941
a2	pepa2b24	G_2	8344	59.81	ENTTIIDGAGVQADIEAR		1.0	a2.a1	0.0013	41.6	624.981	3.0	1872.93	1872.93	-0.0017	-0.907669
a2	pepa2b24	G_3	8360	59.95	ENTTIIDGAGVQADIEAR		1.0	a2.a1	1e-15	100.8	936.97	2.0	1872.93	1872.93	0.0027	1.44159
a2	pepa2b24	G_4	8232	59.75	ENTTIIDGAGVQADIEAR		1.0	a2.a1	1.6e-08	59.6	624.981	3.0	1872.93	1872.93	-0.001	-0.533923
a2	pepa2b24	G_2	8251	59.25	ENTTIIDGAGVQADIEAR		1.0	a2.a1	2.6e-10	57.9	936.972	2.0	1872.94	1872.93	0.0063	3.36371
a2	pepa2b24	SS_1	8718	60.85	ENTTIIDGAGVQADIEAR		1.0	a2.a1	4.9e-15	82.7	936.97	2.0	1872.93	1872.93	0.0016	0.854276
a2	pepa2b24	G_5	8238	60.8	ENTTIIDGAGVQADIEAR		1.0	a2.a1	3.8e-10	57.2	936.971	2.0	1872.94	1872.93	0.0052	2.7764
a2	pepa2b24	SS_5	8330	59.36	ENTTIIDGAGVQADIEAR		1.0	a2.a1	5.9e-12	65.4	936.97	2.0	1872.93	1872.93	0.0031	1.65516
a2	pepa2b24	G_3	8503	60.83	ENTTIIDGAGVQADIEAR		1.0	a2.a1	6.4e-05	43.2	936.968	2.0	1872.93	1872.93	-0.0009	-0.48053
a2	pepa2b24	PS_2	8236	60.03	ENTTIIDGAGVQADIEAR		1.0	a2.a1	1.8e-15	83.5	936.97	2.0	1872.93	1872.93	0.002	1.06785
a2	pepa2b24	G_4	8270	59.98	ENTTIIDGAGVQADIEAR		1.0	a2.a1	1e-15	100.8	936.97	2.0	1872.93	1872.93	0.0019	1.01445
a2	pepa2b24	SS_4	8907	61.98	ENTTIIDGAGVQADIEAR		1.0	a2.a1	1.1e-06	53.2	936.969	2.0	1872.93	1872.93	0.0002	0.106785
a2	pepa2b24	SS_5	8461	60.16	ENTTIIDGAGVQADIEAR		1.0	a2.a1	1e-15	92.1	936.97	2.0	1872.93	1872.93	0.0027	1.44159
a2	pepa2b24	SS_3	8713	60.9	ENTTIIDGAGVQADIEAR		1.0	a2.a1	1e-15	86.8	936.968	2.0	1872.93	1872.93	-0.0009	-0.48053
a2	pepa2b24	PS_4	8316	59.86	ENTTIIDGAGVQADIEAR		1.0	a2.a1	6.6e-07	50.2	624.981	3.0	1872.93	1872.93	-0.0006	-0.320354
a2	pepa2b24	PS_2	8183	59.7	ENTTIIDGAGVQADIEAR		1.0	a2.a1	8.8e-05	48.3	624.982	3.0	1872.93	1872.93	0.0011	0.587315
a2	pepa2b24	PS_4	8574	61.45	ENTTIIDGAGVQADIEAR		1.0	a2.a1	0.00017	35.8	936.97	2.0	1872.93	1872.93	0.0025	1.33481
a2	pepa2b24	PS_2	10836	76.53	ENTTIIDGAGVQADIEAR		1.0	a2.a1	0.014	29.8	936.969	2.0	1872.93	1872.93	0.001	0.533923
a2	pepa2b24	G_2	8374	60	ENTTIIDGAGVQADIEAR		1.0	a2.a1	1e-15	96.4	936.97	2.0	1872.93	1872.93	0.0025	1.33481
a2	pepa2b45	SS_2	8639	60.28	QIVANAGDEPSVVVDKVK	Q1:-17.02655	1.0	a2.a1	4.3e-09	58.1	925.999	2.0	1850.99	1850.99	0.0051	2.75529
a2	pepa2b45	G_5	8140	60.2	QIVANAGDEPSVVVDKVK	Q1:-17.02655	1.0	a2.a1	0.017	25.6	925.999	2.0	1850.99	1850.99	0.0044	2.37711
a2	pepa2b45	PS_5	8437	60.2	QIVANAGDEPSVVVDKVK	Q1:-17.02655	1.0	a2.a1	3.5e-11	67.5	925.998	2.0	1850.99	1850.99	0.0033	1.78283
a2	pepa2b45	SS_4	8642	60.33	QIVANAGDEPSVVVDKVK	Q1:-17.02655	1.0	a2.a1	1.4e-13	76.9	925.998	2.0	1850.99	1850.99	0.0022	1.18856
a2	pepa2b45	PS_1	8438	60.28	QIVANAGDEPSVVVDKVK	Q1:-17.02655	1.0	a2.a1	1.8e-09	64.5	925.996	2.0	1850.98	1850.99	-0.0013	-0.702328
a2	pepa2b45	G_2	8422	60.3	QIVANAGDEPSVVVDKVK	Q1:-17.02655	1.0	a2.a1	4e-07	55.4	925.996	2.0	1850.98	1850.99	-0.0024	-1.29661
a2	pepa2b45	PS_3	8341	60.25	QIVANAGDEPSVVVDKVK	Q1:-17.02655	1.0	a2.a1	3.4e-09	62.4	925.999	2.0	1850.99	1850.99	0.0054	2.91736
a2	pepa2b45	SS_5	8495	60.36	QIVANAGDEPSVVVDKVK	Q1:-17.02655	1.0	a2.a1	1.2e-15	79.6	925.997	2.0	1850.99	1850.99	0.0014	0.756354
a2	pepa2b45	PS_4	8364	60.15	QIVANAGDEPSVVVDKVK	Q1:-17.02655	1.0	a2.a1	9.4e-14	72.6	925.998	2.0	1850.99	1850.99	0.0023	1.24258
a2	pepa2b45	SS_1	8621	60.25	QIVANAGDEPSVVVDKVK	Q1:-17.02655	1.0	a2.a1	6.6e-14	76.9	925.999	2.0	1850.99	1850.99	0.0035	1.89088
a2	pepa2b45	PS_2	8263	60.2	QIVANAGDEPSVVVDKVK	Q1:-17.02655	1.0	a2.a1	6.6e-06	44.4	925.997	2.0	1850.99	1850.99	0.0014	0.756354
a2	pepa2b45	G_3	8405	60.23	QIVANAGDEPSVVVDKVK	Q1:-17.02655	1.0	a2.a1	5.3e-11	66.9	925.998	2.0	1850.99	1850.99	0.0032	1.72881
a2	pepa2b45	G_4	8307	60.21	QIVANAGDEPSVVVDKVK	Q1:-17.02655	1.0	a2.a1	3.5e-08	60	925.997	2.0	1850.99	1850.99	0.0007	0.378177
a2	pepa2b45	SS_3	8612	60.28	QIVANAGDEPSVVVDKVK	Q1:-17.02655	1.0	a2.a1	2.2e-10	67.9	925.997	2.0	1850.99	1850.99	0.0014	0.756354
a2	pepa2b45	G_1	8314	60.03	QIVANAGDEPSVVVDKVK	Q1:-17.02655	1.0	a2.a1	1.4e-10	66.7	925.998	2.0	1850.99	1850.99	0.0029	1.56673
a2	pepa2b23	SS_5	8887	62.8	EMLPVLEAVAK	M2:+15.99491	1.0	a2.a1	0.038	24	608.336	2.0	1215.67	1215.67	-0.0007	-0.575816
a2	pepa2b23	SS_2	8896	61.86	EMLPVLEAVAK	M2:+15.99491	1.0	a2.a1	2.8e-09	55.2	608.336	2.0	1215.66	1215.67	-0.001	-0.822595
a2	pepa2b23	SS_4	8910	62	EMLPVLEAVAK	M2:+15.99491	1.0	a2.a1	2.2e-08	55.3	608.336	2.0	1215.66	1215.67	-0.0014	-1.15163
a2	pepa2b23	G_2	8796	62.63	EMLPVLEAVAK	M2:+15.99491	1.0	a2.a1	0.0018	33.4	608.337	2.0	1215.67	1215.67	0.0006	0.493557
a2	pepa2b23	G_4	8436	61.01	EMLPVLEAVAK	M2:+15.99491	1.0	a2.a1	2.1e-06	45.1	608.337	2.0	1215.67	1215.67	0.0008	0.658076
a2	pepa2b23	G_3	8528	61	EMLPVLEAVAK	M2:+15.99491	1.0	a2.a1	5.6e-05	44	608.338	2.0	1215.67	1215.67	0.0032	2.6323
a2	pepa2b23	PS_2	8423	61.2	EMLPVLEAVAK	M2:+15.99491	1.0	a2.a1	3.8e-07	52.2	608.337	2.0	1215.67	1215.67	0.0004	0.329038
a2	pepa2b23	SS_1	8882	61.86	EMLPVLEAVAK	M2:+15.99491	1.0	a2.a1	2.9e-08	55.2	608.336	2.0	1215.66	1215.67	-0.0008	-0.658076
a2	pepa2b23	PS_3	8592	61.8	EMLPVLEAVAK	M2:+15.99491	1.0	a2.a1	1.8e-07	52.1	608.336	2.0	1215.67	1215.67	-0.0005	-0.411297
a2	pepa2b23	G_5	8268	61	EMLPVLEAVAK	M2:+15.99491	1.0	a2.a1	0.0014	35.6	608.337	2.0	1215.67	1215.67	0.001	0.822595
a2	pepa2b23	G_3	8775	62.53	EMLPVLEAVAK	M2:+15.99491	1.0	a2.a1	0.016	27.2	608.333	2.0	1215.66	1215.67	-0.006	-4.93557
a2	pepa2b23	SS_2	8768	61.06	EMLPVLEAVAK	M2:+15.99491	1.0	a2.a1	0.00012	39.6	608.338	2.0	1215.67	1215.67	0.0037	3.0436
a2	pepa2b23	SS_5	8619	61.13	EMLPVLEAVAK	M2:+15.99491	1.0	a2.a1	0.002	33.1	608.338	2.0	1215.67	1215.67	0.0037	3.0436
a2	pepa2b23	SS_4	8782	61.21	EMLPVLEAVAK	M2:+15.99491	1.0	a2.a1	0.038	28.1	608.338	2.0	1215.67	1215.67	0.0025	2.05649
a2	pepa2b23	G_4	8556	61.76	EMLPVLEAVAK	M2:+15.99491	1.0	a2.a1	4e-08	55.2	608.336	2.0	1215.67	1215.67	-0.0005	-0.411297
a2	pepa2b23	SS_1	8757	61.08	EMLPVLEAVAK	M2:+15.99491	1.0	a2.a1	0.00042	35.7	608.338	2.0	1215.67	1215.67	0.0024	1.97423
a2	pepa2b23	PS_1	8705	61.95	EMLPVLEAVAK	M2:+15.99491	1.0	a2.a1	3.5e-08	55.3	608.336	2.0	1215.67	1215.67	-0.0007	-0.575816
a2	pepa2b23	PS_4	8633	61.81	EMLPVLEAVAK	M2:+15.99491	1.0	a2.a1	8.1e-08	52.2	608.336	2.0	1215.67	1215.67	-0.0004	-0.329038
a2	pepa2b23	SS_5	8747	61.93	EMLPVLEAVAK	M2:+15.99491	1.0	a2.a1	1.4e-07	52.1	608.336	2.0	1215.67	1215.67	-0.0004	-0.329038
a2	pepa2b23	SS_3	9034	62.9	EMLPVLEAVAK	M2:+15.99491	1.0	a2.a1	2.3e-05	36.7	608.336	2.0	1215.66	1215.67	-0.001	-0.822595
a2	pepa2b23	SS_3	8875	61.91	EMLPVLEAVAK	M2:+15.99491	1.0	a2.a1	2e-07	52.1	608.336	2.0	1215.67	1215.67	-0.0005	-0.411297
a2	pepa2b23	PS_5	8568	61.01	EMLPVLEAVAK	M2:+15.99491	1.0	a2.a1	6.2e-05	42.7	608.339	2.0	1215.67	1215.67	0.0046	3.78394
a2	pepa2b23	G_1	8578	61.66	EMLPVLEAVAK	M2:+15.99491	1.0	a2.a1	1e-07	55.3	608.336	2.0	1215.66	1215.67	-0.0014	-1.15163
a2	pepa2b23	PS_5	8695	61.8	EMLPVLEAVAK	M2:+15.99491	1.0	a2.a1	1.2e-07	49.4	608.336	2.0	1215.66	1215.67	-0.0008	-0.658076
a2	pepa2b23	G_2	8671	61.85	EMLPVLEAVAK	M2:+15.99491	1.0	a2.a1	9.3e-11	58.6	608.336	2.0	1215.66	1215.67	-0.0013	-1.06937
a2	pepa2b23	G_1	8449	60.86	EMLPVLEAVAK	M2:+15.99491	1.0	a2.a1	6.9e-07	45.2	608.337	2.0	1215.67	1215.67	0.0016	1.31615
a2	pepa2b23	G_2	8552	61.11	EMLPVLEAVAK	M2:+15.99491	1.0	a2.a1	1.5e-06	39.7	608.338	2.0	1215.67	1215.67	0.002	1.64519
a2	pepa2b23	SS_3	8748	61.13	EMLPVLEAVAK	M2:+15.99491	1.0	a2.a1	2.1e-05	40.8	608.337	2.0	1215.67	1215.67	0.0004	0.329038
a2	pepa2b23	PS_4	8503	61.01	EMLPVLEAVAK	M2:+15.99491	1.0	a2.a1	6.2e-06	40.8	608.337	2.0	1215.67	1215.67	0.0009	0.740335
a2	pepa2b23	G_5	8431	62	EMLPVLEAVAK	M2:+15.99491	1.0	a2.a1	9e-06	45.2	608.335	2.0	1215.66	1215.67	-0.0024	-1.97423
a2	pepa2b23	PS_2	8545	61.96	EMLPVLEAVAK	M2:+15.99491	1.0	a2.a1	4.4e-05	40.7	608.336	2.0	1215.67	1215.67	-0.0001	-0.082259
a2	pepa2b23	PS_1	8574	61.13	EMLPVLEAVAK	M2:+15.99491	1.0	a2.a1	6e-05	42.8	608.337	2.0	1215.67	1215.67	0.0004	0.329038
a2	pepa2b23	G_3	8646	61.73	EMLPVLEAVAK	M2:+15.99491	1.0	a2.a1	9e-09	58.6	608.336	2.0	1215.67	1215.67	-0.0004	-0.329038
a2	pepa2b23	PS_3	8463	61	EMLPVLEAVAK	M2:+15.99491	1.0	a2.a1	0.00038	39.5	608.337	2.0	1215.67	1215.67	0.0014	1.15163
a2	pepa2b27	G_4	8608	62.08	GDNEEQNVGIALLR		1.0	a2.a1	0.00014	52.2	509.931	3.0	1527.78	1527.78	0.0022	1.44
a2	pepa2b27	SS_5	8833	62.46	GDNEEQNVGIALLR		1.0	a2.a1	0.018	38	509.93	3.0	1527.77	1527.78	-0.0024	-1.57091
a2	pepa2b27	PS_2	8566	62.08	GDNEEQNVGIALLR		1.0	a2.a1	3e-10	60.6	764.393	2.0	1527.78	1527.78	0.0019	1.24364
a2	pepa2b27	G_3	8702	62.08	GDNEEQNVGIALLR		1.0	a2.a1	1.7e-10	65.6	509.93	3.0	1527.78	1527.78	-0.0012	-0.785455
a2	pepa2b27	SS_2	8929	62.06	GDNEEQNVGIALLR		1.0	a2.a1	2.6e-10	60.8	764.393	2.0	1527.78	1527.78	0.002	1.30909
a2	pepa2b27	G_1	8614	61.88	GDNEEQNVGIALLR		1.0	a2.a1	0.0008	49.8	509.93	3.0	1527.78	1527.78	-0.0001	-0.065455
a2	pepa2b27	SS_3	8908	62.11	GDNEEQNVGIALLR		1.0	a2.a1	2.5e-09	56.9	764.395	2.0	1527.78	1527.78	0.0067	4.38546
a2	pepa2b27	PS_5	8761	62.21	GDNEEQNVGIALLR		1.0	a2.a1	2.6e-09	56.8	764.394	2.0	1527.78	1527.78	0.0039	2.55273
a2	pepa2b27	G_2	8722	62.16	GDNEEQNVGIALLR		1.0	a2.a1	1.6e-08	55.7	509.93	3.0	1527.78	1527.78	-0.0005	-0.327273
a2	pepa2b27	PS_4	8702	62.25	GDNEEQNVGIALLR		1.0	a2.a1	0.0088	41.1	509.93	3.0	1527.78	1527.78	-0.0003	-0.196364
a2	pepa2b27	PS_2	8570	62.11	GDNEEQNVGIALLR		1.0	a2.a1	0.018	36.8	509.931	3.0	1527.78	1527.78	0.0008	0.523637
a2	pepa2b27	PS_1	8745	62.18	GDNEEQNVGIALLR		1.0	a2.a1	5e-08	55.7	509.93	3.0	1527.77	1527.78	-0.0017	-1.11273
a2	pepa2b27	SS_1	8964	62.36	GDNEEQNVGIALLR		1.0	a2.a1	0.00012	44	509.931	3.0	1527.78	1527.78	0.0007	0.458182
a2	pepa2b27	SS_1	8926	62.13	GDNEEQNVGIALLR		1.0	a2.a1	4.3e-11	65	764.394	2.0	1527.78	1527.78	0.0034	2.22546
a2	pepa2b27	G_1	8602	61.81	GDNEEQNVGIALLR		1.0	a2.a1	7.7e-08	56.8	764.392	2.0	1527.78	1527.78	0.0002	0.130909
a2	pepa2b27	G_2	8715	62.13	GDNEEQNVGIALLR		1.0	a2.a1	8.1e-11	64.9	764.393	2.0	1527.78	1527.78	0.0013	0.85091
a2	pepa2b27	SS_5	8791	62.2	GDNEEQNVGIALLR		1.0	a2.a1	8.5e-11	60.8	764.393	2.0	1527.78	1527.78	0.0018	1.17818
a2	pepa2b27	G_5	8430	62	GDNEEQNVGIALLR		1.0	a2.a1	1.3e-11	65.1	764.393	2.0	1527.78	1527.78	0.0018	1.17818
a2	pepa2b27	G_5	8456	62.15	GDNEEQNVGIALLR		1.0	a2.a1	0.0081	41.5	509.93	3.0	1527.77	1527.78	-0.0019	-1.24364
a2	pepa2b27	PS_3	8625	62	GDNEEQNVGIALLR		1.0	a2.a1	8.2e-11	60.9	764.392	2.0	1527.78	1527.78	-0.0007	-0.458182
a2	pepa2b27	PS_4	8688	62.16	GDNEEQNVGIALLR		1.0	a2.a1	2.9e-10	60.7	764.393	2.0	1527.78	1527.78	0.002	1.30909
a2	pepa2b27	G_3	8690	62.01	GDNEEQNVGIALLR		1.0	a2.a1	4.8e-11	60.8	764.395	2.0	1527.78	1527.78	0.0057	3.73091
a2	pepa2b27	PS_3	8641	62.1	GDNEEQNVGIALLR		1.0	a2.a1	4.7e-08	58.8	509.93	3.0	1527.78	1527.78	-0.0002	-0.130909
a2	pepa2b27	SS_3	8945	62.35	GDNEEQNVGIALLR		1.0	a2.a1	0.035	33.4	509.93	3.0	1527.78	1527.78	-0.0008	-0.523637
a2	pepa2b27	G_4	8600	62.03	GDNEEQNVGIALLR		1.0	a2.a1	4.7e-10	60.8	764.392	2.0	1527.78	1527.78	0.0006	0.392728
a2	pepa2b27	SS_2	8940	62.13	GDNEEQNVGIALLR		1.0	a2.a1	0.0031	44	509.93	3.0	1527.77	1527.78	-0.0017	-1.11273
a2	pepa2b27	SS_4	8945	62.21	GDNEEQNVGIALLR		1.0	a2.a1	1.9e-06	49.4	764.392	2.0	1527.78	1527.78	0.0002	0.130909
a2	pepa2b27	PS_1	8737	62.13	GDNEEQNVGIALLR		1.0	a2.a1	1.3e-11	65	764.392	2.0	1527.78	1527.78	-0.0004	-0.261818
a2	pepa2b43	SS_2	9353	64.66	QIVANAGDEPSVVVDK	Q1:-17.02655	1.0	a2.a1	2.6e-15	79.9	812.412	2.0	1623.82	1623.82	-0.0054	-3.32549
a2	pepa2b43	G_3	9102	64.6	QIVANAGDEPSVVVDK	Q1:-17.02655	1.0	a2.a1	1.4e-15	79.9	812.416	2.0	1623.82	1623.82	0.0021	1.29324
a2	pepa2b43	SS_5	9212	64.81	QIVANAGDEPSVVVDK	Q1:-17.02655	1.0	a2.a1	7.2e-10	56.3	812.414	2.0	1623.82	1623.82	-0.0029	-1.78591
a2	pepa2b43	PS_4	9088	64.66	QIVANAGDEPSVVVDK	Q1:-17.02655	1.0	a2.a1	1.4e-10	63.7	812.415	2.0	1623.82	1623.82	-0.0006	-0.369498
a2	pepa2b43	G_5	8849	64.61	QIVANAGDEPSVVVDK	Q1:-17.02655	1.0	a2.a1	3.8e-10	63.2	812.414	2.0	1623.82	1623.82	-0.002	-1.23166
a2	pepa2b43	G_2	9119	64.66	QIVANAGDEPSVVVDK	Q1:-17.02655	1.0	a2.a1	1.2e-05	51.9	812.413	2.0	1623.82	1623.82	-0.0036	-2.21699
a2	pepa2b43	G_1	9023	64.43	QIVANAGDEPSVVVDK	Q1:-17.02655	1.0	a2.a1	3.6e-08	55.1	812.416	2.0	1623.82	1623.82	0.0009	0.554248
a2	pepa2b43	PS_1	9155	64.75	QIVANAGDEPSVVVDK	Q1:-17.02655	1.0	a2.a1	1.5e-08	58.9	812.417	2.0	1623.83	1623.82	0.0047	2.8944
a2	pepa2b43	SS_1	9340	64.7	QIVANAGDEPSVVVDK	Q1:-17.02655	1.0	a2.a1	3.5e-09	58.6	812.413	2.0	1623.82	1623.82	-0.0038	-2.34016
a2	pepa2b43	PS_3	9054	64.66	QIVANAGDEPSVVVDK	Q1:-17.02655	1.0	a2.a1	1.2e-13	71.2	812.416	2.0	1623.82	1623.82	0.0013	0.80058
a2	pepa2b43	PS_2	8974	64.66	QIVANAGDEPSVVVDK	Q1:-17.02655	1.0	a2.a1	1.9e-06	51	812.414	2.0	1623.82	1623.82	-0.002	-1.23166
a2	pepa2b43	PS_5	9171	64.76	QIVANAGDEPSVVVDK	Q1:-17.02655	1.0	a2.a1	1.2e-10	67.2	812.414	2.0	1623.82	1623.82	-0.0012	-0.738997
a2	pepa2b43	G_4	9018	64.65	QIVANAGDEPSVVVDK	Q1:-17.02655	1.0	a2.a1	1.9e-12	67.4	812.416	2.0	1623.82	1623.82	0.0015	0.923746
a2	pepa2b43	SS_4	9375	64.88	QIVANAGDEPSVVVDK	Q1:-17.02655	1.0	a2.a1	1.2e-12	70.6	812.415	2.0	1623.82	1623.82	-0.0008	-0.492665
a2	pepa2b43	SS_3	9330	64.71	QIVANAGDEPSVVVDK	Q1:-17.02655	1.0	a2.a1	6.7e-10	63	812.413	2.0	1623.82	1623.82	-0.0041	-2.52491
a2	pepa2b35	PS_3	9439	67.06	MLVGVNVLADAVK	M1:+15.99491	1.0	a2.a1	6.7e-13	69.2	672.881	2.0	1344.76	1344.76	-0.0003	-0.223089
a2	pepa2b35	SS_3	9722	67.15	MLVGVNVLADAVK	M1:+15.99491	1.0	a2.a1	1e-13	73.5	672.881	2.0	1344.75	1344.76	-0.0012	-0.892355
a2	pepa2b35	G_5	9354	67.78	MLVGVNVLADAVK	M1:+15.99491	1.0	a2.a1	0.00076	38.3	672.882	2.0	1344.76	1344.76	0.0015	1.11544
a2	pepa2b35	SS_5	9727	68.01	MLVGVNVLADAVK	M1:+15.99491	1.0	a2.a1	0.00022	43.1	672.882	2.0	1344.76	1344.76	0.0005	0.371815
a2	pepa2b35	G_4	9517	67.78	MLVGVNVLADAVK	M1:+15.99491	1.0	a2.a1	0.00021	42.6	672.882	2.0	1344.76	1344.76	0.0001	0.074363
a2	pepa2b35	SS_4	10065	69.2	MLVGVNVLADAVK	M1:+15.99491	1.0	a2.a1	0.045	27.5	672.882	2.0	1344.76	1344.76	0.0016	1.18981
a2	pepa2b35	PS_5	9543	67.1	MLVGVNVLADAVK	M1:+15.99491	1.0	a2.a1	6.4e-13	69.3	672.881	2.0	1344.76	1344.76	-0.0008	-0.594903
a2	pepa2b35	SS_5	9605	67.25	MLVGVNVLADAVK	M1:+15.99491	1.0	a2.a1	3.2e-12	69.5	672.881	2.0	1344.76	1344.76	-0.0009	-0.669266
a2	pepa2b35	SS_2	9754	67.16	MLVGVNVLADAVK	M1:+15.99491	1.0	a2.a1	3.6e-12	69.3	672.881	2.0	1344.76	1344.76	-0.0009	-0.669266
a2	pepa2b35	SS_2	10240	70.18	MLVGVNVLADAVK	M1:+15.99491	1.0	a2.a1	0.0036	32	672.882	2.0	1344.76	1344.76	0.0007	0.520541
a2	pepa2b35	G_2	9634	67.9	MLVGVNVLADAVK	M1:+15.99491	1.0	a2.a1	0.00032	39.3	672.881	2.0	1344.75	1344.76	-0.0015	-1.11544
a2	pepa2b35	SS_1	9729	67.11	MLVGVNVLADAVK	M1:+15.99491	1.0	a2.a1	1.7e-12	69.6	672.881	2.0	1344.75	1344.76	-0.001	-0.743629
a2	pepa2b35	PS_5	9669	67.9	MLVGVNVLADAVK	M1:+15.99491	1.0	a2.a1	7.4e-06	49.8	672.881	2.0	1344.76	1344.76	-0.0008	-0.594903
a2	pepa2b35	G_3	9619	67.86	MLVGVNVLADAVK	M1:+15.99491	1.0	a2.a1	0.0011	35	672.88	2.0	1344.75	1344.76	-0.0024	-1.78471
a2	pepa2b35	G_4	9401	67.05	MLVGVNVLADAVK	M1:+15.99491	1.0	a2.a1	8.9e-12	73.6	672.88	2.0	1344.75	1344.76	-0.0025	-1.85907
a2	pepa2b35	SS_3	9856	67.98	MLVGVNVLADAVK	M1:+15.99491	1.0	a2.a1	4.4e-06	49.6	672.882	2.0	1344.76	1344.76	0.0008	0.594903
a2	pepa2b35	G_1	9537	67.65	MLVGVNVLADAVK	M1:+15.99491	1.0	a2.a1	0.035	32.5	672.881	2.0	1344.75	1344.76	-0.0013	-0.966718
a2	pepa2b35	PS_1	9665	67.93	MLVGVNVLADAVK	M1:+15.99491	1.0	a2.a1	8.6e-06	46.1	672.881	2.0	1344.76	1344.76	-0.0003	-0.223089
a2	pepa2b35	G_3	9493	67.06	MLVGVNVLADAVK	M1:+15.99491	1.0	a2.a1	3.2e-13	69.5	672.882	2.0	1344.76	1344.76	-0.0001	-0.074363
a2	pepa2b35	PS_2	9484	67.88	MLVGVNVLADAVK	M1:+15.99491	1.0	a2.a1	0.025	29.7	672.882	2.0	1344.76	1344.76	0.0003	0.223089
a2	pepa2b35	PS_4	9463	67.03	MLVGVNVLADAVK	M1:+15.99491	1.0	a2.a1	4.2e-10	61	672.882	2.0	1344.76	1344.76	0.0013	0.966718
a2	pepa2b35	PS_3	9567	67.86	MLVGVNVLADAVK	M1:+15.99491	1.0	a2.a1	8.1e-07	53	672.881	2.0	1344.75	1344.76	-0.0016	-1.18981
a2	pepa2b35	PS_1	9540	67.15	MLVGVNVLADAVK	M1:+15.99491	1.0	a2.a1	1.2e-11	73.5	672.882	2.0	1344.76	1344.76	-0.0001	-0.074363
a2	pepa2b35	G_1	9414	66.88	MLVGVNVLADAVK	M1:+15.99491	1.0	a2.a1	5.4e-15	77.6	672.881	2.0	1344.75	1344.76	-0.001	-0.743629
a2	pepa2b35	G_2	9508	67.11	MLVGVNVLADAVK	M1:+15.99491	1.0	a2.a1	5e-08	61	672.883	2.0	1344.76	1344.76	0.0034	2.52834
a2	pepa2b35	PS_4	9584	67.8	MLVGVNVLADAVK	M1:+15.99491	1.0	a2.a1	1.4e-07	53.3	672.879	2.0	1344.75	1344.76	-0.0046	-3.42069
a2	pepa2b35	SS_4	9757	67.26	MLVGVNVLADAVK	M1:+15.99491	1.0	a2.a1	1.8e-14	73.5	672.881	2.0	1344.75	1344.76	-0.001	-0.743629
a2	pepa2b35	PS_2	9350	67.03	MLVGVNVLADAVK	M1:+15.99491	1.0	a2.a1	5.1e-09	56.7	672.881	2.0	1344.75	1344.76	-0.0012	-0.892355
a2	pepa2b35	G_5	9233	67.03	MLVGVNVLADAVK	M1:+15.99491	1.0	a2.a1	3.1e-13	69.6	672.882	2.0	1344.76	1344.76	0.0003	0.223089
a2	pepa2a5	G_3	9760	68.75	ALQAIEGLKGDNEEQNVGIALLR		1.0	a2.a1	1.6e-07	54.7	817.78	3.0	2451.33	2451.32	0.0046	1.87654
a2	pepa2a5	PS_4	9761	68.91	ALQAIEGLKGDNEEQNVGIALLR		1.0	a2.a1	0.0033	39.9	817.779	3.0	2451.32	2451.32	0.0011	0.448738
a2	pepa2a5	G_1	9697	68.65	ALQAIEGLKGDNEEQNVGIALLR		1.0	a2.a1	0.02	30.9	817.78	3.0	2451.32	2451.32	0.0044	1.79495
a2	pepa2a5	G_5	9410	68.15	ALQAIEGLKGDNEEQNVGIALLR		1.0	a2.a1	4.2e-07	48.1	1226.17	2.0	2451.33	2451.32	0.012	4.89532
a2	pepa2a5	G_4	9571	68.11	ALQAIEGLKGDNEEQNVGIALLR		1.0	a2.a1	9.6e-11	58.4	1226.16	2.0	2451.32	2451.32	-0.001	-0.407943
a2	pepa2a5	G_2	9789	68.88	ALQAIEGLKGDNEEQNVGIALLR		1.0	a2.a1	0.00098	48.7	817.778	3.0	2451.32	2451.32	0	0
a2	pepa2a5	PS_5	9718	68.2	ALQAIEGLKGDNEEQNVGIALLR		1.0	a2.a1	1e-15	96.6	1226.17	2.0	2451.33	2451.32	0.0068	2.77401
a2	pepa2a5	SS_5	9749	68.15	ALQAIEGLKGDNEEQNVGIALLR		1.0	a2.a1	3.4e-12	74.4	817.78	3.0	2451.33	2451.32	0.0049	1.99892
a2	pepa2a5	SS_1	10009	68.86	ALQAIEGLKGDNEEQNVGIALLR		1.0	a2.a1	1.8e-08	59.5	817.779	3.0	2451.32	2451.32	0.0015	0.611915
a2	pepa2a5	SS_2	10049	69	ALQAIEGLKGDNEEQNVGIALLR		1.0	a2.a1	0.00075	47.9	817.781	3.0	2451.33	2451.32	0.0079	3.22275
a2	pepa2a5	SS_1	9883	68.08	ALQAIEGLKGDNEEQNVGIALLR		1.0	a2.a1	1e-15	101.3	817.779	3.0	2451.32	2451.32	0.0007	0.28556
a2	pepa2a5	PS_4	9623	68.03	ALQAIEGLKGDNEEQNVGIALLR		1.0	a2.a1	1e-15	89.8	817.778	3.0	2451.32	2451.32	-0.0009	-0.367149
a2	pepa2a5	SS_3	10004	68.91	ALQAIEGLKGDNEEQNVGIALLR		1.0	a2.a1	0.00062	47.6	817.778	3.0	2451.32	2451.32	-0.0013	-0.530326
a2	pepa2a5	SS_5	9872	68.93	ALQAIEGLKGDNEEQNVGIALLR		1.0	a2.a1	8.7e-09	60.7	817.781	3.0	2451.33	2451.32	0.0091	3.71229
a2	pepa2a5	SS_3	9876	68.11	ALQAIEGLKGDNEEQNVGIALLR		1.0	a2.a1	1e-15	94.8	817.779	3.0	2451.32	2451.32	0.0015	0.611915
a2	pepa2a5	PS_5	9696	68.06	ALQAIEGLKGDNEEQNVGIALLR		1.0	a2.a1	1e-15	102.4	817.779	3.0	2451.32	2451.32	0.0016	0.652709
a2	pepa2a5	SS_5	9770	68.28	ALQAIEGLKGDNEEQNVGIALLR		1.0	a2.a1	1e-15	89.4	1226.17	2.0	2451.33	2451.32	0.011	4.48738
a2	pepa2a5	PS_1	9708	68.2	ALQAIEGLKGDNEEQNVGIALLR		1.0	a2.a1	6.4e-15	78.3	1226.17	2.0	2451.33	2451.32	0.01	4.07943
a2	pepa2a5	SS_4	9891	68.11	ALQAIEGLKGDNEEQNVGIALLR		1.0	a2.a1	4.1e-13	77	817.779	3.0	2451.32	2451.32	0.0027	1.10145
a2	pepa2a5	G_2	9683	68.21	ALQAIEGLKGDNEEQNVGIALLR		1.0	a2.a1	3.5e-12	65.3	1226.17	2.0	2451.33	2451.32	0.0051	2.08051
a2	pepa2a5	PS_1	9688	68.08	ALQAIEGLKGDNEEQNVGIALLR		1.0	a2.a1	7e-10	66.1	817.778	3.0	2451.32	2451.32	-0.002	-0.815887
a2	pepa2a5	G_2	9662	68.08	ALQAIEGLKGDNEEQNVGIALLR		1.0	a2.a1	2.5e-13	79.9	817.78	3.0	2451.32	2451.32	0.004	1.63177
a2	pepa2a5	SS_4	9909	68.21	ALQAIEGLKGDNEEQNVGIALLR		1.0	a2.a1	1e-15	83.3	1226.17	2.0	2451.33	2451.32	0.0061	2.48846
a2	pepa2a5	G_4	9548	67.96	ALQAIEGLKGDNEEQNVGIALLR		1.0	a2.a1	1.4e-12	80.9	817.78	3.0	2451.32	2451.32	0.004	1.63177
a2	pepa2a5	SS_2	9908	68.11	ALQAIEGLKGDNEEQNVGIALLR		1.0	a2.a1	1e-15	101.7	817.779	3.0	2451.32	2451.32	0.0015	0.611915
a2	pepa2a5	G_1	9579	67.91	ALQAIEGLKGDNEEQNVGIALLR		1.0	a2.a1	1.3e-12	70	1226.17	2.0	2451.33	2451.32	0.0073	2.97799
a2	pepa2a5	PS_2	9501	68	ALQAIEGLKGDNEEQNVGIALLR		1.0	a2.a1	2.4e-10	67	817.78	3.0	2451.33	2451.32	0.0046	1.87654
a2	pepa2a5	SS_3	9890	68.2	ALQAIEGLKGDNEEQNVGIALLR		1.0	a2.a1	1e-15	90.9	1226.17	2.0	2451.32	2451.32	0.0032	1.30542
a2	pepa2a5	G_5	9499	68.7	ALQAIEGLKGDNEEQNVGIALLR		1.0	a2.a1	0.0041	36.9	817.78	3.0	2451.32	2451.32	0.0044	1.79495
a2	pepa2a5	PS_2	9539	68.23	ALQAIEGLKGDNEEQNVGIALLR		1.0	a2.a1	1.2e-05	45.6	1226.17	2.0	2451.34	2451.32	0.021	8.56681
a2	pepa2a5	SS_2	9924	68.21	ALQAIEGLKGDNEEQNVGIALLR		1.0	a2.a1	1e-15	92.2	1226.17	2.0	2451.32	2451.32	0.0032	1.30542
a2	pepa2a5	PS_4	9642	68.15	ALQAIEGLKGDNEEQNVGIALLR		1.0	a2.a1	2e-06	41.9	1226.17	2.0	2451.33	2451.32	0.009	3.67149
a2	pepa2a5	PS_3	9618	68.18	ALQAIEGLKGDNEEQNVGIALLR		1.0	a2.a1	1.9e-15	80.4	1226.17	2.0	2451.33	2451.32	0.0098	3.99784
a2	pepa2a5	PS_5	9819	68.85	ALQAIEGLKGDNEEQNVGIALLR		1.0	a2.a1	2.4e-06	54	817.779	3.0	2451.32	2451.32	0.0024	0.979064
a2	pepa2a5	G_3	9639	67.98	ALQAIEGLKGDNEEQNVGIALLR		1.0	a2.a1	1.6e-09	63.7	817.779	3.0	2451.32	2451.32	0.0007	0.28556
a2	pepa2a5	PS_1	9833	68.98	ALQAIEGLKGDNEEQNVGIALLR		1.0	a2.a1	0.011	34.8	817.779	3.0	2451.32	2451.32	0.0011	0.448738
a2	pepa2a5	G_5	9378	67.93	ALQAIEGLKGDNEEQNVGIALLR		1.0	a2.a1	1.4e-10	67	817.779	3.0	2451.32	2451.32	0.0009	0.367149
a2	pepa2a5	SS_4	10014	68.88	ALQAIEGLKGDNEEQNVGIALLR		1.0	a2.a1	8.4e-09	60.8	817.779	3.0	2451.32	2451.32	0.0016	0.652709
a2	pepa2a5	G_1	9557	67.78	ALQAIEGLKGDNEEQNVGIALLR		1.0	a2.a1	1e-15	90.2	817.78	3.0	2451.32	2451.32	0.0035	1.4278
a2	pepa2a5	G_3	9661	68.13	ALQAIEGLKGDNEEQNVGIALLR		1.0	a2.a1	3.3e-10	68.6	1226.17	2.0	2451.33	2451.32	0.0085	3.46752
a2	pepa2a5	PS_2	9527	68.16	ALQAIEGLKGDNEEQNVGIALLR		1.0	a2.a1	6.8e-07	45.9	1226.16	2.0	2451.32	2451.32	-0.0039	-1.59098
a2	pepa2a5	SS_1	9900	68.18	ALQAIEGLKGDNEEQNVGIALLR		1.0	a2.a1	1e-15	83.6	1226.16	2.0	2451.32	2451.32	0.001	0.407943
a2	pepa2a5	PS_3	9593	68.03	ALQAIEGLKGDNEEQNVGIALLR		1.0	a2.a1	1.1e-15	86.3	817.78	3.0	2451.32	2451.32	0.0033	1.34621
a2	pepa2b22	G_4	9916	70.3	EMLPVLEAVAK		1.0	a2.a1	0.0063	31.7	600.339	2.0	1199.67	1199.67	0.0008	0.66685
a2	pepa2b22	PS_4	9966	70.21	EMLPVLEAVAK		1.0	a2.a1	0.0077	28.8	600.34	2.0	1199.67	1199.67	0.0024	2.00055
a2	pepa2b22	G_1	9909	70	EMLPVLEAVAK		1.0	a2.a1	3.1e-05	39.1	600.339	2.0	1199.67	1199.67	0.0007	0.583493
a2	pepa2b22	SS_2	10299	70.55	EMLPVLEAVAK		1.0	a2.a1	0.026	30	600.338	2.0	1199.67	1199.67	-0.0021	-1.75048
a2	pepa2b22	G_5	9740	70.23	EMLPVLEAVAK		1.0	a2.a1	6.6e-06	41.5	600.339	2.0	1199.67	1199.67	0.0003	0.250069
a2	pepa2b22	SS_5	10139	70.6	EMLPVLEAVAK		1.0	a2.a1	0.00076	31.1	600.339	2.0	1199.67	1199.67	-0.0006	-0.500137
a2	pepa2b22	PS_3	9959	70.35	EMLPVLEAVAK		1.0	a2.a1	0.0082	28.4	600.336	2.0	1199.66	1199.67	-0.0066	-5.50151
a2	pepa2b22	SS_1	10237	70.3	EMLPVLEAVAK		1.0	a2.a1	0.00037	37.9	600.34	2.0	1199.67	1199.67	0.001	0.833562
a2	pepa2b22	SS_3	10218	70.25	EMLPVLEAVAK		1.0	a2.a1	0.00015	39.1	600.34	2.0	1199.67	1199.67	0.0022	1.83384
a2	pepa2b22	PS_5	10050	70.3	EMLPVLEAVAK		1.0	a2.a1	1.1e-06	43.3	600.339	2.0	1199.67	1199.67	0.0005	0.416781
a2	pepa2b22	SS_4	10253	70.38	EMLPVLEAVAK		1.0	a2.a1	4e-05	41.6	600.34	2.0	1199.67	1199.67	0.0012	1.00027
a2	pepa2b34	PS_5	10323	72.05	MLVGVNVLADAVK		1.0	a2.a1	1.3e-11	66.1	664.886	2.0	1328.77	1328.76	0.0042	3.16084
a2	pepa2b34	SS_2	10535	72.03	MLVGVNVLADAVK		1.0	a2.a1	2.1e-11	66.2	664.888	2.0	1328.77	1328.76	0.0078	5.87013
a2	pepa2b34	G_3	10263	71.96	MLVGVNVLADAVK		1.0	a2.a1	1e-07	58.6	664.887	2.0	1328.77	1328.76	0.0055	4.13919
a2	pepa2b34	PS_3	10231	72.08	MLVGVNVLADAVK		1.0	a2.a1	6.8e-08	50.2	664.888	2.0	1328.77	1328.76	0.0068	5.11755
a2	pepa2b34	PS_2	10129	72	MLVGVNVLADAVK		1.0	a2.a1	4e-06	50.7	664.89	2.0	1328.77	1328.76	0.011	8.27839
a2	pepa2b34	SS_4	10516	72.05	MLVGVNVLADAVK		1.0	a2.a1	2.3e-11	66.1	664.888	2.0	1328.77	1328.76	0.0073	5.49384
a2	pepa2b34	G_5	10003	71.9	MLVGVNVLADAVK		1.0	a2.a1	2.7e-12	69.8	664.887	2.0	1328.77	1328.76	0.0053	3.98868
a2	pepa2b34	SS_5	10386	72.16	MLVGVNVLADAVK		1.0	a2.a1	1.4e-11	65.9	664.888	2.0	1328.77	1328.76	0.0075	5.64436
a2	pepa2b34	SS_1	10510	72.01	MLVGVNVLADAVK		1.0	a2.a1	2.1e-12	70.2	664.889	2.0	1328.77	1328.76	0.01	7.52581
a2	pepa2b34	G_4	10163	71.88	MLVGVNVLADAVK		1.0	a2.a1	4.2e-10	58	664.89	2.0	1328.77	1328.76	0.011	8.27839
a2	pepa2b34	SS_3	10503	72.05	MLVGVNVLADAVK		1.0	a2.a1	4.1e-11	62.1	664.889	2.0	1328.77	1328.76	0.0097	7.30003
a2	pepa2b34	PS_4	10240	71.96	MLVGVNVLADAVK		1.0	a2.a1	4.5e-12	65.9	664.888	2.0	1328.77	1328.76	0.0077	5.79487
a2	pepa2b34	G_2	10288	72.06	MLVGVNVLADAVK		1.0	a2.a1	7.9e-09	58	664.885	2.0	1328.76	1328.76	0.0024	1.80619
a2	pepa2b36	G_4	10657	75.05	QGSGNYGFNAATGVYGDMIEMGILDPAK	M18:+15.99491 - M21:+15.99491	1.0	a2.a1	8.5e-07	57.3	970.112	3.0	2908.32	2908.31	0.0073	2.51005
a2	pepa2b36	SS_5	10861	75.18	QGSGNYGFNAATGVYGDMIEMGILDPAK	M18:+15.99491 - M21:+15.99491	1.0	a2.a1	1.1e-11	67.3	970.106	3.0	2908.3	2908.31	-0.011	-3.78226
a2	pepa2b36	G_2	10772	75.18	QGSGNYGFNAATGVYGDMIEMGILDPAK	M18:+15.99491 - M21:+15.99491	1.0	a2.a1	3.5e-06	52.3	970.11	3.0	2908.31	2908.31	0.0017	0.584531
a2	pepa2b36	PS_4	10731	75.1	QGSGNYGFNAATGVYGDMIEMGILDPAK	M18:+15.99491 - M21:+15.99491	1.0	a2.a1	4.6e-10	59.8	970.112	3.0	2908.32	2908.31	0.0071	2.44128
a2	pepa2b36	SS_1	10999	75.11	QGSGNYGFNAATGVYGDMIEMGILDPAK	M18:+15.99491 - M21:+15.99491	1.0	a2.a1	2.4e-07	51	970.11	3.0	2908.31	2908.31	0.0015	0.515763
a2	pepa2b36	SS_4	11011	75.16	QGSGNYGFNAATGVYGDMIEMGILDPAK	M18:+15.99491 - M21:+15.99491	1.0	a2.a1	2.7e-09	59.8	970.109	3.0	2908.31	2908.31	0.0004	0.137537
a2	pepa2b36	PS_2	10623	75.16	QGSGNYGFNAATGVYGDMIEMGILDPAK	M18:+15.99491 - M21:+15.99491	1.0	a2.a1	3.4e-11	67.4	970.112	3.0	2908.32	2908.31	0.007	2.40689
a2	pepa2b36	SS_3	11000	75.18	QGSGNYGFNAATGVYGDMIEMGILDPAK	M18:+15.99491 - M21:+15.99491	1.0	a2.a1	2.7e-14	77.8	970.108	3.0	2908.31	2908.31	-0.0033	-1.13468
a2	pepa2b36	G_5	10498	75.06	QGSGNYGFNAATGVYGDMIEMGILDPAK	M18:+15.99491 - M21:+15.99491	1.0	a2.a1	1e-15	85.8	970.11	3.0	2908.32	2908.31	0.0024	0.825221
a2	pepa2b36	PS_1	10806	75.16	QGSGNYGFNAATGVYGDMIEMGILDPAK	M18:+15.99491 - M21:+15.99491	1.0	a2.a1	8.1e-08	60.3	970.109	3.0	2908.31	2908.31	0.0002	0.068768
a2	pepa2b36	PS_5	10808	75.15	QGSGNYGFNAATGVYGDMIEMGILDPAK	M18:+15.99491 - M21:+15.99491	1.0	a2.a1	3.2e-11	67.5	970.11	3.0	2908.31	2908.31	0.0009	0.309458
a2	pepa2b36	G_1	10669	74.83	QGSGNYGFNAATGVYGDMIEMGILDPAK	M18:+15.99491 - M21:+15.99491	1.0	a2.a1	4e-13	74.1	970.109	3.0	2908.31	2908.31	-0.0013	-0.446994
a2	pepa2b36	PS_3	10693	75.06	QGSGNYGFNAATGVYGDMIEMGILDPAK	M18:+15.99491 - M21:+15.99491	1.0	a2.a1	1.7e-07	51.6	970.11	3.0	2908.31	2908.31	0.0017	0.584531
a2	pepa2b36	G_3	10738	75.01	QGSGNYGFNAATGVYGDMIEMGILDPAK	M18:+15.99491 - M21:+15.99491	1.0	a2.a1	1.2e-14	79.2	970.11	3.0	2908.32	2908.31	0.0033	1.13468
a2	pepa2b36	SS_2	11030	75.16	QGSGNYGFNAATGVYGDMIEMGILDPAK	M18:+15.99491 - M21:+15.99491	1.0	a2.a1	2.7e-14	77.8	970.109	3.0	2908.31	2908.31	-0.0009	-0.309458
a2	pepa2a7	PS_3	11166	78.11	ANDAAGDGTTTATVLAQAIVNEGLK		1.0	a2.a1	8.5e-11	65.8	801.079	3.0	2401.22	2401.22	0.002	0.83291
a2	pepa2a7	PS_4	11202	78.13	ANDAAGDGTTTATVLAQAIVNEGLK		1.0	a2.a1	1e-15	88.3	1201.12	2.0	2401.23	2401.22	0.0049	2.04063
a2	pepa2a7	PS_1	11291	78.25	ANDAAGDGTTTATVLAQAIVNEGLK		1.0	a2.a1	1.1e-15	79.3	1201.12	2.0	2401.23	2401.22	0.01	4.16455
a2	pepa2a7	SS_1	11480	78.15	ANDAAGDGTTTATVLAQAIVNEGLK		1.0	a2.a1	1.5e-10	65.8	801.078	3.0	2401.22	2401.22	-0.0028	-1.16607
a2	pepa2a7	PS_5	11284	78.2	ANDAAGDGTTTATVLAQAIVNEGLK		1.0	a2.a1	1e-15	83.3	1201.12	2.0	2401.23	2401.22	0.0098	4.08126
a2	pepa2a7	SS_1	11481	78.16	ANDAAGDGTTTATVLAQAIVNEGLK		1.0	a2.a1	1e-15	100.6	1201.12	2.0	2401.22	2401.22	0.004	1.66582
a2	pepa2a7	SS_4	11478	78.13	ANDAAGDGTTTATVLAQAIVNEGLK		1.0	a2.a1	4.9e-11	72.7	801.078	3.0	2401.22	2401.22	-0.0008	-0.333164
a2	pepa2a7	G_1	11187	78.15	ANDAAGDGTTTATVLAQAIVNEGLK		1.0	a2.a1	1e-15	87.7	1201.12	2.0	2401.23	2401.22	0.013	5.41391
a2	pepa2a7	PS_3	11171	78.15	ANDAAGDGTTTATVLAQAIVNEGLK		1.0	a2.a1	1e-15	92.3	1201.12	2.0	2401.23	2401.22	0.0066	2.7486
a2	pepa2a7	SS_3	11473	78.18	ANDAAGDGTTTATVLAQAIVNEGLK		1.0	a2.a1	4.8e-11	71.8	801.079	3.0	2401.22	2401.22	0.0013	0.541391
a2	pepa2a7	PS_5	11281	78.18	ANDAAGDGTTTATVLAQAIVNEGLK		1.0	a2.a1	7e-05	53.4	801.079	3.0	2401.22	2401.22	0.002	0.83291
a2	pepa2a7	G_2	11238	78.16	ANDAAGDGTTTATVLAQAIVNEGLK		1.0	a2.a1	7.2e-08	55.1	801.078	3.0	2401.22	2401.22	-0.0008	-0.333164
a2	pepa2a7	G_4	11166	78.31	ANDAAGDGTTTATVLAQAIVNEGLK		1.0	a2.a1	1.5e-13	73.8	1201.11	2.0	2401.22	2401.22	-0.0058	-2.41544
a2	pepa2a7	SS_3	11474	78.18	ANDAAGDGTTTATVLAQAIVNEGLK		1.0	a2.a1	1e-15	100.1	1201.11	2.0	2401.22	2401.22	-0.0034	-1.41595
a2	pepa2a7	G_3	11233	78.2	ANDAAGDGTTTATVLAQAIVNEGLK		1.0	a2.a1	6.9e-13	70.2	1201.13	2.0	2401.24	2401.22	0.023	9.57846
a2	pepa2a7	SS_4	11486	78.18	ANDAAGDGTTTATVLAQAIVNEGLK		1.0	a2.a1	1e-15	91.4	1201.12	2.0	2401.23	2401.22	0.0069	2.87354
a2	pepa2a7	SS_5	11329	78.15	ANDAAGDGTTTATVLAQAIVNEGLK		1.0	a2.a1	3.5e-10	65.3	801.08	3.0	2401.23	2401.22	0.0049	2.04063
a2	pepa2a7	SS_5	11335	78.18	ANDAAGDGTTTATVLAQAIVNEGLK		1.0	a2.a1	2.9e-10	60.1	1201.12	2.0	2401.23	2401.22	0.011	4.581
a2	pepa2a7	SS_1	11614	79.06	ANDAAGDGTTTATVLAQAIVNEGLK		1.0	a2.a1	0.0034	32.5	801.077	3.0	2401.22	2401.22	-0.005	-2.08227
a2	pepa2a7	G_2	11240	78.16	ANDAAGDGTTTATVLAQAIVNEGLK		1.0	a2.a1	1.5e-15	80.8	1201.12	2.0	2401.22	2401.22	0.0032	1.33265
a2	pepa2a7	G_1	11183	78.11	ANDAAGDGTTTATVLAQAIVNEGLK		1.0	a2.a1	9.2e-09	59.6	801.081	3.0	2401.23	2401.22	0.0077	3.2067
a2	pepa2a7	G_4	11147	78.18	ANDAAGDGTTTATVLAQAIVNEGLK		1.0	a2.a1	2.7e-09	61.8	801.08	3.0	2401.22	2401.22	0.004	1.66582
a2	pepa2a7	SS_4	11550	78.61	ANDAAGDGTTTATVLAQAIVNEGLK		1.0	a2.a1	4.9e-13	69.4	1201.1	2.0	2401.2	2401.22	-0.023	-9.57846
a2	pepa2a7	SS_2	11521	78.26	ANDAAGDGTTTATVLAQAIVNEGLK		1.0	a2.a1	0.00027	41.9	1201.12	2.0	2401.22	2401.22	0.0027	1.12443
a2	pepa2a7	PS_2	11082	78.13	ANDAAGDGTTTATVLAQAIVNEGLK		1.0	a2.a1	5.1e-08	55.7	801.079	3.0	2401.22	2401.22	0.0009	0.374809
a2	pepa2a7	PS_1	11283	78.2	ANDAAGDGTTTATVLAQAIVNEGLK		1.0	a2.a1	6.3e-05	49.1	801.081	3.0	2401.23	2401.22	0.0084	3.49822
a2	pepa2a7	G_3	11226	78.16	ANDAAGDGTTTATVLAQAIVNEGLK		1.0	a2.a1	5.3e-11	66.6	801.079	3.0	2401.22	2401.22	0.0013	0.541391
a2	pepa2b49	SS_1	5637	42.46	SFGAPTITK		1.0	a2.a1	0.048	22.4	461.256	2.0	921.504	921.504	0	0
a2	pepa2b49	PS_1	5438	42.41	SFGAPTITK		1.0	a2.a1	0.047	25.1	461.256	2.0	921.505	921.504	0.0002	0.217036
a2	pepa2b49	SS_3	5608	42.43	SFGAPTITK		1.0	a2.a1	0.047	25.1	461.256	2.0	921.504	921.504	-0.0002	-0.217036
a2	pepa2b49	PS_5	5451	42.31	SFGAPTITK		1.0	a2.a1	0.018	28	461.256	2.0	921.504	921.504	-0.0003	-0.325555
a2	pepa2b49	SS_5	5525	42.58	SFGAPTITK		1.0	a2.a1	0.025	28	461.256	2.0	921.504	921.504	-0.0002	-0.217036
a2	pepa2b49	PS_4	5399	42.36	SFGAPTITK		1.0	a2.a1	0.019	27.9	461.256	2.0	921.504	921.504	-0.0004	-0.434073
a2	pepa2b11	SS_3	5840	43.78	AVAAGMNPMDLK	M9:+15.99491	1.0	a2.a1	5.1e-10	60.7	617.301	2.0	1233.6	1233.6	-0.0013	-1.05383
a2	pepa2b11	SS_1	5877	43.86	AVAAGMNPMDLK	M9:+15.99491	1.0	a2.a1	1.3e-10	57	617.302	2.0	1233.6	1233.6	0.0006	0.486383
a2	pepa2b11	G_5	5435	43.66	AVAAGMNPMDLK	M9:+15.99491	1.0	a2.a1	0.00037	35.3	617.301	2.0	1233.59	1233.6	-0.0029	-2.35085
a2	pepa2b16	SS_3	6868	49.83	DKFENMGAQLVK		1.0	a2.a1	1.4e-05	44.6	690.355	2.0	1379.7	1379.7	0.0042	3.04414
a2	pepa2b56	SS_1	8286	58.2	VVINKENTTIIDGAGVQADIEAR		1.0	a2.a1	0.00011	50.3	809.438	3.0	2426.3	2426.29	0.01	4.12152
a2	pepa2b56	G_1	7854	57.2	VVINKENTTIIDGAGVQADIEAR		1.0	a2.a1	7.6e-11	65	809.431	3.0	2426.28	2426.29	-0.011	-4.53367
a2	pepa2b56	SS_4	8284	58.15	VVINKENTTIIDGAGVQADIEAR		1.0	a2.a1	2.6e-13	77.9	809.435	3.0	2426.29	2426.29	0.0018	0.741874
a2	pepa2b56	PS_5	7972	57.35	VVINKENTTIIDGAGVQADIEAR		1.0	a2.a1	3.5e-13	76.3	809.433	3.0	2426.28	2426.29	-0.0044	-1.81347
a2	pepa2b56	G_4	7845	57.36	VVINKENTTIIDGAGVQADIEAR		1.0	a2.a1	6.2e-08	54.3	809.432	3.0	2426.28	2426.29	-0.0075	-3.09114
a2	pepa2b56	PS_5	8102	58.15	VVINKENTTIIDGAGVQADIEAR		1.0	a2.a1	2.9e-09	60.6	809.434	3.0	2426.29	2426.29	-0.0015	-0.618228
a2	pepa2b56	SS_3	8140	57.43	VVINKENTTIIDGAGVQADIEAR		1.0	a2.a1	1.9e-10	67.4	809.435	3.0	2426.29	2426.29	0.0028	1.15403
a2	pepa2b56	SS_3	8290	58.33	VVINKENTTIIDGAGVQADIEAR		1.0	a2.a1	0.01	42.5	809.44	3.0	2426.31	2426.29	0.017	7.00659
a2	pepa2b56	SS_5	8142	58.2	VVINKENTTIIDGAGVQADIEAR		1.0	a2.a1	6.3e-09	58.3	809.436	3.0	2426.29	2426.29	0.0048	1.97833
a2	pepa2b56	PS_4	7899	57.31	VVINKENTTIIDGAGVQADIEAR		1.0	a2.a1	4.9e-13	73.7	809.438	3.0	2426.3	2426.29	0.011	4.53367
a2	pepa2b56	G_3	7944	57.38	VVINKENTTIIDGAGVQADIEAR		1.0	a2.a1	3.1e-10	64.5	809.434	3.0	2426.29	2426.29	-0.0004	-0.164861
a2	pepa2b56	PS_1	7983	57.51	VVINKENTTIIDGAGVQADIEAR		1.0	a2.a1	1.1e-08	59.3	809.435	3.0	2426.29	2426.29	0.0006	0.247291
a2	pepa2b56	SS_4	8157	57.36	VVINKENTTIIDGAGVQADIEAR		1.0	a2.a1	6.1e-11	61.6	809.433	3.0	2426.28	2426.29	-0.0048	-1.97833
a2	pepa2b56	PS_2	7805	57.36	VVINKENTTIIDGAGVQADIEAR		1.0	a2.a1	1.1e-10	65.3	809.431	3.0	2426.28	2426.29	-0.012	-4.94583
a2	pepa2b56	SS_5	8018	57.45	VVINKENTTIIDGAGVQADIEAR		1.0	a2.a1	3.7e-10	67.2	809.436	3.0	2426.29	2426.29	0.0042	1.73104
a2	pepa2b56	SS_1	8150	57.38	VVINKENTTIIDGAGVQADIEAR		1.0	a2.a1	5.2e-05	50.2	809.432	3.0	2426.28	2426.29	-0.008	-3.29722
a2	pepa2b56	G_5	7678	57.36	VVINKENTTIIDGAGVQADIEAR		1.0	a2.a1	0.013	40.5	809.435	3.0	2426.29	2426.29	0.0006	0.247291
a2	pepa2b56	G_2	7959	57.45	VVINKENTTIIDGAGVQADIEAR		1.0	a2.a1	2.6e-11	68.9	809.436	3.0	2426.29	2426.29	0.0053	2.18441
a2	pepa2b56	PS_4	8035	58.15	VVINKENTTIIDGAGVQADIEAR		1.0	a2.a1	0.039	37.8	809.436	3.0	2426.29	2426.29	0.004	1.64861
a2	pepa2b31	PS_4	8589	61.55	ISNIREMLPVLEAVAK	M7:+15.99491	1.0	a2.a1	1.4e-09	63.9	600.341	3.0	1799.01	1799.01	-0.0008	-0.444689
a2	pepa2b31	SS_4	8896	61.91	ISNIREMLPVLEAVAK	M7:+15.99491	1.0	a2.a1	0.04	26.6	900.007	2.0	1799.01	1799.01	-0.0026	-1.44524
a2	pepa2b31	PS_2	8492	61.63	ISNIREMLPVLEAVAK	M7:+15.99491	1.0	a2.a1	2.4e-06	52.9	600.341	3.0	1799.01	1799.01	-0.0011	-0.611447
a2	pepa2b31	SS_3	8858	61.8	ISNIREMLPVLEAVAK	M7:+15.99491	1.0	a2.a1	0.00034	46.1	600.341	3.0	1799.01	1799.01	-0.0004	-0.222345
a2	pepa2b31	PS_1	8676	61.76	ISNIREMLPVLEAVAK	M7:+15.99491	1.0	a2.a1	0.0015	47.5	600.341	3.0	1799.01	1799.01	-0.0009	-0.500275
a2	pepa2b31	G_3	8627	61.61	ISNIREMLPVLEAVAK	M7:+15.99491	1.0	a2.a1	0.0016	41.4	600.342	3.0	1799.01	1799.01	0.0005	0.277931
a2	pepa2b31	SS_5	8728	61.81	ISNIREMLPVLEAVAK	M7:+15.99491	1.0	a2.a1	0.0031	43.9	600.341	3.0	1799.01	1799.01	-0.0008	-0.444689
a2	pepa2b31	PS_5	8651	61.53	ISNIREMLPVLEAVAK	M7:+15.99491	1.0	a2.a1	5.4e-09	57.6	600.341	3.0	1799.01	1799.01	-0.0009	-0.500275
a2	pepa2b31	G_1	8538	61.41	ISNIREMLPVLEAVAK	M7:+15.99491	1.0	a2.a1	0.0043	37.4	600.345	3.0	1799.02	1799.01	0.012	6.67033
a2	pepa2b31	SS_1	8872	61.8	ISNIREMLPVLEAVAK	M7:+15.99491	1.0	a2.a1	0.00098	49	600.34	3.0	1799.01	1799.01	-0.0041	-2.27903
a2	pepa2b31	SS_4	8866	61.73	ISNIREMLPVLEAVAK	M7:+15.99491	1.0	a2.a1	2e-09	64.3	600.341	3.0	1799.01	1799.01	-0.0006	-0.333517
a2	pepa2a2	G_4	11161	78.28	AGRPLLIVAEDVEGEALATLVVNNMR	M25:+15.99491	1.0	a2.a1	0.0015	35.4	922.836	3.0	2766.49	2766.48	0.012	4.33764
a2	pepa2a2	SS_1	11474	78.11	AGRPLLIVAEDVEGEALATLVVNNMR	M25:+15.99491	1.0	a2.a1	3.6e-07	53.3	922.834	3.0	2766.49	2766.48	0.0062	2.24111
a2	pepa2a2	PS_2	11131	78.46	AGRPLLIVAEDVEGEALATLVVNNMR	M25:+15.99491	1.0	a2.a1	0.043	31.6	922.833	3.0	2766.48	2766.48	0.0017	0.614499
a2	pepa2a2	SS_4	11487	78.18	AGRPLLIVAEDVEGEALATLVVNNMR	M25:+15.99491	1.0	a2.a1	3.2e-06	53.6	922.828	3.0	2766.47	2766.48	-0.013	-4.69911
a2	pepa2a2	SS_5	11328	78.15	AGRPLLIVAEDVEGEALATLVVNNMR	M25:+15.99491	1.0	a2.a1	2.4e-07	53.5	922.833	3.0	2766.49	2766.48	0.0037	1.33744
a2	pepa2a2	SS_3	11677	79.53	AGRPLLIVAEDVEGEALATLVVNNMR	M25:+15.99491	1.0	a2.a1	0.014	32.4	922.831	3.0	2766.48	2766.48	-0.0046	-1.66276
a2	pepa2a2	SS_3	11463	78.11	AGRPLLIVAEDVEGEALATLVVNNMR	M25:+15.99491	1.0	a2.a1	0.0002	42.6	922.832	3.0	2766.48	2766.48	-0.0002	-0.072294
a2	pepa2a2	G_5	10978	78.11	AGRPLLIVAEDVEGEALATLVVNNMR	M25:+15.99491	1.0	a2.a1	0.00024	42.3	922.834	3.0	2766.49	2766.48	0.0039	1.40973
a2	pepa2b14	SS_1	9913	68.26	AVAAGMNPMDLKRGIDK		1.0	a2.a1	0.025	26.4	893.967	2.0	1786.93	1786.93	-0.0031	-1.73482
a2	pepa2a3	PS_4	11235	78.35	AIAQVGTISANSDESIGQIIAEAMEK	M24:+15.99491	1.0	a2.a1	0.019	30.3	888.111	3.0	2662.32	2662.32	-0.0072	-2.7044
a2	pepa2a3	PS_5	11282	78.18	AIAQVGTISANSDESIGQIIAEAMEK	M24:+15.99491	1.0	a2.a1	0.00047	41.8	888.11	3.0	2662.32	2662.32	-0.0079	-2.96733
a2	pepa2a3	PS_1	11311	78.38	AIAQVGTISANSDESIGQIIAEAMEK	M24:+15.99491	1.0	a2.a1	0.0042	37.8	888.108	3.0	2662.31	2662.32	-0.015	-5.63417
a2	pepa2a3	PS_3	11169	78.13	AIAQVGTISANSDESIGQIIAEAMEK	M24:+15.99491	1.0	a2.a1	0.0049	41	888.116	3.0	2662.33	2662.32	0.0093	3.49319
a2	pepa2a3	SS_1	11489	78.21	AIAQVGTISANSDESIGQIIAEAMEK	M24:+15.99491	1.0	a2.a1	0.00027	44.4	888.111	3.0	2662.32	2662.32	-0.0063	-2.36635
a2	pepa2a3	G_2	11229	78.11	AIAQVGTISANSDESIGQIIAEAMEK	M24:+15.99491	1.0	a2.a1	0.038	32.6	888.107	3.0	2662.31	2662.32	-0.017	-6.3854
a2	pepa2a3	G_4	11153	78.23	AIAQVGTISANSDESIGQIIAEAMEK	M24:+15.99491	1.0	a2.a1	0.0017	43.4	888.112	3.0	2662.32	2662.32	-0.0035	-1.31464
a2	pepa2b54	PS_5	2008	22.3	VGAATEVEMKEKK	M9:+15.99491	1.0	a2.a1	0.0073	33.6	479.254	3.0	1435.75	1435.75	-0.0002	-0.1393
a2	pepa2b54	SS_4	2189	22.51	VGAATEVEMKEKK	M9:+15.99491	1.0	a2.a1	0.002	34.5	479.253	3.0	1435.75	1435.75	-0.0009	-0.626852
a2	pepa2b42	SS_4	4456	35.5	QIEETTSDYDREKLQER		1.0	a2.a1	0.011	27.3	714.01	3.0	2140.02	2140.02	0.0011	0.514015
a2	pepa2b42	PS_5	4255	35.31	QIEETTSDYDREKLQER		1.0	a2.a1	0.0065	26.5	714.011	3.0	2140.02	2140.02	0.0014	0.654201
a2	pepa2b41	SS_4	6180	45.53	QIEETTSDYDREKLQER	Q1:-17.02655	1.0	a2.a1	0.0031	40.3	708.334	3.0	2122.99	2122.99	-0.0008	-0.376827
a2	pepa2b41	PS_5	5962	45.33	QIEETTSDYDREKLQER	Q1:-17.02655	1.0	a2.a1	6.6e-05	39.2	708.333	3.0	2122.99	2122.99	-0.0036	-1.69572
a2	pepa2b50	SS_4	6495	47.4	SFGAPTITKDGVSVAK		1.0	a2.a1	0.046	27.5	526.622	3.0	1577.85	1577.85	-0.001	-0.633772
a2	pepa2b28	PS_5	8202	58.76	GIDKATVAIVAQLK		1.0	a2.a1	9.2e-13	69.6	476.293	3.0	1426.86	1426.86	-0.0001	-0.070084
a2	pepa2b28	G_2	8201	58.93	GIDKATVAIVAQLK		1.0	a2.a1	0.0012	43.4	476.292	3.0	1426.86	1426.86	-0.0008	-0.56067
a2	pepa2b28	SS_4	8404	58.88	GIDKATVAIVAQLK		1.0	a2.a1	0.033	34.3	476.292	3.0	1426.86	1426.86	-0.0014	-0.981173
a2	pepa2b28	G_4	8073	58.76	GIDKATVAIVAQLK		1.0	a2.a1	0.00066	39.9	476.292	3.0	1426.86	1426.86	-0.0008	-0.56067
a2	pepa2b28	G_3	8200	58.95	GIDKATVAIVAQLK		1.0	a2.a1	0.024	30.6	476.292	3.0	1426.86	1426.86	-0.0011	-0.770922
a2	pepa2b28	PS_2	8029	58.75	GIDKATVAIVAQLK		1.0	a2.a1	0.00093	46.4	476.292	3.0	1426.86	1426.86	-0.0006	-0.420503
a2	pepa2b28	PS_1	8203	58.85	GIDKATVAIVAQLK		1.0	a2.a1	3.5e-06	49.3	476.293	3.0	1426.86	1426.86	0.0009	0.630754
a2	pepa2b20	SS_4	8536	59.68	EIELKDKFENMGAQLVK		1.0	a2.a1	0.0031	37.1	664.687	3.0	1992.05	1992.05	-0.0004	-0.200798
a2	pepa2a6	PS_5	8817	62.56	ALQAIEGLKGDNEEQNVGIALLRR		1.0	a2.a1	0.0038	44.3	869.814	3.0	2607.43	2607.42	0.0054	2.07101
a2	pepa2a6	SS_4	9010	62.63	ALQAIEGLKGDNEEQNVGIALLRR		1.0	a2.a1	0.0002	49.3	869.811	3.0	2607.42	2607.42	-0.0024	-0.92045
a2	pepa2a6	PS_4	8759	62.6	ALQAIEGLKGDNEEQNVGIALLRR		1.0	a2.a1	0.0018	37.3	869.815	3.0	2607.43	2607.42	0.0084	3.22157
a2	pepa2a6	G_3	8801	62.7	ALQAIEGLKGDNEEQNVGIALLRR		1.0	a2.a1	0.00012	41	869.814	3.0	2607.43	2607.42	0.0062	2.37783
a2	pepa2b55	G_3	10440	73.1	VGKEGVITVEEGSGLENELSVVEGMQFDR	M25:+15.99491	1.0	a2.a1	9.5e-14	78.6	1041.84	3.0	3123.52	3123.52	0.0005	0.160076
a2	pepa2b55	SS_4	10683	73.1	VGKEGVITVEEGSGLENELSVVEGMQFDR	M25:+15.99491	1.0	a2.a1	2e-13	75.3	1041.85	3.0	3123.53	3123.51	0.011	3.52167
a2	pepa2b55	PS_5	10499	73.16	VGKEGVITVEEGSGLENELSVVEGMQFDR	M25:+15.99491	1.0	a2.a1	1e-15	90	1041.84	3.0	3123.51	3123.52	-0.005	-1.60076
a2	pepa2b55	PS_1	10503	73.23	VGKEGVITVEEGSGLENELSVVEGMQFDR	M25:+15.99491	1.0	a2.a1	0.0029	42.6	1041.85	3.0	3123.54	3123.51	0.021	6.72319
a2	pepa2b55	SS_5	10553	73.21	VGKEGVITVEEGSGLENELSVVEGMQFDR	M25:+15.99491	1.0	a2.a1	0.00043	44.7	1041.85	3.0	3123.53	3123.51	0.019	6.08289
a2	pepa2b48	SS_5	1748	20.68	RVVINK		1.0	a2.a1	0.049	21.4	364.743	2.0	728.478	728.478	0.0002	0.274545
a2	pepa2b13	SS_5	3252	29.41	AVAAGMNPMDLKR	M6:+15.99491 - M9:+15.99491	1.0	a2.a1	0.0016	28.6	703.348	2.0	1405.69	1405.69	-0.0042	-2.98785
a2	pepa2b13	PS_5	3206	29.23	AVAAGMNPMDLKR	M6:+15.99491 - M9:+15.99491	1.0	a2.a1	0.0042	27.6	703.348	2.0	1405.69	1405.69	-0.004	-2.84557
a2	pepa2b13	PS_1	3184	29.38	AVAAGMNPMDLKR	M6:+15.99491 - M9:+15.99491	1.0	a2.a1	0.0022	26.4	703.348	2.0	1405.69	1405.69	-0.0037	-2.63215
a2	pepa2b13	PS_4	3156	29.25	AVAAGMNPMDLKR	M6:+15.99491 - M9:+15.99491	1.0	a2.a1	0.0019	27.7	703.348	2.0	1405.69	1405.69	-0.0046	-3.27241
a2	pepa2b18	PS_5	7082	52	DKFENMGAQLVKDVASK	M6:+15.99491	1.0	a2.a1	0.013	36.7	632.655	3.0	1895.95	1895.95	-0.0036	-1.89878
a2	pepa2b29	G_2	11263	78.31	GYLSPYFVNKPDTMAAELDSPLLLLVDK	M14:+15.99491	1.0	a2.a1	5.5e-05	49.1	1042.54	3.0	3125.6	3125.61	-0.0075	-2.39953
a2	pepa2b37	G_3	10259	71.93	QGSGNYGFNAATGVYGDMIEMGILDPAKVTR	M18:+15.99491 - M21:+15.99491	1.0	a2.a1	0.032	29.5	1088.85	3.0	3264.54	3264.53	0.01	3.06323
a2	pepa2b15	G_4	2220	24.25	DGVSVAK		1.0	a2.a1	0.046	24.4	338.188	2.0	675.368	675.368	0.0006	0.888405
a3	pepa3b59	SS_2	1805	20.55	RVDYSGR		1.0	a3.a1	0.0002	31.4	426.72	2.0	852.433	852.433	0.0007	0.821179
a3	pepa3b59	G_2	1706	20.58	RVDYSGR		1.0	a3.a1	0.0015	31.8	426.719	2.0	852.432	852.433	-0.0011	-1.29042
a3	pepa3b59	G_1	1605	20.41	RVDYSGR		1.0	a3.a1	0.023	23.6	426.723	2.0	852.439	852.433	0.0061	7.15599
a3	pepa3b59	G_5	1542	20.53	RVDYSGR		1.0	a3.a1	0.0015	31.3	426.72	2.0	852.433	852.433	0.0006	0.703868
a3	pepa3b59	G_4	1589	20.46	RVDYSGR		1.0	a3.a1	0.011	25.6	426.72	2.0	852.432	852.433	-0.0007	-0.821179
a3	pepa3b59	SS_3	1796	20.55	RVDYSGR		1.0	a3.a1	0.0027	28.2	426.72	2.0	852.432	852.433	-0.0005	-0.586557
a3	pepa3b59	PS_1	1668	20.56	RVDYSGR		1.0	a3.a1	0.0032	28.8	426.72	2.0	852.433	852.433	-0.0001	-0.117311
a3	pepa3b59	SS_1	1836	20.63	RVDYSGR		1.0	a3.a1	0.002	34.2	426.72	2.0	852.432	852.433	-0.0007	-0.821179
a3	pepa3b59	SS_4	1872	20.68	RVDYSGR		1.0	a3.a1	0.00025	34.8	426.72	2.0	852.433	852.433	-0.0001	-0.117311
a3	pepa3b59	PS_4	1663	20.5	RVDYSGR		1.0	a3.a1	0.0011	35	426.72	2.0	852.432	852.433	-0.0004	-0.469245
a3	pepa3b59	G_3	1694	20.5	RVDYSGR		1.0	a3.a1	0.00099	31	426.72	2.0	852.432	852.433	-0.0003	-0.351934
a3	pepa3b59	PS_5	1691	20.43	RVDYSGR		1.0	a3.a1	0.014	24.9	426.72	2.0	852.432	852.433	-0.0005	-0.586557
a3	pepa3b59	PS_3	1636	20.53	RVDYSGR		1.0	a3.a1	0.019	22.6	426.72	2.0	852.433	852.433	0.0004	0.469245
a3	pepa3b33	G_4	2451	25.56	LHQCGLPK	C4:+57.02146	1.0	a3.a1	0.018	28.8	318.173	3.0	952.504	952.504	0.0007	0.734905
a3	pepa3b33	SS_2	2686	25.61	LHQCGLPK	C4:+57.02146	1.0	a3.a1	0.019	31.4	318.173	3.0	952.504	952.504	0.0005	0.524932
a3	pepa3b33	SS_1	2716	25.68	LHQCGLPK	C4:+57.02146	1.0	a3.a1	0.024	29.6	318.173	3.0	952.505	952.504	0.0013	1.36482
a3	pepa3b33	SS_3	2670	25.58	LHQCGLPK	C4:+57.02146	1.0	a3.a1	0.04	29.9	318.173	3.0	952.505	952.504	0.0012	1.25984
a3	pepa3b33	PS_1	2532	25.63	LHQCGLPK	C4:+57.02146	1.0	a3.a1	0.011	31.3	318.173	3.0	952.505	952.504	0.0014	1.46981
a3	pepa3b33	PS_4	2534	25.61	LHQCGLPK	C4:+57.02146	1.0	a3.a1	0.047	28.8	318.174	3.0	952.506	952.504	0.0025	2.62466
a3	pepa3b69	SS_5	2857	27.15	TSAADNVQVK		1.0	a3.a1	2.5e-05	43.7	516.77	2.0	1032.53	1032.53	-0.0002	-0.193699
a3	pepa3b69	PS_1	2768	27	TSAADNVQVK		1.0	a3.a1	1.5e-05	48	516.769	2.0	1032.53	1032.53	-0.0009	-0.871643
a3	pepa3b69	SS_1	2957	27.06	TSAADNVQVK		1.0	a3.a1	1.8e-05	47.6	516.771	2.0	1032.53	1032.53	0.0015	1.45274
a3	pepa3b69	G_1	2717	26.95	TSAADNVQVK		1.0	a3.a1	6.1e-05	47.2	516.77	2.0	1032.53	1032.53	-0.0003	-0.290548
a3	pepa3b69	PS_2	2670	26.96	TSAADNVQVK		1.0	a3.a1	0.00011	44.9	516.769	2.0	1032.53	1032.53	-0.0018	-1.74329
a3	pepa3b69	SS_2	2936	27.03	TSAADNVQVK		1.0	a3.a1	9.5e-09	51.6	516.77	2.0	1032.53	1032.53	0	0
a3	pepa3b69	G_5	2637	27.03	TSAADNVQVK		1.0	a3.a1	4.3e-06	43.9	516.77	2.0	1032.53	1032.53	0.0009	0.871643
a3	pepa3b69	SS_4	3005	27.18	TSAADNVQVK		1.0	a3.a1	6.2e-08	51.7	516.77	2.0	1032.53	1032.53	-0.0002	-0.193699
a3	pepa3b69	SS_3	2917	26.98	TSAADNVQVK		1.0	a3.a1	9.2e-05	44	516.77	2.0	1032.53	1032.53	0.0003	0.290548
a3	pepa3b69	PS_4	2772	27	TSAADNVQVK		1.0	a3.a1	4.4e-06	51.8	516.77	2.0	1032.53	1032.53	-0.0002	-0.193699
a3	pepa3b69	G_2	2801	27.05	TSAADNVQVK		1.0	a3.a1	0.00043	43.8	516.771	2.0	1032.53	1032.53	0.0017	1.64644
a3	pepa3b69	PS_3	2743	27.05	TSAADNVQVK		1.0	a3.a1	9e-07	51.2	516.77	2.0	1032.53	1032.53	0.0002	0.193699
a3	pepa3b69	G_4	2682	26.9	TSAADNVQVK		1.0	a3.a1	4.9e-06	47.5	516.771	2.0	1032.53	1032.53	0.0015	1.45274
a3	pepa3b69	G_3	2797	27.01	TSAADNVQVK		1.0	a3.a1	1.2e-05	43.6	516.77	2.0	1032.53	1032.53	0.0006	0.581096
a3	pepa3b69	PS_5	2808	26.93	TSAADNVQVK		1.0	a3.a1	2.4e-05	43.6	516.77	2.0	1032.53	1032.53	0.0002	0.193699
a3	pepa3b64	SS_4	3072	27.56	SPITCETR	C5:+57.02146	1.0	a3.a1	9.1e-05	38.9	482.232	2.0	963.456	963.457	-0.0008	-0.830343
a3	pepa3b64	SS_5	2926	27.53	SPITCETR	C5:+57.02146	1.0	a3.a1	0.0093	29	482.23	2.0	963.452	963.457	-0.0049	-5.08585
a3	pepa3b64	SS_1	3023	27.43	SPITCETR	C5:+57.02146	1.0	a3.a1	8.3e-05	45.9	482.232	2.0	963.456	963.457	-0.001	-1.03793
a3	pepa3b64	PS_1	2835	27.38	SPITCETR	C5:+57.02146	1.0	a3.a1	4.1e-05	39	482.232	2.0	963.457	963.457	-0.0001	-0.103793
a3	pepa3b64	G_2	2870	27.45	SPITCETR	C5:+57.02146	1.0	a3.a1	0.00097	38.8	482.23	2.0	963.454	963.457	-0.0033	-3.42517
a3	pepa3b64	PS_3	2806	27.41	SPITCETR	C5:+57.02146	1.0	a3.a1	1.7e-05	38.1	482.232	2.0	963.457	963.457	0.0003	0.311379
a3	pepa3b64	G_4	2741	27.25	SPITCETR	C5:+57.02146	1.0	a3.a1	3e-06	42	482.231	2.0	963.456	963.457	-0.0012	-1.24551
a3	pepa3b64	G_1	2786	27.35	SPITCETR	C5:+57.02146	1.0	a3.a1	0.0003	36.3	482.231	2.0	963.455	963.457	-0.0017	-1.76448
a3	pepa3b64	G_5	2704	27.43	SPITCETR	C5:+57.02146	1.0	a3.a1	8e-06	42	482.232	2.0	963.457	963.457	0.0004	0.415172
a3	pepa3b64	SS_3	2985	27.36	SPITCETR	C5:+57.02146	1.0	a3.a1	0.00027	38.5	482.231	2.0	963.455	963.457	-0.0016	-1.66069
a3	pepa3b64	PS_2	2747	27.41	SPITCETR	C5:+57.02146	1.0	a3.a1	0.019	28.8	482.231	2.0	963.455	963.457	-0.0019	-1.97207
a3	pepa3b64	PS_5	2872	27.3	SPITCETR	C5:+57.02146	1.0	a3.a1	9.6e-05	40.1	482.231	2.0	963.455	963.457	-0.0019	-1.97207
a3	pepa3b64	G_3	2863	27.4	SPITCETR	C5:+57.02146	1.0	a3.a1	0.00027	38.3	482.231	2.0	963.456	963.457	-0.0013	-1.34931
a3	pepa3b64	PS_4	2835	27.36	SPITCETR	C5:+57.02146	1.0	a3.a1	0.0002	35.6	482.232	2.0	963.456	963.457	-0.0007	-0.72655
a3	pepa3b64	SS_2	2993	27.35	SPITCETR	C5:+57.02146	1.0	a3.a1	8e-05	35.6	482.232	2.0	963.457	963.457	-0.0002	-0.207586
a3	pepa3b67	G_4	3401	31.06	TANSGYLTR		1.0	a3.a1	0.00091	36.5	491.751	2.0	982.494	982.496	-0.0016	-1.62851
a3	pepa3b67	PS_3	3492	31.4	TANSGYLTR		1.0	a3.a1	1.6e-05	36.3	491.75	2.0	982.493	982.496	-0.0024	-2.44276
a3	pepa3b67	SS_3	3674	31.3	TANSGYLTR		1.0	a3.a1	5.7e-05	40.1	491.751	2.0	982.495	982.496	-0.0006	-0.61069
a3	pepa3b67	G_5	3353	31.23	TANSGYLTR		1.0	a3.a1	2e-06	38.9	491.751	2.0	982.494	982.496	-0.0018	-1.83207
a3	pepa3b67	G_2	3538	31.33	TANSGYLTR		1.0	a3.a1	3.4e-06	42.4	491.751	2.0	982.495	982.496	-0.0012	-1.22138
a3	pepa3b67	SS_2	3686	31.3	TANSGYLTR		1.0	a3.a1	2.9e-05	36.3	491.751	2.0	982.495	982.496	-0.0004	-0.407126
a3	pepa3b67	PS_5	3544	31.2	TANSGYLTR		1.0	a3.a1	3.1e-05	43.1	491.751	2.0	982.495	982.496	-0.0007	-0.712471
a3	pepa3b67	SS_5	3585	31.33	TANSGYLTR		1.0	a3.a1	8.7e-05	30.7	491.751	2.0	982.495	982.496	-0.0009	-0.916035
a3	pepa3b67	G_3	3523	31.21	TANSGYLTR		1.0	a3.a1	0.00031	35.9	491.751	2.0	982.495	982.496	-0.0006	-0.61069
a3	pepa3b67	PS_2	3385	31.15	TANSGYLTR		1.0	a3.a1	7.6e-05	36	491.751	2.0	982.494	982.496	-0.0019	-1.93385
a3	pepa3b67	SS_1	3704	31.31	TANSGYLTR		1.0	a3.a1	0.0016	33.5	491.751	2.0	982.495	982.496	-0.0006	-0.61069
a3	pepa3b67	PS_4	3498	31.23	TANSGYLTR		1.0	a3.a1	0.00017	39.9	491.751	2.0	982.495	982.496	-0.0009	-0.916035
a3	pepa3b67	SS_4	3732	31.33	TANSGYLTR		1.0	a3.a1	0.0037	33.7	491.752	2.0	982.496	982.496	0.0001	0.101782
a3	pepa3b67	PS_1	3518	31.3	TANSGYLTR		1.0	a3.a1	5.9e-05	46.9	491.751	2.0	982.494	982.496	-0.0017	-1.73029
a3	pepa3b67	G_1	3434	31.1	TANSGYLTR		1.0	a3.a1	0.0034	30.8	491.751	2.0	982.495	982.496	-0.0006	-0.61069
a3	pepa3b13	PS_4	3623	31.96	EHPVLLNR		1.0	a3.a1	0.0039	27.8	489.281	2.0	977.554	977.553	0.0006	0.613777
a3	pepa3b13	SS_3	3795	32	EHPVLLNR		1.0	a3.a1	0.037	27.2	326.523	3.0	977.553	977.553	0	0
a3	pepa3b13	SS_2	3809	32	EHPVLLNR		1.0	a3.a1	0.008	32.4	326.523	3.0	977.553	977.553	-0.0001	-0.102296
a3	pepa3b13	G_3	3656	32	EHPVLLNR		1.0	a3.a1	0.03	28.1	326.523	3.0	977.553	977.553	0.0003	0.306889
a3	pepa3b13	SS_4	3895	32.26	EHPVLLNR		1.0	a3.a1	0.022	30.2	326.523	3.0	977.554	977.553	0.0009	0.920666
a3	pepa3b13	G_5	3482	32	EHPVLLNR		1.0	a3.a1	0.0012	35.2	326.523	3.0	977.554	977.553	0.0004	0.409185
a3	pepa3b13	G_1	3576	31.93	EHPVLLNR		1.0	a3.a1	0.033	27.5	326.523	3.0	977.553	977.553	0.0001	0.102296
a3	pepa3b68	PS_2	3577	32.28	TFHIGGAASR		1.0	a3.a1	3.7e-05	42.9	339.514	3.0	1016.53	1016.53	0.0001	0.098374
a3	pepa3b68	G_5	3520	32.23	TFHIGGAASR		1.0	a3.a1	0.0011	32.3	508.767	2.0	1016.53	1016.53	-0.0005	-0.491871
a3	pepa3b68	SS_5	3773	32.41	TFHIGGAASR		1.0	a3.a1	0.0016	37.8	508.769	2.0	1016.53	1016.53	0.0023	2.26261
a3	pepa3b68	PS_5	3726	32.25	TFHIGGAASR		1.0	a3.a1	5.4e-06	46	339.514	3.0	1016.53	1016.53	0.0004	0.393496
a3	pepa3b68	PS_2	3610	32.48	TFHIGGAASR		1.0	a3.a1	0.008	26.7	508.768	2.0	1016.53	1016.53	0.0006	0.590245
a3	pepa3b68	G_5	3525	32.25	TFHIGGAASR		1.0	a3.a1	6e-06	46.6	339.514	3.0	1016.53	1016.53	0.0001	0.098374
a3	pepa3b68	G_3	3708	32.3	TFHIGGAASR		1.0	a3.a1	4.4e-05	46.2	339.514	3.0	1016.53	1016.53	0.0003	0.295122
a3	pepa3b68	G_1	3628	32.23	TFHIGGAASR		1.0	a3.a1	0.00019	39.3	339.514	3.0	1016.53	1016.53	0.0007	0.688619
a3	pepa3b68	SS_1	3888	32.36	TFHIGGAASR		1.0	a3.a1	1.5e-05	46.3	339.514	3.0	1016.53	1016.53	0.0005	0.491871
a3	pepa3b68	SS_3	3846	32.28	TFHIGGAASR		1.0	a3.a1	0.00031	34.1	508.768	2.0	1016.53	1016.53	0.0004	0.393496
a3	pepa3b68	G_4	3590	32.16	TFHIGGAASR		1.0	a3.a1	4.2e-05	38.3	508.767	2.0	1016.53	1016.53	0	0
a3	pepa3b68	SS_5	3788	32.5	TFHIGGAASR		1.0	a3.a1	9.1e-06	46.3	339.514	3.0	1016.53	1016.53	0.0004	0.393496
a3	pepa3b68	PS_5	3716	32.18	TFHIGGAASR		1.0	a3.a1	2.8e-05	42	508.767	2.0	1016.53	1016.53	0.0001	0.098374
a3	pepa3b68	G_4	3596	32.2	TFHIGGAASR		1.0	a3.a1	1.2e-06	47	339.514	3.0	1016.53	1016.53	0.0004	0.393496
a3	pepa3b68	G_2	3713	32.35	TFHIGGAASR		1.0	a3.a1	3.9e-05	32.9	508.767	2.0	1016.53	1016.53	-0.0001	-0.098374
a3	pepa3b68	SS_4	3963	32.66	TFHIGGAASR		1.0	a3.a1	0.00027	38.5	339.514	3.0	1016.53	1016.53	-0.0003	-0.295122
a3	pepa3b68	PS_4	3665	32.21	TFHIGGAASR		1.0	a3.a1	2.9e-05	37.9	508.767	2.0	1016.53	1016.53	-0.0008	-0.786993
a3	pepa3b68	SS_1	3884	32.35	TFHIGGAASR		1.0	a3.a1	0.00011	36.3	508.768	2.0	1016.53	1016.53	0.0003	0.295122
a3	pepa3b68	SS_2	3871	32.35	TFHIGGAASR		1.0	a3.a1	1.5e-06	47.2	339.514	3.0	1016.53	1016.53	0.0008	0.786993
a3	pepa3b68	PS_3	3639	32.26	TFHIGGAASR		1.0	a3.a1	0.00045	29.6	508.767	2.0	1016.53	1016.53	-0.0008	-0.786993
a3	pepa3b68	PS_1	3690	32.3	TFHIGGAASR		1.0	a3.a1	2.4e-05	46	339.514	3.0	1016.53	1016.53	0.0002	0.196748
a3	pepa3b68	SS_4	3921	32.41	TFHIGGAASR		1.0	a3.a1	0.00011	38.1	508.767	2.0	1016.53	1016.53	-0.0008	-0.786993
a3	pepa3b68	SS_3	3861	32.36	TFHIGGAASR		1.0	a3.a1	1.6e-06	47.9	339.514	3.0	1016.53	1016.53	0.0003	0.295122
a3	pepa3b68	G_2	3721	32.4	TFHIGGAASR		1.0	a3.a1	0.00019	42.5	339.514	3.0	1016.53	1016.53	0.0007	0.688619
a3	pepa3b68	PS_1	3692	32.31	TFHIGGAASR		1.0	a3.a1	0.00024	41.3	508.768	2.0	1016.53	1016.53	0.0001	0.098374
a3	pepa3b68	PS_4	3664	32.2	TFHIGGAASR		1.0	a3.a1	0.00064	37.7	339.514	3.0	1016.53	1016.53	0.0002	0.196748
a3	pepa3b68	SS_2	3863	32.3	TFHIGGAASR		1.0	a3.a1	0.0038	30.8	508.767	2.0	1016.53	1016.53	-0.0012	-1.18049
a3	pepa3b68	G_3	3702	32.26	TFHIGGAASR		1.0	a3.a1	1.5e-05	40	508.767	2.0	1016.53	1016.53	-0.0014	-1.37724
a3	pepa3b68	PS_3	3645	32.3	TFHIGGAASR		1.0	a3.a1	2.6e-05	40.9	339.514	3.0	1016.53	1016.53	0.0008	0.786993
a3	pepa3b68	G_1	3622	32.2	TFHIGGAASR		1.0	a3.a1	0.0086	27.3	508.767	2.0	1016.53	1016.53	-0.0007	-0.688619
a3	pepa3b43	PS_1	3702	32.36	LREEIPQTNSETK		1.0	a3.a1	0.0022	33.5	515.602	3.0	1544.79	1544.79	0.0002	0.129467
a3	pepa3b43	G_4	3600	32.21	LREEIPQTNSETK		1.0	a3.a1	4.3e-05	44.3	515.602	3.0	1544.79	1544.79	0.0001	0.064734
a3	pepa3b43	PS_3	3641	32.26	LREEIPQTNSETK		1.0	a3.a1	0.0011	35.8	515.602	3.0	1544.79	1544.79	-0.0001	-0.064734
a3	pepa3b43	G_2	3714	32.35	LREEIPQTNSETK		1.0	a3.a1	0.036	32.6	515.603	3.0	1544.79	1544.79	0.0015	0.971005
a3	pepa3b43	G_5	3526	32.26	LREEIPQTNSETK		1.0	a3.a1	0.019	34.7	515.602	3.0	1544.79	1544.79	-0.0005	-0.323668
a3	pepa3b43	PS_5	3727	32.25	LREEIPQTNSETK		1.0	a3.a1	7.8e-05	46.1	515.602	3.0	1544.79	1544.79	-0.0005	-0.323668
a3	pepa3b43	SS_3	3851	32.31	LREEIPQTNSETK		1.0	a3.a1	0.00018	40.8	515.602	3.0	1544.79	1544.79	0.001	0.647336
a3	pepa3b43	G_1	3652	32.36	LREEIPQTNSETK		1.0	a3.a1	5e-06	41.3	772.901	2.0	1544.79	1544.79	0.0028	1.81254
a3	pepa3b43	SS_1	3885	32.35	LREEIPQTNSETK		1.0	a3.a1	8.6e-05	44.2	515.602	3.0	1544.79	1544.79	0.0006	0.388402
a3	pepa3b43	SS_5	3781	32.46	LREEIPQTNSETK		1.0	a3.a1	0.011	34.9	515.602	3.0	1544.79	1544.79	-0.0007	-0.453135
a3	pepa3b43	G_3	3703	32.26	LREEIPQTNSETK		1.0	a3.a1	0.0046	38.2	515.602	3.0	1544.79	1544.79	0.0001	0.064734
a3	pepa3b43	PS_2	3583	32.31	LREEIPQTNSETK		1.0	a3.a1	0.0041	33.2	515.603	3.0	1544.8	1544.79	0.0032	2.07148
a3	pepa3b43	SS_2	3870	32.35	LREEIPQTNSETK		1.0	a3.a1	0.003	39.7	515.602	3.0	1544.79	1544.79	-0.001	-0.647336
a3	pepa3b43	PS_4	3712	32.48	LREEIPQTNSETK		1.0	a3.a1	0.0003	30.9	772.901	2.0	1544.79	1544.79	0.002	1.29467
a3	pepa3b43	SS_4	3931	32.48	LREEIPQTNSETK		1.0	a3.a1	2.3e-06	48.9	515.602	3.0	1544.79	1544.79	-0.0001	-0.064734
a3	pepa3b43	G_1	3626	32.21	LREEIPQTNSETK		1.0	a3.a1	0.012	34.8	515.601	3.0	1544.79	1544.79	-0.0019	-1.22994
a3	pepa3b43	PS_4	3676	32.26	LREEIPQTNSETK		1.0	a3.a1	0.0011	39.7	515.602	3.0	1544.79	1544.79	0.001	0.647336
a3	pepa3b25	PS_5	4298	35.58	HIETILR		1.0	a3.a1	0.02	28.4	441.263	2.0	881.52	881.521	-0.0012	-1.36128
a3	pepa3b25	SS_5	4326	35.61	HIETILR		1.0	a3.a1	0.0034	33	441.264	2.0	881.521	881.521	-0.0002	-0.226881
a3	pepa3b25	SS_1	4430	35.48	HIETILR		1.0	a3.a1	0.0009	33	441.264	2.0	881.52	881.521	-0.0004	-0.453761
a3	pepa3b25	PS_1	4241	35.48	HIETILR		1.0	a3.a1	0.0069	30.7	441.264	2.0	881.52	881.521	-0.0004	-0.453761
a3	pepa3b25	G_2	4251	35.48	HIETILR		1.0	a3.a1	0.0062	30.6	441.264	2.0	881.52	881.521	-0.0004	-0.453761
a3	pepa3b25	SS_4	4480	35.63	HIETILR		1.0	a3.a1	0.00031	34.2	441.264	2.0	881.521	881.521	-0.0001	-0.11344
a3	pepa3b25	SS_3	4400	35.45	HIETILR		1.0	a3.a1	0.0036	30.6	441.264	2.0	881.521	881.521	-0.0001	-0.11344
a3	pepa3b25	SS_2	4411	35.43	HIETILR		1.0	a3.a1	0.00074	34.3	441.264	2.0	881.521	881.521	-0.0002	-0.226881
a3	pepa3b25	G_4	4124	35.26	HIETILR		1.0	a3.a1	0.00043	36.7	441.264	2.0	881.52	881.521	-0.0006	-0.680642
a3	pepa3b25	PS_3	4174	35.38	HIETILR		1.0	a3.a1	0.00032	30.6	441.264	2.0	881.52	881.521	-0.0006	-0.680642
a3	pepa3b25	G_3	4236	35.38	HIETILR		1.0	a3.a1	0.011	33.1	441.264	2.0	881.521	881.521	-0.0001	-0.11344
a3	pepa3b36	PS_2	4224	36.08	IINAATDEVK		1.0	a3.a1	0.0015	40.9	537.295	2.0	1073.58	1073.58	-0.0005	-0.46573
a3	pepa3b36	PS_1	4350	36.11	IINAATDEVK		1.0	a3.a1	0.00014	46	537.295	2.0	1073.58	1073.58	-0.0006	-0.558876
a3	pepa3b36	G_2	4360	36.11	IINAATDEVK		1.0	a3.a1	0.00089	39.1	537.297	2.0	1073.59	1073.58	0.0018	1.67663
a3	pepa3b36	G_5	4154	36	IINAATDEVK		1.0	a3.a1	0.0068	35.4	537.297	2.0	1073.59	1073.58	0.0018	1.67663
a3	pepa3b36	G_4	4236	35.91	IINAATDEVK		1.0	a3.a1	0.0002	46.1	537.296	2.0	1073.59	1073.58	0.001	0.931459
a3	pepa3b36	SS_2	4521	36.06	IINAATDEVK		1.0	a3.a1	0.005	38.5	537.296	2.0	1073.59	1073.58	0.0011	1.0246
a3	pepa3b36	G_3	4347	36.03	IINAATDEVK		1.0	a3.a1	0.0018	37.9	537.296	2.0	1073.58	1073.58	-0.0004	-0.372584
a3	pepa3b36	SS_5	4439	36.26	IINAATDEVK		1.0	a3.a1	0.0062	35.5	537.297	2.0	1073.59	1073.58	0.0031	2.88752
a3	pepa3b36	PS_3	4280	36.01	IINAATDEVK		1.0	a3.a1	0.003	42.1	537.296	2.0	1073.59	1073.58	0.0011	1.0246
a3	pepa3b36	G_1	4268	35.95	IINAATDEVK		1.0	a3.a1	2.2e-05	45.6	537.297	2.0	1073.59	1073.58	0.0026	2.42179
a3	pepa3b75	G_5	4324	37	VLTEAAVTGK		1.0	a3.a1	0.028	26.3	494.787	2.0	988.568	988.568	-0.0003	-0.303469
a3	pepa3b75	SS_3	4686	37.1	VLTEAAVTGK		1.0	a3.a1	0.014	29.2	494.787	2.0	988.567	988.568	-0.0004	-0.404626
a3	pepa3b75	SS_2	4695	37.05	VLTEAAVTGK		1.0	a3.a1	0.0034	29.1	494.787	2.0	988.567	988.568	-0.0006	-0.606939
a3	pepa3b75	SS_4	4753	37.21	VLTEAAVTGK		1.0	a3.a1	0.0012	32.3	494.787	2.0	988.567	988.568	-0.0009	-0.910408
a3	pepa3b75	G_2	4525	37.06	VLTEAAVTGK		1.0	a3.a1	0.0028	26.6	494.787	2.0	988.567	988.568	-0.0008	-0.809251
a3	pepa3b75	G_1	4443	36.96	VLTEAAVTGK		1.0	a3.a1	0.0047	27.3	494.788	2.0	988.568	988.568	0.0007	0.708095
a3	pepa3b75	SS_1	4714	37.11	VLTEAAVTGK		1.0	a3.a1	0.014	26.3	494.788	2.0	988.568	988.568	0.0006	0.606939
a3	pepa3a4	SS_3	5505	41.83	CGVEVALAK	C1:+57.02146	1.0	a3.a1	0.0015	36.9	473.755	2.0	946.502	946.503	-0.0012	-1.26782
a3	pepa3a4	PS_3	5253	41.71	CGVEVALAK	C1:+57.02146	1.0	a3.a1	0.00059	44	473.756	2.0	946.504	946.503	0.001	1.05652
a3	pepa3a4	G_3	5326	41.76	CGVEVALAK	C1:+57.02146	1.0	a3.a1	0.0036	34.1	473.755	2.0	946.503	946.503	0.0001	0.105652
a3	pepa3a4	G_2	5329	41.78	CGVEVALAK	C1:+57.02146	1.0	a3.a1	0.0033	40.5	473.756	2.0	946.504	946.503	0.0007	0.739564
a3	pepa3a4	G_1	5248	41.68	CGVEVALAK	C1:+57.02146	1.0	a3.a1	0.012	33.7	473.755	2.0	946.503	946.503	-0.0005	-0.52826
a3	pepa3a4	SS_5	5428	42.03	CGVEVALAK	C1:+57.02146	1.0	a3.a1	4.5e-06	40.3	473.754	2.0	946.501	946.503	-0.0018	-1.90174
a3	pepa3a4	G_5	5115	41.76	CGVEVALAK	C1:+57.02146	1.0	a3.a1	0.03	28.1	473.755	2.0	946.504	946.503	0.0005	0.52826
a3	pepa3a4	PS_1	5334	41.81	CGVEVALAK	C1:+57.02146	1.0	a3.a1	0.0031	41.7	473.756	2.0	946.505	946.503	0.0018	1.90174
a3	pepa3a4	SS_2	5506	41.73	CGVEVALAK	C1:+57.02146	1.0	a3.a1	0.011	33.5	473.755	2.0	946.502	946.503	-0.0009	-0.950869
a3	pepa3a4	SS_4	5560	41.91	CGVEVALAK	C1:+57.02146	1.0	a3.a1	0.016	34.2	473.755	2.0	946.503	946.503	-0.0004	-0.422608
a3	pepa3a4	PS_5	5355	41.75	CGVEVALAK	C1:+57.02146	1.0	a3.a1	0.00019	40.6	473.755	2.0	946.503	946.503	-0.0004	-0.422608
a3	pepa3a4	SS_1	5533	41.86	CGVEVALAK	C1:+57.02146	1.0	a3.a1	2.3e-07	48	473.755	2.0	946.502	946.503	-0.001	-1.05652
a3	pepa3a4	PS_4	5283	41.68	CGVEVALAK	C1:+57.02146	1.0	a3.a1	0.0048	40.9	473.755	2.0	946.503	946.503	-0.0005	-0.52826
a3	pepa3a4	G_4	5226	41.71	CGVEVALAK	C1:+57.02146	1.0	a3.a1	0.0049	36.9	473.756	2.0	946.504	946.503	0.0007	0.739564
a3	pepa3b39	SS_2	5869	43.83	LIPAGTGLAYHSER		1.0	a3.a1	0.043	25.5	742.898	2.0	1484.79	1484.79	0.002	1.347
a3	pepa3b39	G_1	5576	43.6	LIPAGTGLAYHSER		1.0	a3.a1	0.0012	36.3	742.896	2.0	1484.78	1484.79	-0.002	-1.347
a3	pepa3b39	SS_5	5760	43.96	LIPAGTGLAYHSER		1.0	a3.a1	0.00062	39.5	742.897	2.0	1484.79	1484.79	0.0002	0.1347
a3	pepa3b39	SS_4	5891	43.85	LIPAGTGLAYHSER		1.0	a3.a1	0.0043	32.5	742.897	2.0	1484.79	1484.79	0.0003	0.202049
a3	pepa3b39	G_2	5675	43.8	LIPAGTGLAYHSER		1.0	a3.a1	0.048	24.3	742.897	2.0	1484.79	1484.79	0.0005	0.336749
a3	pepa3b39	G_3	5662	43.73	LIPAGTGLAYHSER		1.0	a3.a1	0.0094	28.9	742.896	2.0	1484.79	1484.79	-0.0006	-0.404099
a3	pepa3b39	PS_3	5594	43.71	LIPAGTGLAYHSER		1.0	a3.a1	0.0016	35.1	742.897	2.0	1484.79	1484.79	0.0009	0.606148
a3	pepa3b39	PS_4	5635	43.76	LIPAGTGLAYHSER		1.0	a3.a1	3.8e-05	38.2	742.896	2.0	1484.79	1484.79	-0.0003	-0.202049
a3	pepa3b39	SS_3	5832	43.73	LIPAGTGLAYHSER		1.0	a3.a1	0.0015	32.4	742.896	2.0	1484.79	1484.79	-0.0007	-0.471448
a3	pepa3b20	SS_5	6309	47.2	GEVISDGPSNPHDILR		1.0	a3.a1	7.9e-05	46.3	569.287	3.0	1705.85	1705.85	-0.0046	-2.6966
a3	pepa3b20	PS_3	6167	47.13	GEVISDGPSNPHDILR		1.0	a3.a1	1e-09	54.5	853.427	2.0	1705.85	1705.85	-0.0035	-2.05176
a3	pepa3b20	G_1	6167	47.1	GEVISDGPSNPHDILR		1.0	a3.a1	8.2e-06	50	853.427	2.0	1705.85	1705.85	-0.0047	-2.75522
a3	pepa3b20	PS_4	6198	47.1	GEVISDGPSNPHDILR		1.0	a3.a1	8e-06	47.7	853.429	2.0	1705.85	1705.85	-0.0005	-0.293109
a3	pepa3b20	SS_3	6406	47.1	GEVISDGPSNPHDILR		1.0	a3.a1	2.8e-06	49.4	569.287	3.0	1705.85	1705.85	-0.0039	-2.28625
a3	pepa3b20	G_4	6142	47.11	GEVISDGPSNPHDILR		1.0	a3.a1	3.2e-05	43.4	853.431	2.0	1705.85	1705.85	0.0035	2.05176
a3	pepa3b20	G_5	5994	47.03	GEVISDGPSNPHDILR		1.0	a3.a1	2.3e-06	51.9	853.433	2.0	1705.86	1705.85	0.0087	5.10009
a3	pepa3b20	G_2	6232	47.08	GEVISDGPSNPHDILR		1.0	a3.a1	0.002	39.2	569.288	3.0	1705.85	1705.85	-0.0017	-0.99657
a3	pepa3b20	SS_5	6325	47.3	GEVISDGPSNPHDILR		1.0	a3.a1	1.7e-05	47.2	853.429	2.0	1705.85	1705.85	0.0008	0.468974
a3	pepa3b20	SS_1	6432	47.13	GEVISDGPSNPHDILR		1.0	a3.a1	0.0036	42	569.288	3.0	1705.85	1705.85	-0.0018	-1.05519
a3	pepa3b20	SS_4	6486	47.35	GEVISDGPSNPHDILR		1.0	a3.a1	3.2e-07	57.5	853.432	2.0	1705.86	1705.85	0.0057	3.34144
a3	pepa3b20	SS_2	6427	47.08	GEVISDGPSNPHDILR		1.0	a3.a1	1.1e-05	45.4	569.287	3.0	1705.85	1705.85	-0.0037	-2.16901
a3	pepa3b20	G_3	6223	47.03	GEVISDGPSNPHDILR		1.0	a3.a1	0.0023	36.5	569.287	3.0	1705.84	1705.85	-0.0059	-3.45869
a3	pepa3b20	PS_5	6258	47.08	GEVISDGPSNPHDILR		1.0	a3.a1	9.9e-05	45.6	569.288	3.0	1705.85	1705.85	-0.0004	-0.234487
a3	pepa3b20	SS_1	6460	47.3	GEVISDGPSNPHDILR		1.0	a3.a1	5e-06	50.4	853.429	2.0	1705.85	1705.85	0.0006	0.351731
a3	pepa3b20	G_5	5982	46.95	GEVISDGPSNPHDILR		1.0	a3.a1	0.00013	41.9	569.289	3.0	1705.85	1705.85	0.0024	1.40692
a3	pepa3b20	SS_3	6427	47.23	GEVISDGPSNPHDILR		1.0	a3.a1	1.4e-10	63.6	853.427	2.0	1705.85	1705.85	-0.0042	-2.46211
a3	pepa3b20	PS_4	6192	47.06	GEVISDGPSNPHDILR		1.0	a3.a1	0.00058	45.9	569.288	3.0	1705.85	1705.85	-0.0013	-0.762083
a3	pepa3b20	G_2	6244	47.16	GEVISDGPSNPHDILR		1.0	a3.a1	1.9e-05	42.2	853.428	2.0	1705.85	1705.85	-0.0024	-1.40692
a3	pepa3b20	PS_3	6148	47.01	GEVISDGPSNPHDILR		1.0	a3.a1	0.00038	38.1	569.287	3.0	1705.85	1705.85	-0.0048	-2.81385
a3	pepa3b20	PS_2	6084	47.05	GEVISDGPSNPHDILR		1.0	a3.a1	0.00073	42.4	569.288	3.0	1705.85	1705.85	-0.0022	-1.28968
a3	pepa3b20	SS_4	6465	47.21	GEVISDGPSNPHDILR		1.0	a3.a1	0.00051	42.6	569.287	3.0	1705.85	1705.85	-0.0031	-1.81727
a3	pepa3b20	G_4	6122	47	GEVISDGPSNPHDILR		1.0	a3.a1	4.4e-05	50.4	569.288	3.0	1705.85	1705.85	-0.002	-1.17244
a3	pepa3b20	PS_1	6238	47.11	GEVISDGPSNPHDILR		1.0	a3.a1	0.00063	42.7	569.289	3.0	1705.85	1705.85	0.0009	0.527596
a3	pepa3b20	PS_1	6255	47.21	GEVISDGPSNPHDILR		1.0	a3.a1	3.2e-11	62.5	853.429	2.0	1705.85	1705.85	-0.0003	-0.175865
a3	pepa3b20	G_1	6134	46.9	GEVISDGPSNPHDILR		1.0	a3.a1	0.00032	45.2	569.288	3.0	1705.85	1705.85	0	0
a3	pepa3b29	SS_3	6610	48.31	IGLASPEMIR	M8:+15.99491	1.0	a3.a1	0.046	31.2	551.8	2.0	1102.59	1102.59	-0.0005	-0.453477
a3	pepa3b29	PS_3	6316	48.03	IGLASPEMIR	M8:+15.99491	1.0	a3.a1	0.014	30.7	551.8	2.0	1102.59	1102.59	-0.0006	-0.544172
a3	pepa3b29	SS_4	6633	48.23	IGLASPEMIR	M8:+15.99491	1.0	a3.a1	0.037	34.2	551.8	2.0	1102.59	1102.59	-0.0003	-0.272086
a3	pepa3b29	PS_4	6347	48	IGLASPEMIR	M8:+15.99491	1.0	a3.a1	0.021	30.9	551.8	2.0	1102.59	1102.59	-0.0008	-0.725562
a3	pepa3b29	SS_2	6665	48.5	IGLASPEMIR	M8:+15.99491	1.0	a3.a1	0.025	31.7	551.8	2.0	1102.59	1102.59	-0.0003	-0.272086
a3	pepa3b77	G_2	6550	48.98	VSIGDVVAR		1.0	a3.a1	8.3e-07	49.8	458.267	2.0	915.526	915.526	0.0001	0.109227
a3	pepa3b77	G_1	6456	48.83	VSIGDVVAR		1.0	a3.a1	4.2e-08	53	458.266	2.0	915.525	915.526	-0.001	-1.09227
a3	pepa3b77	SS_1	6751	49.01	VSIGDVVAR		1.0	a3.a1	2.3e-07	53.1	458.267	2.0	915.527	915.526	0.0003	0.32768
a3	pepa3b77	SS_5	6635	49.15	VSIGDVVAR		1.0	a3.a1	4e-08	53.1	458.266	2.0	915.526	915.526	-0.0006	-0.655361
a3	pepa3b77	PS_5	6573	48.96	VSIGDVVAR		1.0	a3.a1	0.0019	42.3	458.266	2.0	915.525	915.526	-0.0008	-0.873814
a3	pepa3b77	SS_3	6732	49.03	VSIGDVVAR		1.0	a3.a1	4.5e-07	49.9	458.266	2.0	915.526	915.526	-0.0007	-0.764588
a3	pepa3b77	PS_4	6503	48.93	VSIGDVVAR		1.0	a3.a1	4.2e-08	53	458.266	2.0	915.526	915.526	-0.0005	-0.546134
a3	pepa3b77	SS_2	6747	48.98	VSIGDVVAR		1.0	a3.a1	0.0065	37.1	458.266	2.0	915.525	915.526	-0.0013	-1.41995
a3	pepa3b77	G_4	6437	48.86	VSIGDVVAR		1.0	a3.a1	0.0012	49.4	458.267	2.0	915.526	915.526	-0.0003	-0.32768
a3	pepa3b77	G_5	6298	48.9	VSIGDVVAR		1.0	a3.a1	4.3e-08	53	458.266	2.0	915.526	915.526	-0.0005	-0.546134
a3	pepa3b77	PS_1	6561	49.03	VSIGDVVAR		1.0	a3.a1	0.0025	46.8	458.267	2.0	915.526	915.526	-0.0004	-0.436907
a3	pepa3b77	PS_2	6400	48.93	VSIGDVVAR		1.0	a3.a1	2.6e-07	52.8	458.267	2.0	915.526	915.526	0	0
a3	pepa3b77	SS_4	6782	49.11	VSIGDVVAR		1.0	a3.a1	8.1e-07	49.9	458.266	2.0	915.525	915.526	-0.0008	-0.873814
a3	pepa3b77	G_3	6537	48.91	VSIGDVVAR		1.0	a3.a1	5.4e-07	49.6	458.267	2.0	915.526	915.526	0.0002	0.218454
a3	pepa3b77	PS_3	6469	48.95	VSIGDVVAR		1.0	a3.a1	2.3e-07	53	458.266	2.0	915.526	915.526	-0.0005	-0.546134
a3	pepa3b70	SS_1	6969	50.31	VADLFEAR		1.0	a3.a1	0.00028	38	460.745	2.0	920.483	920.484	-0.0011	-1.19502
a3	pepa3b70	PS_1	6779	50.31	VADLFEAR		1.0	a3.a1	0.002	38.2	460.745	2.0	920.483	920.484	-0.0011	-1.19502
a3	pepa3b70	SS_3	6950	50.33	VADLFEAR		1.0	a3.a1	0.0015	42.6	460.745	2.0	920.483	920.484	-0.0012	-1.30366
a3	pepa3b70	PS_3	6679	50.21	VADLFEAR		1.0	a3.a1	0.00012	42.5	460.745	2.0	920.484	920.484	-0.0004	-0.434554
a3	pepa3b70	G_1	6664	50.06	VADLFEAR		1.0	a3.a1	0.00013	42.5	460.745	2.0	920.483	920.484	-0.001	-1.08638
a3	pepa3b70	SS_2	6971	50.3	VADLFEAR		1.0	a3.a1	0.0036	35.3	460.745	2.0	920.483	920.484	-0.0013	-1.4123
a3	pepa3b70	SS_4	6997	50.4	VADLFEAR		1.0	a3.a1	0.0015	34.8	460.745	2.0	920.484	920.484	-0.0004	-0.434554
a3	pepa3b70	G_4	6653	50.16	VADLFEAR		1.0	a3.a1	0.0026	38	460.745	2.0	920.483	920.484	-0.0007	-0.760469
a3	pepa3b70	G_5	6506	50.18	VADLFEAR		1.0	a3.a1	0.00073	41.8	460.745	2.0	920.483	920.484	-0.0011	-1.19502
a3	pepa3b70	G_3	6765	50.28	VADLFEAR		1.0	a3.a1	0.0035	37.2	460.745	2.0	920.483	920.484	-0.0012	-1.30366
a3	pepa3b70	SS_5	6855	50.45	VADLFEAR		1.0	a3.a1	0.0021	41.8	460.745	2.0	920.483	920.484	-0.0011	-1.19502
a3	pepa3b70	G_2	6768	50.28	VADLFEAR		1.0	a3.a1	0.0014	37.3	460.745	2.0	920.483	920.484	-0.0011	-1.19502
a3	pepa3b70	PS_2	6631	50.31	VADLFEAR		1.0	a3.a1	0.0018	33.3	460.745	2.0	920.483	920.484	-0.0014	-1.52094
a3	pepa3b70	PS_4	6719	50.21	VADLFEAR		1.0	a3.a1	0.0093	38.6	460.745	2.0	920.483	920.484	-0.0008	-0.869108
a3	pepa3b70	PS_5	6783	50.21	VADLFEAR		1.0	a3.a1	0.0065	38.5	460.745	2.0	920.484	920.484	-0.0003	-0.325916
a3	pepa3b14	G_4	6933	51.86	EIESQYASGLVTQGEK		1.0	a3.a1	3.6e-06	45.1	869.93	2.0	1738.85	1738.85	0.0028	1.61026
a3	pepa3b14	SS_3	7231	52	EIESQYASGLVTQGEK		1.0	a3.a1	1.4e-07	48.4	869.931	2.0	1738.85	1738.85	0.0052	2.99048
a3	pepa3b14	G_1	6948	51.76	EIESQYASGLVTQGEK		1.0	a3.a1	4.9e-11	60.7	869.93	2.0	1738.85	1738.85	0.0035	2.01282
a3	pepa3b14	G_2	7052	51.98	EIESQYASGLVTQGEK		1.0	a3.a1	1.3e-07	47	869.927	2.0	1738.85	1738.85	-0.0028	-1.61026
a3	pepa3b14	SS_2	7239	51.88	EIESQYASGLVTQGEK		1.0	a3.a1	9.1e-09	52.8	869.929	2.0	1738.85	1738.85	0.0012	0.690111
a3	pepa3b14	PS_2	6886	51.85	EIESQYASGLVTQGEK		1.0	a3.a1	3.7e-06	46.6	869.93	2.0	1738.85	1738.85	0.0036	2.07033
a3	pepa3b14	PS_3	6959	51.88	EIESQYASGLVTQGEK		1.0	a3.a1	2.3e-07	51.9	869.931	2.0	1738.86	1738.85	0.0053	3.04799
a3	pepa3b14	G_5	6777	51.83	EIESQYASGLVTQGEK		1.0	a3.a1	4.7e-10	55.8	869.927	2.0	1738.85	1738.85	-0.0026	-1.49524
a3	pepa3b14	SS_1	7247	51.96	EIESQYASGLVTQGEK		1.0	a3.a1	0.0067	32.8	869.927	2.0	1738.85	1738.85	-0.0036	-2.07033
a3	pepa3b14	G_3	7021	51.81	EIESQYASGLVTQGEK		1.0	a3.a1	2.4e-08	56.1	869.929	2.0	1738.85	1738.85	0.0011	0.632602
a3	pepa3b14	SS_5	7135	52.13	EIESQYASGLVTQGEK		1.0	a3.a1	0.0034	27.9	869.925	2.0	1738.84	1738.85	-0.0072	-4.14067
a3	pepa3b55	SS_3	7567	54	NQGQIEEFDAIR		1.0	a3.a1	5.4e-11	61.6	710.347	2.0	1419.69	1419.69	-0.0007	-0.493067
a3	pepa3b55	PS_2	7235	53.95	NQGQIEEFDAIR		1.0	a3.a1	2e-07	53.6	710.347	2.0	1419.69	1419.69	-0.0009	-0.633943
a3	pepa3b55	G_5	7100	53.85	NQGQIEEFDAIR		1.0	a3.a1	1.1e-08	57.4	710.346	2.0	1419.68	1419.69	-0.0021	-1.4792
a3	pepa3b55	PS_5	7398	53.9	NQGQIEEFDAIR		1.0	a3.a1	5.5e-11	61.5	710.347	2.0	1419.69	1419.69	-0.0006	-0.422628
a3	pepa3b55	PS_1	7396	54	NQGQIEEFDAIR		1.0	a3.a1	8.8e-09	61.7	710.346	2.0	1419.68	1419.69	-0.0023	-1.62008
a3	pepa3b55	SS_5	7460	54.08	NQGQIEEFDAIR		1.0	a3.a1	3e-10	61.6	710.345	2.0	1419.68	1419.69	-0.0032	-2.25402
a3	pepa3b55	SS_2	7587	53.95	NQGQIEEFDAIR		1.0	a3.a1	1.7e-11	65.6	710.347	2.0	1419.69	1419.69	-0.0001	-0.070438
a3	pepa3b55	PS_3	7287	53.86	NQGQIEEFDAIR		1.0	a3.a1	2.1e-07	54.1	710.347	2.0	1419.69	1419.69	-0.0005	-0.35219
a3	pepa3b55	SS_4	7608	54.06	NQGQIEEFDAIR		1.0	a3.a1	2e-10	61.9	710.346	2.0	1419.69	1419.69	-0.0011	-0.774819
a3	pepa3b55	G_1	7278	53.75	NQGQIEEFDAIR		1.0	a3.a1	1.7e-11	65.5	710.346	2.0	1419.68	1419.69	-0.0025	-1.76095
a3	pepa3b55	PS_4	7325	53.85	NQGQIEEFDAIR		1.0	a3.a1	3.1e-12	65.5	710.347	2.0	1419.69	1419.69	-0.0007	-0.493067
a3	pepa3b55	G_2	7382	53.96	NQGQIEEFDAIR		1.0	a3.a1	5.6e-08	57.4	710.345	2.0	1419.68	1419.69	-0.0044	-3.09928
a3	pepa3b55	G_4	7260	53.85	NQGQIEEFDAIR		1.0	a3.a1	4.9e-12	65.7	710.346	2.0	1419.68	1419.69	-0.0022	-1.54964
a3	pepa3b55	SS_1	7584	53.98	NQGQIEEFDAIR		1.0	a3.a1	7e-08	57.8	710.347	2.0	1419.69	1419.69	-0.0009	-0.633943
a3	pepa3b55	G_3	7362	53.86	NQGQIEEFDAIR		1.0	a3.a1	1.3e-07	54.1	710.345	2.0	1419.68	1419.69	-0.0034	-2.39489
a3	pepa3b60	PS_1	7505	54.65	SGELAVADDFGR		1.0	a3.a1	3.7e-09	56.6	618.796	2.0	1236.59	1236.59	-0.0004	-0.323471
a3	pepa3b60	PS_3	7405	54.58	SGELAVADDFGR		1.0	a3.a1	3.8e-09	60.5	618.796	2.0	1236.58	1236.59	-0.001	-0.808678
a3	pepa3b60	G_3	7481	54.6	SGELAVADDFGR		1.0	a3.a1	3.2e-07	56.5	618.796	2.0	1236.59	1236.59	-0.0006	-0.485207
a3	pepa3b60	SS_5	7570	54.75	SGELAVADDFGR		1.0	a3.a1	4e-07	52.6	618.796	2.0	1236.59	1236.59	-0.0007	-0.566075
a3	pepa3b60	SS_4	7724	54.76	SGELAVADDFGR		1.0	a3.a1	1.8e-10	60.5	618.795	2.0	1236.58	1236.59	-0.0023	-1.85996
a3	pepa3b60	PS_5	7514	54.6	SGELAVADDFGR		1.0	a3.a1	3.6e-07	52.7	618.796	2.0	1236.58	1236.59	-0.0021	-1.69822
a3	pepa3b60	SS_3	7678	54.66	SGELAVADDFGR		1.0	a3.a1	2.3e-07	52.5	618.796	2.0	1236.58	1236.59	-0.0012	-0.970414
a3	pepa3b60	G_5	7205	54.5	SGELAVADDFGR		1.0	a3.a1	8.7e-11	60.7	618.798	2.0	1236.59	1236.59	0.0029	2.34517
a3	pepa3b60	PS_2	7336	54.55	SGELAVADDFGR		1.0	a3.a1	5.2e-07	49	618.795	2.0	1236.58	1236.59	-0.0028	-2.2643
a3	pepa3b60	SS_2	7693	54.58	SGELAVADDFGR		1.0	a3.a1	3.1e-11	60.5	618.797	2.0	1236.59	1236.59	0.0016	1.29388
a3	pepa3b60	G_1	7390	54.41	SGELAVADDFGR		1.0	a3.a1	1.3e-07	52.7	618.796	2.0	1236.59	1236.59	-0.0007	-0.566075
a3	pepa3b60	SS_1	7695	54.65	SGELAVADDFGR		1.0	a3.a1	1.9e-10	56.4	618.797	2.0	1236.59	1236.59	0.0001	0.080868
a3	pepa3b60	PS_4	7445	54.58	SGELAVADDFGR		1.0	a3.a1	3.1e-09	52.6	618.796	2.0	1236.59	1236.59	-0.0002	-0.161736
a3	pepa3b60	G_4	7370	54.51	SGELAVADDFGR		1.0	a3.a1	6e-09	52.5	618.797	2.0	1236.59	1236.59	0.0004	0.323471
a3	pepa3b60	G_2	7496	54.65	SGELAVADDFGR		1.0	a3.a1	3.4e-10	56.4	618.796	2.0	1236.58	1236.59	-0.0013	-1.05128
a3	pepa3b42	SS_1	7839	55.5	LPYGAVISVK		1.0	a3.a1	7.9e-07	46.9	523.816	2.0	1046.62	1046.62	-0.0001	-0.095545
a3	pepa3b42	SS_2	7842	55.46	LPYGAVISVK		1.0	a3.a1	0.00011	44.1	523.816	2.0	1046.62	1046.62	-0.0009	-0.859907
a3	pepa3b42	PS_4	7580	55.38	LPYGAVISVK		1.0	a3.a1	3.5e-08	50.3	523.816	2.0	1046.63	1046.62	0.0003	0.286636
a3	pepa3b42	SS_5	7715	55.61	LPYGAVISVK		1.0	a3.a1	1e-07	50.5	523.816	2.0	1046.62	1046.62	-0.0002	-0.19109
a3	pepa3b42	SS_3	7821	55.51	LPYGAVISVK		1.0	a3.a1	2.5e-06	46.9	523.816	2.0	1046.62	1046.62	-0.0008	-0.764362
a3	pepa3b42	G_2	7639	55.51	LPYGAVISVK		1.0	a3.a1	2.6e-06	46.9	523.816	2.0	1046.62	1046.62	-0.0002	-0.19109
a3	pepa3b42	SS_4	7867	55.61	LPYGAVISVK		1.0	a3.a1	4.9e-06	43.7	523.816	2.0	1046.62	1046.62	-0.0002	-0.19109
a3	pepa3b42	PS_3	7548	55.43	LPYGAVISVK		1.0	a3.a1	1.4e-06	46.9	523.815	2.0	1046.62	1046.62	-0.0012	-1.14654
a3	pepa3b42	G_1	7523	55.21	LPYGAVISVK		1.0	a3.a1	0.027	41	523.816	2.0	1046.62	1046.62	-0.0001	-0.095545
a3	pepa3b42	G_3	7624	55.45	LPYGAVISVK		1.0	a3.a1	0.0033	43.8	523.816	2.0	1046.62	1046.62	-0.0004	-0.382181
a3	pepa3b19	G_1	7665	56.06	GEGMAFADLQEVDR	M4:+15.99491	1.0	a3.a1	3e-12	69.6	777.348	2.0	1553.69	1553.69	-0.0021	-1.35162
a3	pepa3b19	SS_2	7970	56.23	GEGMAFADLQEVDR	M4:+15.99491	1.0	a3.a1	8.4e-09	56.6	777.354	2.0	1553.7	1553.69	0.011	7.07992
a3	pepa3b19	SS_3	7952	56.3	GEGMAFADLQEVDR	M4:+15.99491	1.0	a3.a1	1.5e-13	73.8	777.349	2.0	1553.69	1553.69	0.0007	0.45054
a3	pepa3b19	SS_5	7839	56.36	GEGMAFADLQEVDR	M4:+15.99491	1.0	a3.a1	2.6e-12	69.9	777.35	2.0	1553.69	1553.69	0.0022	1.41598
a3	pepa3b19	G_3	7758	56.25	GEGMAFADLQEVDR	M4:+15.99491	1.0	a3.a1	3.6e-11	65.3	777.348	2.0	1553.69	1553.69	-0.0017	-1.09417
a3	pepa3b19	PS_2	7613	56.21	GEGMAFADLQEVDR	M4:+15.99491	1.0	a3.a1	2.1e-08	61.1	777.348	2.0	1553.69	1553.69	-0.001	-0.643629
a3	pepa3b19	PS_4	7713	56.18	GEGMAFADLQEVDR	M4:+15.99491	1.0	a3.a1	9.5e-11	61.6	777.35	2.0	1553.69	1553.69	0.0014	0.90108
a3	pepa3b19	SS_1	7974	56.31	GEGMAFADLQEVDR	M4:+15.99491	1.0	a3.a1	9.1e-12	73.5	777.349	2.0	1553.69	1553.69	-0.0006	-0.386177
a3	pepa3b19	PS_5	7787	56.23	GEGMAFADLQEVDR	M4:+15.99491	1.0	a3.a1	7.1e-11	61.1	777.349	2.0	1553.69	1553.69	0.0003	0.193089
a3	pepa3b19	PS_3	7682	56.23	GEGMAFADLQEVDR	M4:+15.99491	1.0	a3.a1	3.3e-10	65.9	777.349	2.0	1553.69	1553.69	0.0004	0.257452
a3	pepa3b19	G_4	7654	56.21	GEGMAFADLQEVDR	M4:+15.99491	1.0	a3.a1	1e-11	65.5	777.348	2.0	1553.69	1553.69	-0.001	-0.643629
a3	pepa3b19	SS_4	7999	56.41	GEGMAFADLQEVDR	M4:+15.99491	1.0	a3.a1	9.9e-14	73.5	777.348	2.0	1553.69	1553.69	-0.0007	-0.45054
a3	pepa3b19	G_5	7486	56.18	GEGMAFADLQEVDR	M4:+15.99491	1.0	a3.a1	8.5e-10	57.8	777.346	2.0	1553.68	1553.69	-0.0059	-3.79741
a3	pepa3b19	SS_2	8018	56.51	GEGMAFADLQEVDR	M4:+15.99491	1.0	a3.a1	4.6e-11	59.8	777.344	2.0	1553.68	1553.69	-0.0099	-6.37193
a3	pepa3b19	PS_1	7783	56.3	GEGMAFADLQEVDR	M4:+15.99491	1.0	a3.a1	1e-11	65.4	777.351	2.0	1553.69	1553.69	0.0039	2.51015
a3	pepa3b19	G_2	7763	56.26	GEGMAFADLQEVDR	M4:+15.99491	1.0	a3.a1	5.9e-12	65.4	777.35	2.0	1553.69	1553.69	0.0025	1.60907
a3	pepa3b73	SS_2	8007	56.45	VIDLWSK		1.0	a3.a1	0.0076	28.9	430.747	2.0	860.487	860.488	-0.0008	-0.929705
a3	pepa3b73	G_4	7674	56.33	VIDLWSK		1.0	a3.a1	0.0095	20.8	430.747	2.0	860.486	860.488	-0.0019	-2.20805
a3	pepa3b73	G_2	7800	56.48	VIDLWSK		1.0	a3.a1	0.028	24.8	430.748	2.0	860.489	860.488	0.0006	0.697279
a3	pepa3b78	G_2	8594	61.38	YIVNEIQDVYR		1.0	a3.a1	1.2e-10	58.1	706.365	2.0	1411.72	1411.72	0.0001	0.070835
a3	pepa3b78	PS_1	8605	61.31	YIVNEIQDVYR		1.0	a3.a1	1.2e-09	58.4	706.365	2.0	1411.72	1411.72	0.0007	0.495848
a3	pepa3b78	G_3	8633	61.65	YIVNEIQDVYR		1.0	a3.a1	0.011	26.4	706.364	2.0	1411.72	1411.72	-0.0005	-0.354177
[truncated: 62,354 more rows]
