# Supplementary material for: Proteomic Response of Pseudomonas aeruginosa PAO1 Adhering to Solid Surfaces
Source: Front Microbiol. 2017 Aug 3;8:1465. doi: 10.3389/fmicb.2017.01465 (PMC5541441; doi:10.3389/fmicb.2017.01465)
Supplement: Supplementary file 2 [file Table2.XLSX]

## Sheet: definitions
"proteins" sheet
All the proteins identified in all the samples
Columns details
	Group ID	The group to which the protein belongs. All the proteins in a group have at least one peptide in common
	Sub-group ID	The sub-group to which the protein belongs. All the proteins in a sub-group are identified with the same valid peptides.
	Protein ID	Protein ID in the sub-group
	Description	Protein description
	log(E value)	Protein e-value (log)
Statistical value representing the number of times this protein would be identified randomly
Calculated as the product of unique peptide e-value in the sample
	Coverage	% coverage of the protein sequence
	MW	Molecular Weight (Da)
	Spectra	Total number of spectra assigned to this protein
	Specifics	Total number of spectra that are specific to this sub-group of proteins. Only availalbe if there are more than one sub-gropu within a group
If there is only one sub-group, the number is replaced by « - »
	Uniques	Number of unique peptide sequence assigned to this protein
	specific uniques	Number of unique peptide sequence specific to this sub-group of proteins. It is only available if there are more than one sub-group
	Theoretical number of tryptic peptides
		Theoretical number of tryptic peptides. Based on trypsin cleavage sites (K and R except when a P follows)
	PAI	Protein Abondance Index
Represents the protein relative abundance. Number of spectra observed divided by the theoretical number of peptides
	emPAI	exponentially modified protein abundance index
		10^(PAI)-1
	Sub-group proteins	The number of proteins in this sub-group
	number of MS samples	The number of samples in which the protein is identified

## Sheet: proteins
List and characteristics of the 930 proteins identified in the analysis
Group ID	Sub-group ID	Protein ID	Description	log(E value)	Coverage	MW	size	Spectra	Specific	Uniques	Specific uniques	Uniques peptide-mod-charge	Theoretical number of tryptic peptides	PAI	emPAI	spectral count AI	Sub-group proteins	number of MS samples
a1	a1.a1	a1.a1.a1	gi|15595656|ref|NP_249150.1| putative ClpA/B protease ATP binding subunit [Pseudomonas aeruginosa PAO1, complete genome.]	-315.896	59	94	850	498	468	50	48	61	40	1.53	32.5	12.45	1	15
a1	a1.a2	a1.a2.a1	gi|15599738|ref|NP_253232.1| ClpB protein [Pseudomonas aeruginosa PAO1, complete genome.]	-236.352	45	94.8	854	271	237	37	34	39	48	0.81	5.49	5.65	1	15
a1	a1.a3	a1.a3.a1	gi|15595288|ref|NP_248780.1| ClpV1 [Pseudomonas aeruginosa PAO1, complete genome.]	-148.987	39	98.6	902	131	127	30	29	30	38	0.79	5.16	3.45	1	12
a2	a2.a1	a2.a1.a1	gi|15599581|ref|NP_253075.1| chaperonin GroEL [Pseudomonas aeruginosa PAO1, complete genome.]	-366.945	77	57	547	829		47		68	20	3.4	2510.89	41.45	1	15
a3	a3.a1	a3.a1.a1	gi|15599465|ref|NP_252959.1| DNA-directed RNA polymerase subunit beta' [Pseudomonas aeruginosa PAO1, complete genome.]	-434.458	52	154.1	1399	704		77		88	66	1.33	20.54	10.67	1	15
a4	a4.a1	a4.a1.a1	gi|15599462|ref|NP_252956.1| elongation factor G [Pseudomonas aeruginosa PAO1, complete genome.]	-378.288	73	77.6	706	619	495	48	40	60	37	1.62	40.84	16.73	1	15
a4	a4.a2	a4.a2.a1	gi|15597267|ref|NP_250761.1| elongation factor G [Pseudomonas aeruginosa PAO1, complete genome.]	-104.342	24	77.4	702	139	15	12	4	17	35	0.49	2.06	3.97	1	15
a5	a5.a1	a5.a1.a1	gi|15598264|ref|NP_251758.1| NAD-dependent glutamate dehydrogenase [Pseudomonas aeruginosa PAO1, complete genome.]	-416.411	47	182.4	1620	631		75		82	68	1.21	15.07	9.28	1	15
a6	a6.a1	a6.a1.a1	gi|15599466|ref|NP_252960.1| DNA-directed RNA polymerase subunit beta [Pseudomonas aeruginosa PAO1, complete genome.]	-398.444	52	150.6	1357	617		68		74	65	1.14	12.76	9.49	1	15
a7	a7.a1	a7.a1.a1	gi|15599955|ref|NP_253449.1| molecular chaperone DnaK [Pseudomonas aeruginosa PAO1, complete genome.]	-370.503	66	68.3	637	598		44		56	27	2.07	117.6	22.15	1	15
a8	a8.a1	a8.a1.a1	gi|15599461|ref|NP_252955.1| elongation factor Tu [Pseudomonas aeruginosa PAO1, complete genome.]	-220.084	77	43.3	397	509		26		36	18	2	99	28.28	2	15
a8	a8.a1	a8.a1.a2	gi|15599473|ref|NP_252967.1| elongation factor Tu [Pseudomonas aeruginosa PAO1, complete genome.]	-220.084	77	43.3	397	509		26		36	18	2	99	28.28	2	15
a9	a9.a1	a9.a1.a1	gi|15600364|ref|NP_253858.1| arginine deiminase [Pseudomonas aeruginosa PAO1, complete genome.]	-278.316	76	46.3	418	502		31		47	23	2.04	109.53	21.83	1	15
b10	b10.a1	b10.a1.a1	gi|15598358|ref|NP_251852.1| 30S ribosomal protein S1 [Pseudomonas aeruginosa PAO1, complete genome.]	-276.303	54	61.7	559	490		36		53	18	2.94	878.92	27.22	1	15
b11	b11.a1	b11.a1.a1	gi|15599503|ref|NP_252997.1| chemotactic transducer PctC [Pseudomonas aeruginosa PAO1, complete genome.]	-138.866	32	68.2	632	165	13	15	2	18	28	0.64	3.39	5.89	1	15
b11	b11.a2	b11.a2.a1	gi|15599506|ref|NP_253000.1| chemotactic transducer PctB [Pseudomonas aeruginosa PAO1, complete genome.]	-123.309	35	67.9	629	141	18	16	5	19	26	0.73	4.38	5.42	1	15
b11	b11.a3	b11.a3.a1	gi|15599505|ref|NP_252999.1| chemotactic transducer PctA [Pseudomonas aeruginosa PAO1, complete genome.]	-106.628	25	67.9	629	131	6	13	2	15	29	0.52	2.29	4.52	1	15
b11	b11.a4	b11.a4.a1	gi|15596758|ref|NP_250252.1| aerotaxis receptor Aer [Pseudomonas aeruginosa PAO1, complete genome.]	-109.544	35	57	521	113	109	15	14	16	19	0.84	5.95	5.95	1	15
b11	b11.a5	b11.a5.a1	gi|15597984|ref|NP_251478.1| putative chemotaxis transducer [Pseudomonas aeruginosa PAO1, complete genome.]	-78.9332	28	56.3	531	69	65	10	9	10	12	0.83	5.81	5.75	1	15
b11	b11.a6	b11.a6.a1	gi|15598063|ref|NP_251557.1| putative chemotaxis transducer [Pseudomonas aeruginosa PAO1, complete genome.]	-44.9508	18	51.3	490	36	32	7	6	7	20	0.35	1.24	1.8	1	15
b11	b11.a7	b11.a7.a1	gi|15597769|ref|NP_251263.1| chemotaxis transducer [Pseudomonas aeruginosa PAO1, complete genome.]	-53.0541	25	57.6	535	36	32	10	9	10	26	0.38	1.42	1.38	1	12
b11	b11.a8	b11.a8.a1	gi|15596843|ref|NP_250337.1| chemotaxis transducer [Pseudomonas aeruginosa PAO1, complete genome.]	-21.4389	4	69.7	652	20	4	2	1	3	23	0.13	0.35	0.87	2	13
b11	b11.a8	b11.a8.a2	gi|15600265|ref|NP_253759.1| putative chemotaxis transducer [Pseudomonas aeruginosa PAO1, complete genome.]	-21.4389	4	69.6	647	20	4	2	1	3	30	0.1	0.26	0.67	2	13
b11	b11.a9	b11.a9.a1	gi|15597848|ref|NP_251342.1| putative chemotaxis transducer [Pseudomonas aeruginosa PAO1, complete genome.]	-19.3488	9	60.2	561	16	12	4	3	4	23	0.17	0.49	0.7	1	9
b11	b11.b10	b11.b10.a1	gi|15597850|ref|NP_251344.1| putative chemotaxis transducer [Pseudomonas aeruginosa PAO1, complete genome.]	-21.5202	6	77	714	15	11	4	3	4	31	0.13	0.35	0.48	1	9
b11	b11.b11	b11.b11.a1	gi|15596805|ref|NP_250299.1| chemotaxis transducer [Pseudomonas aeruginosa PAO1, complete genome.]	-19.9317	7	58.1	541	10	6	3	2	3	18	0.17	0.47	0.56	1	6
b11	b11.b12	b11.b12.a1	gi|15599829|ref|NP_253323.1| putative chemotaxis transducer [Pseudomonas aeruginosa PAO1, complete genome.]	-14.1463	6	76.5	712	8	4	3	2	3	27	0.11	0.29	0.3	1	7
b12	b12.a1	b12.a1.a1	gi|15600208|ref|NP_253702.1| pyruvate dehydrogenase subunit E1 [Pseudomonas aeruginosa PAO1, complete genome.]	-220.543	44	99.4	882	418		41		45	40	1.13	12.34	10.45	1	15
b13	b13.a1	b13.a1.a1	gi|15597819|ref|NP_251313.1| isocitrate dehydrogenase [Pseudomonas aeruginosa PAO1, complete genome.]	-195.339	66	45.5	418	415		30		38	24	1.58	37.31	17.29	1	15
b14	b14.a1	b14.a1.a1	gi|15600365|ref|NP_253859.1| ornithine carbamoyltransferase [Pseudomonas aeruginosa PAO1, complete genome.]	-170.219	72	38	336	408		25		39	15	2.6	397.11	27.2	1	15
b15	b15.a1	b15.a1.a1	gi|15600749|ref|NP_254243.1| F0F1 ATP synthase subunit alpha [Pseudomonas aeruginosa PAO1, complete genome.]	-220.626	50	55.3	514	407		27		34	25	1.36	21.91	16.28	1	15
b16	b16.a1	b16.a1.a1	gi|15596793|ref|NP_250287.1| heat shock protein 90 [Pseudomonas aeruginosa PAO1, complete genome.]	-217.46	56	71.5	634	364	359	32	31	38	38	1	9	9.58	1	15
b16	b16.a2	b16.a2.a1	gi|15598651|ref|NP_252145.1| hypothetical protein PA3455 [Pseudomonas aeruginosa PAO1, complete genome.]	-17.9214	5	58.2	496	20	15	3	2	3	31	0.1	0.25	0.65	1	15
b17	b17.a1	b17.a1.a1	gi|15600747|ref|NP_254241.1| F0F1 ATP synthase subunit beta [Pseudomonas aeruginosa PAO1, complete genome.]	-211.149	65	49.4	458	378		25		37	22	1.68	47.06	17.18	1	15
b18	b18.a1	b18.a1.a1	gi|15599934|ref|NP_253428.1| polynucleotide phosphorylase/polyadenylase [Pseudomonas aeruginosa PAO1, complete genome.]	-231.851	46	75.3	701	371		30		35	26	1.35	21.19	14.27	1	15
b19	b19.a1	b19.a1.a1	gi|15595785|ref|NP_249279.1| hypothetical protein PA0588 [Pseudomonas aeruginosa PAO1, complete genome.]	-208.52	50	73.6	640	346		31		35	28	1.25	16.78	12.36	1	15
b20	b20.a1	b20.a1.a1	gi|15596984|ref|NP_250478.1| bifunctional aconitate hydratase 2/2-methylisocitrate dehydratase [Pseudomonas aeruginosa PAO1, complete genome.]	-233.31	42	93.5	869	340		32		34	42	0.81	5.45	8.1	1	15
b21	b21.a1	b21.a1.a1	gi|15599938|ref|NP_253432.1| translation initiation factor IF-2 [Pseudomonas aeruginosa PAO1, complete genome.]	-221.259	55	90.7	840	332		37		41	29	1.41	24.93	11.45	1	15
b22	b22.a1	b22.a1.a1	gi|15599432|ref|NP_252926.1| catalase [Pseudomonas aeruginosa PAO1, complete genome.]	-193.265	54	55.5	482	326		30		37	19	1.95	87.59	17.16	1	15
b23	b23.a1	b23.a1.a1	gi|15600209|ref|NP_253703.1| dihydrolipoamide acetyltransferase [Pseudomonas aeruginosa PAO1, complete genome.]	-170.309	58	56.6	547	319		24		26	28	0.93	7.48	11.39	1	15
b24	b24.a1	b24.a1.a1	gi|15596997|ref|NP_250491.1| trigger factor [Pseudomonas aeruginosa PAO1, complete genome.]	-212.664	74	48.5	436	317		28		34	22	1.55	34.11	14.41	1	15
b25	b25.a1	b25.a1.a1	gi|15596784|ref|NP_250278.1| dihydrolipoamide dehydrogenase [Pseudomonas aeruginosa PAO1, complete genome.]	-204.083	55	50	478	311		28		33	18	1.83	67.13	17.28	1	15
b26	b26.a1	b26.a1.a1	gi|15596967|ref|NP_250461.1| phosphoenolpyruvate synthase [Pseudomonas aeruginosa PAO1, complete genome.]	-215.18	46	85.7	791	311		32		35	37	0.95	7.83	8.41	1	15
b27	b27.a1	b27.a1.a1	gi|15596780|ref|NP_250274.1| succinate dehydrogenase flavoprotein subunit [Pseudomonas aeruginosa PAO1, complete genome.]	-185.493	46	63.4	590	307		26		32	25	1.28	18.05	12.28	1	15
b28	b28.a1	b28.a1.a1	gi|15596782|ref|NP_250276.1| 2-oxoglutarate dehydrogenase E1 component [Pseudomonas aeruginosa PAO1, complete genome.]	-170.847	33	105.7	943	300		29		34	35	0.97	8.36	8.57	1	15
b29	b29.a1	b29.a1.a1	gi|15596783|ref|NP_250277.1| dihydrolipoamide succinyltransferase [Pseudomonas aeruginosa PAO1, complete genome.]	-182.609	63	42.8	409	285		20		23	13	1.77	57.78	21.92	1	15
b30	b30.a1	b30.a1.a1	gi|15600041|ref|NP_253535.1| acetyl-CoA carboxylase biotin carboxylase subunit [Pseudomonas aeruginosa PAO1, complete genome.]	-137.306	49	48.8	449	225	224	18	17	20	20	1	9	11.25	1	15
b30	b30.a2	b30.a2.a1	gi|15599413|ref|NP_252907.1| hypothetical protein PA4217 [Pseudomonas aeruginosa PAO1, complete genome.]	-43.5493	21	43.5	402	46	44	9	8	9	16	0.56	2.65	2.88	1	11
b30	b30.a3	b30.a3.a1	gi|15600629|ref|NP_254123.1| acetyl-CoA carboxylase subunit A [Pseudomonas aeruginosa PAO1, complete genome.]	-18.4444	7	51.7	471	13	10	4	2	4	22	0.18	0.52	0.59	1	10
b31	b31.a1	b31.a1.a1	gi|15596092|ref|NP_249586.1| bifunctional succinylornithine transaminase/acetylornithine aminotransferase [Pseudomonas aeruginosa PAO1, complete genome.]	-221.629	76	43.6	406	279		27		29	21	1.38	23.04	13.29	1	15
b32	b32.a1	b32.a1.a1	gi|15598197|ref|NP_251691.1| glyceraldehyde-3-phosphate dehydrogenase [Pseudomonas aeruginosa PAO1, complete genome.]	-153.263	52	50	461	276		22		27	20	1.35	21.39	13.8	1	15
b33	b33.a1	b33.a1.a1	gi|15596974|ref|NP_250468.1| major porin and structural outer membrane porin OprF precursor [Pseudomonas aeruginosa PAO1, complete genome.]	-144.849	59	37.5	350	275		16		26	15	1.73	53.12	18.33	1	15
b34	b34.a1	b34.a1.a1	gi|15598924|ref|NP_252418.1| hypothetical protein PA3729 [Pseudomonas aeruginosa PAO1, complete genome.]	-220.382	50	75.7	688	267		35		36	34	1.06	10.45	7.85	1	15
b35	b35.a1	b35.a1.a1	gi|15596785|ref|NP_250279.1| succinyl-CoA synthetase subunit beta [Pseudomonas aeruginosa PAO1, complete genome.]	-174.861	69	41.4	388	267		25		26	23	1.13	12.5	11.61	1	15
b36	b36.a1	b36.a1.a1	gi|15598851|ref|NP_252345.1| elongation factor Ts [Pseudomonas aeruginosa PAO1, complete genome.]	-141.229	68	30.6	289	264		20		23	16	1.44	26.38	16.5	1	15
b37	b37.a1	b37.a1.a1	gi|15599791|ref|NP_253285.1| putative ABC transporter ATP-binding protein [Pseudomonas aeruginosa PAO1, complete genome.]	-176.738	53	61.2	554	257		26		29	28	1.04	9.86	9.18	1	15
b38	b38.a1	b38.a1.a1	gi|15598852|ref|NP_252346.1| 30S ribosomal protein S2 [Pseudomonas aeruginosa PAO1, complete genome.]	-130.073	68	27.2	246	256		20		29	11	2.64	431.88	23.27	1	15
b39	b39.a1	b39.a1.a1	gi|15598965|ref|NP_252459.1| inosine 5'-monophosphate dehydrogenase [Pseudomonas aeruginosa PAO1, complete genome.]	-169.886	54	51.6	489	255		25		29	22	1.32	19.81	11.59	1	15
b40	b40.a1	b40.a1.a1	gi|15596759|ref|NP_250253.1| aconitate hydratase [Pseudomonas aeruginosa PAO1, complete genome.]	-172.951	35	99	910	247		28		29	31	0.94	7.62	7.97	1	15
b41	b41.a1	b41.a1.a1	gi|15599026|ref|NP_252520.1| leucyl aminopeptidase [Pseudomonas aeruginosa PAO1, complete genome.]	-149.039	47	52.2	495	244		22		25	22	1.14	12.69	11.09	1	15
b42	b42.a1	b42.a1.a1	gi|15598505|ref|NP_251999.1| hypothetical protein PA3309 [Pseudomonas aeruginosa PAO1, complete genome.]	-120.453	90	16.4	151	239		16		21	7	3	999	34.14	1	15
b43	b43.a1	b43.a1.a1	gi|15596289|ref|NP_249783.1| flagellin type B [Pseudomonas aeruginosa PAO1, complete genome.]	-192.745	42	49.1	488	232		18		21	15	1.4	24.12	15.47	1	15
b44	b44.a1	b44.a1.a1	gi|15595979|ref|NP_249473.1| bifunctional proline dehydrogenase/pyrroline-5-carboxylate dehydrogenase [Pseudomonas aeruginosa PAO1, complete genome.]	-179.54	33	115.4	1060	230		31		32	54	0.59	2.91	4.26	1	15
b45	b45.a1	b45.a1.a1	gi|15595679|ref|NP_249173.1| malate synthase G [Pseudomonas aeruginosa PAO1, complete genome.]	-176.168	42	78.5	725	229		28		30	28	1.07	10.79	8.18	1	15
b46	b46.a1	b46.a1.a1	gi|15596160|ref|NP_249654.1| aspartyl-tRNA synthetase [Pseudomonas aeruginosa PAO1, complete genome.]	-158.877	50	66.1	591	228		24		25	24	1.04	10.01	9.5	1	15
b47	b47.a1	b47.a1.a1	gi|15597820|ref|NP_251314.1| isocitrate dehydrogenase [Pseudomonas aeruginosa PAO1, complete genome.]	-163.974	46	81.5	741	227		29		32	38	0.84	5.95	5.97	1	15
b48	b48.a1	b48.a1.a1	gi|15598335|ref|NP_251829.1| aromatic amino acid aminotransferase [Pseudomonas aeruginosa PAO1, complete genome.]	-151.003	61	43.2	398	223		22		25	20	1.25	16.78	11.15	1	15
b49	b49.a1	b49.a1.a1	gi|15599434|ref|NP_252928.1| DNA-directed RNA polymerase subunit alpha [Pseudomonas aeruginosa PAO1, complete genome.]	-127.451	47	36.5	333	221		19		21	16	1.31	19.54	13.81	1	15
b50	b50.a1	b50.a1.a1	gi|15598964|ref|NP_252458.1| GMP synthase [Pseudomonas aeruginosa PAO1, complete genome.]	-126.658	44	57.8	525	218		21		24	26	0.92	7.38	8.38	1	15
b51	b51.a1	b51.a1.a1	gi|15599435|ref|NP_252929.1| 30S ribosomal protein S4 [Pseudomonas aeruginosa PAO1, complete genome.]	-90.6242	60	23.2	206	215		16		22	11	2	99	19.55	1	15
b52	b52.a1	b52.a1.a1	gi|15599469|ref|NP_252963.1| 50S ribosomal protein L1 [Pseudomonas aeruginosa PAO1, complete genome.]	-137.635	75	24.1	231	210		20		24	12	2	99	17.5	1	15
b53	b53.a1	b53.a1.a1	gi|15596786|ref|NP_250280.1| succinyl-CoA synthetase subunit alpha [Pseudomonas aeruginosa PAO1, complete genome.]	-122.844	66	30.2	295	209		17		22	12	1.83	67.13	17.42	1	15
b54	b54.a1	b54.a1.a1	gi|15598172|ref|NP_251666.1| ribonuclease E [Pseudomonas aeruginosa PAO1, complete genome.]	-162.757	27	117.3	1057	209		22		24	28	0.86	6.2	7.46	1	15
b55	b55.a1	b55.a1.a1	gi|15598833|ref|NP_252327.1| CTP synthetase [Pseudomonas aeruginosa PAO1, complete genome.]	-138.695	48	59.5	542	209		21		21	23	0.91	7.19	9.09	1	15
b56	b56.a1	b56.a1.a1	gi|15598725|ref|NP_252219.1| putative peroxidase [Pseudomonas aeruginosa PAO1, complete genome.]	-110.076	72	21.7	200	207		18		23	9	2.56	358.38	23	1	15
b57	b57.a1	b57.a1.a1	gi|15598888|ref|NP_252382.1| outer membrane protein precursor [Pseudomonas aeruginosa PAO1, complete genome.]	-142.456	62	28.4	261	204		16		21	10	2.1	124.89	20.4	1	15
b58	b58.a1	b58.a1.a1	gi|15599447|ref|NP_252941.1| 50S ribosomal protein L5 [Pseudomonas aeruginosa PAO1, complete genome.]	-112.173	68	20.3	179	204		17		20	9	2.22	165.81	22.67	1	15
b59	b59.a1	b59.a1.a1	gi|15599456|ref|NP_252950.1| 50S ribosomal protein L2 [Pseudomonas aeruginosa PAO1, complete genome.]	-101.529	59	29.5	273	203		17		20	14	1.43	25.83	14.5	1	15
b60	b60.a1	b60.a1.a1	gi|15599444|ref|NP_252938.1| 50S ribosomal protein L6 [Pseudomonas aeruginosa PAO1, complete genome.]	-84.3204	55	19	177	202		12		18	7	2.57	371.76	28.86	1	15
b61	b61.a1	b61.a1.a1	gi|15595745|ref|NP_249239.1| transketolase [Pseudomonas aeruginosa PAO1, complete genome.]	-104.706	31	72.1	665	199		16		18	22	0.82	5.58	9.05	1	15
b62	b62.a1	b62.a1.a1	gi|15595629|ref|NP_249123.1| S-adenosyl-L-homocysteine hydrolase [Pseudomonas aeruginosa PAO1, complete genome.]	-160.804	54	51.3	469	198		22		28	23	1.22	15.5	8.61	1	15
b63	b63.a1	b63.a1.a1	gi|15599548|ref|NP_253042.1| hypothetical protein PA4352 [Pseudomonas aeruginosa PAO1, complete genome.]	-125.156	58	30.9	286	198		17		21	10	2.1	124.89	19.8	1	15
b64	b64.a1	b64.a1.a1	gi|15595463|ref|NP_248957.1| 4-aminobutyrate aminotransferase [Pseudomonas aeruginosa PAO1, complete genome.]	-139.646	51	45.1	426	197		16		21	16	1.31	19.54	12.31	1	15
b65	b65.a1	b65.a1.a1	gi|15598147|ref|NP_251641.1| electron transfer flavoprotein alpha-subunit [Pseudomonas aeruginosa PAO1, complete genome.]	-108.151	63	31.3	309	192		13		17	10	1.7	49.12	19.2	1	15
b66	b66.a1	b66.a1.a1	gi|15598148|ref|NP_251642.1| electron transfer flavoprotein beta-subunit [Pseudomonas aeruginosa PAO1, complete genome.]	-121.765	65	26.3	249	186		14		19	11	1.73	52.37	16.91	1	15
b67	b67.a1	b67.a1.a1	gi|15599453|ref|NP_252947.1| 30S ribosomal protein S3 [Pseudomonas aeruginosa PAO1, complete genome.]	-93.1081	67	25.7	228	184		16		20	6	3.33	2153.43	30.67	1	15
b68	b68.a1	b68.a1.a1	gi|15597838|ref|NP_251332.1| NADH dehydrogenase subunit G [Pseudomonas aeruginosa PAO1, complete genome.]	-132.716	28	98.8	905	181		19		20	34	0.59	2.87	5.32	1	15
b69	b69.a1	b69.a1.a1	gi|15598355|ref|NP_251849.1| UDP-glucose/GDP-mannose dehydrogenase WbpA [Pseudomonas aeruginosa PAO1, complete genome.]	-136.04	58	48	436	177		22		23	25	0.92	7.32	7.08	1	15
b70	b70.a1	b70.a1.a1	gi|15596752|ref|NP_250246.1| cytochrome c [Pseudomonas aeruginosa PAO1, complete genome.]	-82.9092	48	33.7	308	131	116	15	14	16	11	1.45	27.48	11.91	1	15
b70	b70.a2	b70.a2.a1	gi|15596749|ref|NP_250243.1| cytochrome c [Pseudomonas aeruginosa PAO1, complete genome.]	-35.3299	28	34.5	318	60	45	6	5	6	11	0.55	2.51	5.45	1	15
b71	b71.a1	b71.a1.a1	gi|15600425|ref|NP_253919.1| hypothetical protein PA5232 [Pseudomonas aeruginosa PAO1, complete genome.]	-133.951	54	38.5	357	176		17		18	21	0.86	6.2	8.38	1	15
b72	b72.a1	b72.a1.a1	gi|15595716|ref|NP_249210.1| nitrite reductase precursor [Pseudomonas aeruginosa PAO1, complete genome.]	-134.739	54	62.5	568	175		24		25	29	0.86	6.28	6.03	1	15
b73	b73.a1	b73.a1.a1	gi|15599866|ref|NP_253360.1| 50S ribosomal protein L25/general stress protein Ctc [Pseudomonas aeruginosa PAO1, complete genome.]	-118.926	80	21.9	204	175		13		17	11	1.55	34.11	15.91	1	15
b74	b74.a1	b74.a1.a1	gi|15596353|ref|NP_249847.1| ribonucleotide-diphosphate reductase subunit alpha [Pseudomonas aeruginosa PAO1, complete genome.]	-154.167	32	106.9	963	174		25		26	37	0.7	4.04	4.7	1	15
b75	b75.a1	b75.a1.a1	gi|15595337|ref|NP_248829.1| alkyl hydroperoxide reductase subunit C [Pseudomonas aeruginosa PAO1, complete genome.]	-85.4422	58	20.5	187	171		12		15	9	1.67	45.42	19	1	15
b76	b76.a1	b76.a1.a1	gi|15599525|ref|NP_253019.1| pyruvate kinase [Pseudomonas aeruginosa PAO1, complete genome.]	-127.808	56	52.1	483	169		23		24	22	1.09	11.33	7.68	1	15
b77	b77.a1	b77.a1.a1	gi|15599939|ref|NP_253433.1| transcription elongation factor NusA [Pseudomonas aeruginosa PAO1, complete genome.]	-107.042	35	54.5	493	168		19		19	19	1	9	8.84	1	15
b78	b78.a1	b78.a1.a1	gi|15599458|ref|NP_252952.1| 50S ribosomal protein L4 [Pseudomonas aeruginosa PAO1, complete genome.]	-87.0079	61	21.5	200	167		11		12	8	1.5	30.62	20.88	1	15
b79	b79.a1	b79.a1.a1	gi|15595268|ref|NP_248760.1| hypothetical protein PA0070 [Pseudomonas aeruginosa PAO1, complete genome.]	-123.296	50	31.6	304	166		15		17	14	1.21	15.38	11.86	1	15
b80	b80.a1	b80.a1.a1	gi|15599599|ref|NP_253093.1| preprotein translocase subunit SecA [Pseudomonas aeruginosa PAO1, complete genome.]	-113.855	27	103.7	916	165		19		22	40	0.55	2.55	4.13	1	15
b81	b81.a1	b81.a1.a1	gi|15595752|ref|NP_249246.1| fructose-1,6-bisphosphate aldolase [Pseudomonas aeruginosa PAO1, complete genome.]	-121.085	50	38.5	354	158		18		20	13	1.54	33.55	12.15	1	15
b82	b82.a1	b82.a1.a1	gi|15599442|ref|NP_252936.1| 30S ribosomal protein S5 [Pseudomonas aeruginosa PAO1, complete genome.]	-108.918	76	17.5	166	157		15		22	9	2.44	277.26	17.44	1	15
b83	b83.a1	b83.a1.a1	gi|15598896|ref|NP_252390.1| lysyl-tRNA synthetase [Pseudomonas aeruginosa PAO1, complete genome.]	-112.019	38	57.2	501	157		16		17	29	0.59	2.86	5.41	1	15
b84	b84.a1	b84.a1.a1	gi|15597002|ref|NP_250496.1| peptidyl-prolyl cis-trans isomerase D [Pseudomonas aeruginosa PAO1, complete genome.]	-130.46	45	68.6	621	156		23		25	33	0.76	4.72	4.73	1	15
b85	b85.a1	b85.a1.a1	gi|15595513|ref|NP_249007.1| D-3-phosphoglycerate dehydrogenase [Pseudomonas aeruginosa PAO1, complete genome.]	-103.96	37	44.1	409	155		13		15	19	0.79	5.16	8.16	1	15
b86	b86.a1	b86.a1.a1	gi|15599950|ref|NP_253444.1| carbamoyl phosphate synthase large subunit [Pseudomonas aeruginosa PAO1, complete genome.]	-123.05	24	117.1	1073	155		20		20	45	0.44	1.78	3.44	1	15
b87	b87.a1	b87.a1.a1	gi|15596155|ref|NP_249649.1| basic amino acid, basic peptide and imipenem outer membrane porin OprD precursor [Pseudomonas aeruginosa PAO1, complete genome.]	-115.139	36	48.2	443	153		14		20	15	1.33	20.54	10.2	1	12
b88	b88.a1	b88.a1.a1	gi|15595976|ref|NP_249470.1| putative ATP-dependent protease [Pseudomonas aeruginosa PAO1, complete genome.]	-94.528	27	88.4	799	150		18		18	32	0.56	2.65	4.69	1	15
b89	b89.a1	b89.a1.a1	gi|15598364|ref|NP_251858.1| DNA gyrase subunit A [Pseudomonas aeruginosa PAO1, complete genome.]	-118.942	27	101	923	149		22		24	33	0.73	4.34	4.52	1	15
b90	b90.a1	b90.a1.a1	gi|15599448|ref|NP_252942.1| 50S ribosomal protein L24 [Pseudomonas aeruginosa PAO1, complete genome.]	-75.511	82	11.4	104	148		13		17	4	4.25	17781.8	37	1	15
b91	b91.a1	b91.a1.a1	gi|15599463|ref|NP_252957.1| 30S ribosomal protein S7 [Pseudomonas aeruginosa PAO1, complete genome.]	-59.4744	60	17.4	156	147		12		16	8	2	99	18.38	1	15
b92	b92.a1	b92.a1.a1	gi|15595200|ref|NP_064722.1| DNA polymerase III subunit beta [Pseudomonas aeruginosa PAO1, complete genome.]	-107.808	56	40.6	367	147		17		17	14	1.21	15.38	10.5	1	15
b93	b93.a1	b93.a1.a1	gi|15598937|ref|NP_252431.1| 50S ribosomal protein L19 [Pseudomonas aeruginosa PAO1, complete genome.]	-82.0863	63	12.9	116	147		9		12	6	2	99	24.5	1	15
b94	b94.a1	b94.a1.a1	gi|15595917|ref|NP_249411.1| helix destabilizing protein of bacteriophage Pf1 [Pseudomonas aeruginosa PAO1, complete genome.]	-74.966	44	15.4	144	146		8		14	7	2	99	20.86	1	13
b95	b95.a1	b95.a1.a1	gi|15596100|ref|NP_249594.1| alanyl-tRNA synthetase [Pseudomonas aeruginosa PAO1, complete genome.]	-125.386	30	94.5	874	145		21		21	38	0.55	2.57	3.82	1	15
b96	b96.a1	b96.a1.a1	gi|15600620|ref|NP_254114.1| alcohol dehydrogenase [Pseudomonas aeruginosa PAO1, complete genome.]	-99.8995	39	35.8	342	144		13		17	15	1.13	12.59	9.6	1	15
b97	b97.a1	b97.a1.a1	gi|15599459|ref|NP_252953.1| 50S ribosomal protein L3 [Pseudomonas aeruginosa PAO1, complete genome.]	-83.6908	62	22.5	211	143		17		20	10	2	99	14.3	1	15
b98	b98.a1	b98.a1.a1	gi|15595992|ref|NP_249486.1| methylcitrate synthase [Pseudomonas aeruginosa PAO1, complete genome.]	-79.0294	47	41.6	375	143		15		19	20	0.95	7.91	7.15	1	15
b99	b99.a1	b99.a1.a1	gi|15600748|ref|NP_254242.1| F0F1 ATP synthase subunit gamma [Pseudomonas aeruginosa PAO1, complete genome.]	-80.2488	51	31.4	286	142		12		14	13	1.08	10.94	10.92	1	15
c100	c100.a1	c100.a1.a1	gi|15598344|ref|NP_251838.1| UDP-N-acetylglucosamine 2-epimerase WbpI [Pseudomonas aeruginosa PAO1, complete genome.]	-92.127	45	38.8	354	142		13		14	16	0.88	6.5	8.88	1	15
c101	c101.a1	c101.a1.a1	gi|15600239|ref|NP_253733.1| malic enzyme [Pseudomonas aeruginosa PAO1, complete genome.]	-104.768	40	45.3	422	141		16		17	18	0.94	7.8	7.83	1	15
c102	c102.a1	c102.a1.a1	gi|15597749|ref|NP_251243.1| putative acyl-CoA thiolase [Pseudomonas aeruginosa PAO1, complete genome.]	-103.053	47	41.3	396	141		15		17	18	0.94	7.8	7.83	1	15
c103	c103.a1	c103.a1.a1	gi|15600366|ref|NP_253860.1| carbamate kinase [Pseudomonas aeruginosa PAO1, complete genome.]	-111.899	54	33	310	140		15		15	12	1.25	16.78	11.67	1	15
c104	c104.a1	c104.a1.a1	gi|15596169|ref|NP_249663.1| translocation protein TolB [Pseudomonas aeruginosa PAO1, complete genome.]	-118.824	56	47.6	432	140		19		19	20	0.95	7.91	7	1	15
c105	c105.a1	c105.a1.a1	gi|15599029|ref|NP_252523.1| valyl-tRNA synthetase [Pseudomonas aeruginosa PAO1, complete genome.]	-93.7416	25	107.5	950	140		18		18	45	0.4	1.51	3.11	1	15
c106	c106.a1	c106.a1.a1	gi|15600385|ref|NP_253879.1| phosphoenolpyruvate carboxykinase [Pseudomonas aeruginosa PAO1, complete genome.]	-108.284	34	55.6	513	140		14		14	23	0.61	3.06	6.09	1	15
c107	c107.a1	c107.a1.a1	gi|15595608|ref|NP_249102.1| twitching motility protein PilJ [Pseudomonas aeruginosa PAO1, complete genome.]	-139.543	30	72.4	682	139		15		15	17	0.88	6.63	8.18	1	15
c108	c108.a1	c108.a1.a1	gi|15596534|ref|NP_250028.1| glutaminase-asparaginase [Pseudomonas aeruginosa PAO1, complete genome.]	-102.836	47	38.5	362	139		12		15	15	1	9	9.27	1	15
c109	c109.a1	c109.a1.a1	gi|15595462|ref|NP_248956.1| succinate-semialdehyde dehydrogenase I [Pseudomonas aeruginosa PAO1, complete genome.]	-126.179	43	51.5	483	139		14		18	19	0.95	7.86	7.32	1	15
c110	c110.a1	c110.a1.a1	gi|15599016|ref|NP_252510.1| preprotein translocase subunit SecD [Pseudomonas aeruginosa PAO1, complete genome.]	-96.8559	35	67.5	620	138		19		21	28	0.75	4.62	4.93	1	15
c111	c111.a1	c111.a1.a1	gi|15595865|ref|NP_249359.1| tyrosyl-tRNA synthetase [Pseudomonas aeruginosa PAO1, complete genome.]	-90.9643	47	44	399	137		15		15	19	0.79	5.16	7.21	1	15
c112	c112.a1	c112.a1.a1	gi|15595374|ref|NP_248866.1| aerotaxis transducer Aer2 [Pseudomonas aeruginosa PAO1, complete genome.]	-143.385	36	72.4	679	137		18		23	29	0.79	5.21	4.72	1	15
c113	c113.a1	c113.a1.a1	gi|15599756|ref|NP_253250.1| isoleucyl-tRNA synthetase [Pseudomonas aeruginosa PAO1, complete genome.]	-108.742	22	105.3	943	137		19		21	37	0.57	2.69	3.7	1	15
c114	c114.a1	c114.a1.a1	gi|15598279|ref|NP_251773.1| aminopeptidase N [Pseudomonas aeruginosa PAO1, complete genome.]	-119.103	25	99.9	885	136		19		20	47	0.43	1.66	2.89	1	15
c115	c115.a1	c115.a1.a1	gi|15600135|ref|NP_253629.1| protease subunit HflK [Pseudomonas aeruginosa PAO1, complete genome.]	-105.571	55	43.9	400	136		17		19	16	1.19	14.4	8.5	1	15
c116	c116.a1	c116.a1.a1	gi|15600206|ref|NP_253700.1| branched-chain amino acid aminotransferase [Pseudomonas aeruginosa PAO1, complete genome.]	-94.0297	59	34	307	136		12		13	14	0.93	7.48	9.71	1	15
c117	c117.a1	c117.a1.a1	gi|15596208|ref|NP_249702.1| hypothetical protein PA1011 [Pseudomonas aeruginosa PAO1, complete genome.]	-112.688	62	42.9	396	136		15		16	18	0.89	6.74	7.56	1	15
c118	c118.a1	c118.a1.a1	gi|15598049|ref|NP_251543.1| Outer membrane lipoprotein OprI precursor [Pseudomonas aeruginosa PAO1, complete genome.]	-50.3488	50	8.8	83	135		6		7	4	1.75	55.23	33.75	1	15
c119	c119.a1	c119.a1.a1	gi|15599679|ref|NP_253173.1| aspartyl/glutamyl-tRNA amidotransferase subunit A [Pseudomonas aeruginosa PAO1, complete genome.]	-111.194	45	51.7	484	132		15		16	21	0.76	4.78	6.29	1	15
c120	c120.a1	c120.a1.a1	gi|15599443|ref|NP_252937.1| 50S ribosomal protein L18 [Pseudomonas aeruginosa PAO1, complete genome.]	-67.7635	57	12.6	116	131		10		12	5	2.4	250.19	26.2	1	15
c121	c121.a1	c121.a1.a1	gi|15599677|ref|NP_253171.1| rod shape-determining protein MreB [Pseudomonas aeruginosa PAO1, complete genome.]	-94.503	44	36.9	345	131		16		17	19	0.89	6.85	6.89	1	15
c122	c122.a1	c122.a1.a1	gi|15600131|ref|NP_253625.1| adenylosuccinate synthetase [Pseudomonas aeruginosa PAO1, complete genome.]	-84.475	35	46.7	430	131		14		17	20	0.85	6.08	6.55	1	15
c123	c123.a1	c123.a1.a1	gi|15595734|ref|NP_249228.1| hypothetical protein PA0537 [Pseudomonas aeruginosa PAO1, complete genome.]	-93.354	60	22.1	202	131		10		11	11	1	9	11.91	1	15
c124	c124.a1	c124.a1.a1	gi|15599009|ref|NP_252503.1| cysteine desulfurase [Pseudomonas aeruginosa PAO1, complete genome.]	-84.5723	48	44.5	404	129		18		20	21	0.95	7.96	6.14	1	15
c125	c125.a1	c125.a1.a1	gi|15600113|ref|NP_253607.1| NAD synthetase [Pseudomonas aeruginosa PAO1, complete genome.]	-97.1282	59	29.6	275	129		12		13	13	1	9	9.92	1	15
c126	c126.a1	c126.a1.a1	gi|15600371|ref|NP_253865.1| LysM domain/BON superfamily protein [Pseudomonas aeruginosa PAO1, complete genome.]	-101.039	86	15.4	145	128		12		13	10	1.3	18.95	12.8	1	15
c127	c127.a1	c127.a1.a1	gi|15595624|ref|NP_249118.1| major intrinsic multiple antibiotic resistance efflux outer membrane protein OprM precursor [Pseudomonas aeruginosa PAO1, complete genome.]	-120.955	38	52.5	485	128		16		17	22	0.77	4.93	5.82	1	14
c128	c128.a1	c128.a1.a1	gi|15599888|ref|NP_253382.1| ketol-acid reductoisomerase [Pseudomonas aeruginosa PAO1, complete genome.]	-89.2299	42	36.3	338	127		14		16	15	1.07	10.66	8.47	1	15
c129	c129.a1	c129.a1.a1	gi|15597001|ref|NP_250495.1| DNA-binding protein HU [Pseudomonas aeruginosa PAO1, complete genome.]	-63.2592	72	9	90	127		7		10	3	3.33	2153.43	42.33	1	15
c130	c130.a1	c130.a1.a1	gi|15599182|ref|NP_252676.1| leucyl-tRNA synthetase [Pseudomonas aeruginosa PAO1, complete genome.]	-96.5533	20	97.5	873	126		16		16	32	0.5	2.16	3.94	1	15
c131	c131.a1	c131.a1.a1	gi|15595622|ref|NP_249116.1| RND multidrug efflux membrane fusion protein MexA precursor [Pseudomonas aeruginosa PAO1, complete genome.]	-92.4633	47	40.9	383	126		13		14	12	1.17	13.68	10.5	1	15
c132	c132.a1	c132.a1.a1	gi|15600244|ref|NP_253738.1| arginyl-tRNA synthetase [Pseudomonas aeruginosa PAO1, complete genome.]	-81.7995	23	65.1	587	126		13		14	19	0.74	4.46	6.63	1	15
c133	c133.a1	c133.a1.a1	gi|15600327|ref|NP_253821.1| putative carboxyl-terminal protease [Pseudomonas aeruginosa PAO1, complete genome.]	-76.8195	42	45.9	436	126		14		14	18	0.78	4.99	7	1	15
c134	c134.a1	c134.a1.a1	gi|15600451|ref|NP_253945.1| hypothetical protein PA5258 [Pseudomonas aeruginosa PAO1, complete genome.]	-98.4694	52	40.7	376	125		14		14	18	0.78	4.99	6.94	1	15
c135	c135.a1	c135.a1.a1	gi|15598149|ref|NP_251643.1| electron transfer flavoprotein-ubiquinone oxidoreductase [Pseudomonas aeruginosa PAO1, complete genome.]	-60.4733	25	59.8	551	125		11		11	25	0.44	1.75	5	1	15
c136	c136.a1	c136.a1.a1	gi|15598163|ref|NP_251657.1| 3-ketoacyl-(acyl-carrier-protein) reductase [Pseudomonas aeruginosa PAO1, complete genome.]	-83.505	45	25.5	247	124		9		11	10	1.1	11.59	12.4	1	15
c137	c137.a1	c137.a1.a1	gi|15599646|ref|NP_253140.1| UDP-N-acetylglucosamine 1-carboxyvinyltransferase [Pseudomonas aeruginosa PAO1, complete genome.]	-77.6743	40	44.5	421	124		13		13	18	0.72	4.27	6.89	1	15
c138	c138.a1	c138.a1.a1	gi|15596101|ref|NP_249595.1| aspartate kinase [Pseudomonas aeruginosa PAO1, complete genome.]	-92.5609	46	44.3	412	123		17		18	20	0.9	6.94	6.15	1	15
c139	c139.a1	c139.a1.a1	gi|15595749|ref|NP_249243.1| phosphoglycerate kinase [Pseudomonas aeruginosa PAO1, complete genome.]	-66.3602	37	40.3	387	123		12		12	20	0.6	2.98	6.15	1	15
c140	c140.a1	c140.a1.a1	gi|15600505|ref|NP_253999.1| putative aldehyde dehydrogenase [Pseudomonas aeruginosa PAO1, complete genome.]	-94.5308	41	53	497	123		13		15	20	0.75	4.62	6.15	1	15
c141	c141.a1	c141.a1.a1	gi|15600247|ref|NP_253741.1| ATP-dependent protease ATP-binding subunit HslU [Pseudomonas aeruginosa PAO1, complete genome.]	-58.1939	34	50	447	122		16		19	22	0.86	6.31	5.55	1	15
c142	c142.a1	c142.a1.a1	gi|15599172|ref|NP_252666.1| glutamate-1-semialdehyde aminotransferase [Pseudomonas aeruginosa PAO1, complete genome.]	-83.3365	34	45.3	427	121		12		14	14	1	9	8.64	1	15
c143	c143.a1	c143.a1.a1	gi|15595339|ref|NP_248831.1| hypothetical protein PA0141 [Pseudomonas aeruginosa PAO1, complete genome.]	-75.2334	50	34.4	298	121		12		14	15	0.93	7.58	8.07	1	15
c144	c144.a1	c144.a1.a1	gi|15596999|ref|NP_250493.1| ATP-dependent protease ATP-binding subunit ClpX [Pseudomonas aeruginosa PAO1, complete genome.]	-85.7226	46	46.9	426	121		15		15	19	0.79	5.16	6.37	1	15
c145	c145.a1	c145.a1.a1	gi|15599449|ref|NP_252943.1| 50S ribosomal protein L14 [Pseudomonas aeruginosa PAO1, complete genome.]	-66.5633	65	13.3	122	120		13		15	5	3	999	24	1	15
c146	c146.a1	c146.a1.a1	gi|15599721|ref|NP_253215.1| type 4 fimbrial precursor PilA [Pseudomonas aeruginosa PAO1, complete genome.]	-48.6608	47	15.4	149	120		7		8	5	1.6	38.81	24	1	15
c147	c147.a1	c147.a1.a1	gi|15596777|ref|NP_250271.1| type II citrate synthase [Pseudomonas aeruginosa PAO1, complete genome.]	-72.344	32	47.6	428	120		15		17	18	0.94	7.8	6.67	1	15
c148	c148.a1	c148.a1.a1	gi|15598813|ref|NP_252307.1| recombinase A [Pseudomonas aeruginosa PAO1, complete genome.]	-89.2877	44	36.8	346	120		13		14	15	0.93	7.58	8	1	15
c149	c149.a1	c149.a1.a1	gi|15595792|ref|NP_249286.1| organic solvent tolerance protein OstA precursor [Pseudomonas aeruginosa PAO1, complete genome.]	-125.139	31	104.1	924	120		25		25	40	0.63	3.22	3	1	10
c150	c150.a1	c150.a1.a1	gi|15598809|ref|NP_252303.1| hypothetical protein PA3613 [Pseudomonas aeruginosa PAO1, complete genome.]	-83.9465	25	88.2	801	120		18		18	32	0.56	2.65	3.75	1	15
c151	c151.a1	c151.a1.a1	gi|15598831|ref|NP_252325.1| phosphopyruvate hydratase [Pseudomonas aeruginosa PAO1, complete genome.]	-73.6391	26	45.1	429	120		10		12	15	0.8	5.31	8	1	15
c152	c152.a1	c152.a1.a1	gi|15600435|ref|NP_253929.1| polyphosphate kinase [Pseudomonas aeruginosa PAO1, complete genome.]	-88.7405	29	83	736	120		19		19	35	0.54	2.49	3.43	1	15
c153	c153.a1	c153.a1.a1	gi|15596753|ref|NP_250247.1| cytochrome c oxidase subunit [Pseudomonas aeruginosa PAO1, complete genome.]	-35.534	27	22.7	202	94	54	7	4	9	8	1.13	12.34	11.75	1	15
c153	c153.a2	c153.a2.a1	gi|15596750|ref|NP_250244.1| cytochrome c oxidase subunit [Pseudomonas aeruginosa PAO1, complete genome.]	-30.8762	24	22.7	203	65	25	7	4	8	9	0.89	6.74	7.22	1	15
c154	c154.a1	c154.a1.a1	gi|15599437|ref|NP_252931.1| 30S ribosomal protein S13 [Pseudomonas aeruginosa PAO1, complete genome.]	-73.443	63	13.2	118	119		10		13	7	1.86	70.97	17	1	15
c155	c155.a1	c155.a1.a1	gi|15597825|ref|NP_251319.1| adenylosuccinate lyase [Pseudomonas aeruginosa PAO1, complete genome.]	-80.9854	36	50.4	456	119		13		13	18	0.72	4.27	6.61	1	15
c156	c156.a1	c156.a1.a1	gi|15599440|ref|NP_252934.1| 50S ribosomal protein L15 [Pseudomonas aeruginosa PAO1, complete genome.]	-79.2158	65	15.1	144	118		13		15	5	3	999	23.6	1	15
c157	c157.a1	c157.a1.a1	gi|15600432|ref|NP_253926.1| transcription termination factor Rho [Pseudomonas aeruginosa PAO1, complete genome.]	-90.1818	48	46.9	419	118		18		19	24	0.79	5.19	4.92	1	15
c158	c158.a1	c158.a1.a1	gi|15599262|ref|NP_252756.1| outer membrane protein OprG precursor [Pseudomonas aeruginosa PAO1, complete genome.]	-72.1861	41	25.1	232	118		9		11	6	1.83	67.13	19.67	1	14
c159	c159.a1	c159.a1.a1	gi|15599602|ref|NP_253096.1| UDP-3-O-[3-hydroxymyristoyl] N-acetylglucosamine deacetylase [Pseudomonas aeruginosa PAO1, complete genome.]	-76.5231	44	33.3	303	118		11		11	15	0.73	4.41	7.87	1	15
c160	c160.a1	c160.a1.a1	gi|15595644|ref|NP_249138.1| glutaryl-CoA dehydrogenase [Pseudomonas aeruginosa PAO1, complete genome.]	-77.6165	35	43.2	393	118		11		13	13	1	9	9.08	1	15
c161	c161.a1	c161.a1.a1	gi|15596781|ref|NP_250275.1| succinate dehydrogenase iron-sulfur subunit [Pseudomonas aeruginosa PAO1, complete genome.]	-99.3123	65	26.1	235	118		13		15	14	1.07	10.79	8.43	1	15
c162	c162.a1	c162.a1.a1	gi|15596375|ref|NP_249869.1| PhoP/Q and low Mg2+ inducible outer membrane protein H1 precursor [Pseudomonas aeruginosa PAO1, complete genome.]	-79.9694	59	21.5	200	117		12		13	10	1.3	18.95	11.7	1	15
c163	c163.a1	c163.a1.a1	gi|15595488|ref|NP_248982.1| anaerobically-induced outer membrane porin OprE precursor [Pseudomonas aeruginosa PAO1, complete genome.]	-113.705	39	49.5	460	117		16		16	16	1	9	7.31	1	13
c164	c164.a1	c164.a1.a1	gi|15600125|ref|NP_253619.1| 50S ribosomal protein L9 [Pseudomonas aeruginosa PAO1, complete genome.]	-81.0112	71	15.4	148	117		10		14	8	1.75	55.23	14.63	1	15
c165	c165.a1	c165.a1.a1	gi|15599470|ref|NP_252964.1| 50S ribosomal protein L11 [Pseudomonas aeruginosa PAO1, complete genome.]	-52.673	47	14.8	143	116		6		10	7	1.43	25.83	16.57	1	15
c166	c166.a1	c166.a1.a1	gi|15600751|ref|NP_254245.1| F0F1 ATP synthase subunit B [Pseudomonas aeruginosa PAO1, complete genome.]	-86.7969	61	16.9	156	115		13		14	8	1.75	55.23	14.38	1	15
c167	c167.a1	c167.a1.a1	gi|15597835|ref|NP_251329.1| bifunctional NADH:ubiquinone oxidoreductase subunit C/D [Pseudomonas aeruginosa PAO1, complete genome.]	-89.3419	27	68.2	593	114		15		15	29	0.52	2.29	3.93	1	15
c168	c168.a1	c168.a1.a1	gi|15596051|ref|NP_249545.1| fumarate hydratase [Pseudomonas aeruginosa PAO1, complete genome.]	-79.9132	41	49	464	114		13		15	20	0.75	4.62	5.7	1	15
c169	c169.a1	c169.a1.a1	gi|15599865|ref|NP_253359.1| ribose-phosphate pyrophosphokinase [Pseudomonas aeruginosa PAO1, complete genome.]	-92.0028	39	33.9	313	114		11		15	13	1.15	13.25	8.77	1	15
c170	c170.a1	c170.a1.a1	gi|15598210|ref|NP_251704.1| multifunctional fatty acid oxidation complex subunit alpha [Pseudomonas aeruginosa PAO1, complete genome.]	-79.9017	23	76.8	715	112		13		13	29	0.45	1.81	3.86	1	15
c171	c171.a1	c171.a1.a1	gi|15596159|ref|NP_249653.1| DNA-binding stress protein [Pseudomonas aeruginosa PAO1, complete genome.]	-63.0835	59	17.4	156	111		8		9	8	1.13	12.34	13.88	1	15
c172	c172.a1	c172.a1.a1	gi|15598522|ref|NP_252016.1| ATP-dependent Clp protease proteolytic subunit [Pseudomonas aeruginosa PAO1, complete genome.]	-78.1442	50	22	201	110		10		12	8	1.5	30.62	13.75	1	15
c173	c173.a1	c173.a1.a1	gi|15599685|ref|NP_253179.1| hypothetical protein PA4489 [Pseudomonas aeruginosa PAO1, complete genome.]	-119.171	21	167.2	1516	110		22		23	68	0.34	1.18	1.62	1	15
c174	c174.a1	c174.a1.a1	gi|15597431|ref|NP_250925.1| hypothetical protein PA2235 [Pseudomonas aeruginosa PAO1, complete genome.]	-115.629	41	74.4	662	110		25		25	34	0.74	4.44	3.24	1	15
c175	c175.a1	c175.a1.a1	gi|15597956|ref|NP_251450.1| outer membrane protein precursor [Pseudomonas aeruginosa PAO1, complete genome.]	-115.934	37	46.7	425	110		15		15	16	0.94	7.66	6.88	1	11
c176	c176.a1	c176.a1.a1	gi|15598958|ref|NP_252452.1| phosphoribosylformylglycinamidine synthase [Pseudomonas aeruginosa PAO1, complete genome.]	-65.833	15	140.4	1298	110		17		17	57	0.3	0.99	1.93	1	15
c177	c177.a1	c177.a1.a1	gi|15600047|ref|NP_253541.1| bifunctional phosphoribosylaminoimidazolecarboxamide formyltransferase/IMP cyclohydrolase [Pseudomonas aeruginosa PAO1, complete genome.]	-69.2525	29	57.5	535	109		15		16	29	0.55	2.56	3.76	1	15
c178	c178.a1	c178.a1.a1	gi|15598985|ref|NP_252479.1| putative copper transport outer membrane porin OprC precursor [Pseudomonas aeruginosa PAO1, complete genome.]	-137.16	41	79.1	723	109		21		24	34	0.71	4.08	3.21	1	10
c179	c179.a1	c179.a1.a1	gi|15600354|ref|NP_253848.1| dTDP-D-glucose 4,6-dehydratase [Pseudomonas aeruginosa PAO1, complete genome.]	-71.4346	48	39.4	352	109		13		15	16	0.94	7.66	6.81	1	15
c180	c180.a1	c180.a1.a1	gi|15599194|ref|NP_252688.1| D-ala-D-ala-carboxypeptidase [Pseudomonas aeruginosa PAO1, complete genome.]	-73.2685	38	42.3	386	109		11		12	14	0.86	6.2	7.79	1	15
c181	c181.a1	c181.a1.a1	gi|15596806|ref|NP_250300.1| 3-oxoacyl-(acyl carrier protein) synthase I [Pseudomonas aeruginosa PAO1, complete genome.]	-85.9521	47	42.7	405	109		12		15	10	1.5	30.62	10.9	1	15
c182	c182.a1	c182.a1.a1	gi|15595206|ref|NP_064728.1| glycyl-tRNA synthetase subunit beta [Pseudomonas aeruginosa PAO1, complete genome.]	-84.1565	22	73.8	684	108		13		13	29	0.45	1.81	3.72	1	15
c183	c183.a1	c183.a1.a1	gi|15595265|ref|NP_248757.1| oligopeptidase A [Pseudomonas aeruginosa PAO1, complete genome.]	-97.1983	30	75.9	681	108		18		19	33	0.58	2.76	3.27	1	15
c184	c184.a1	c184.a1.a1	gi|15600761|ref|NP_254255.1| putative inner membrane protein translocase component YidC [Pseudomonas aeruginosa PAO1, complete genome.]	-92.2995	34	63.9	578	108		13		13	13	1	9	8.31	1	15
c185	c185.a1	c185.a1.a1	gi|15597830|ref|NP_251324.1| isocitrate lyase [Pseudomonas aeruginosa PAO1, complete genome.]	-75.7667	31	58.8	531	107		15		17	22	0.77	4.93	4.86	1	15
c186	c186.a1	c186.a1.a1	gi|15598187|ref|NP_251681.1| soluble pyridine nucleotide transhydrogenase [Pseudomonas aeruginosa PAO1, complete genome.]	-90.1508	34	51	464	107		14		14	21	0.67	3.64	5.1	1	15
c187	c187.a1	c187.a1.a1	gi|15595743|ref|NP_249237.1| S-adenosylmethionine synthetase [Pseudomonas aeruginosa PAO1, complete genome.]	-101.691	46	42.6	396	107		16		16	12	1.33	20.54	8.92	1	15
c188	c188.a1	c188.a1.a1	gi|15596266|ref|NP_249760.1| hypothetical protein PA1069 [Pseudomonas aeruginosa PAO1, complete genome.]	-101.681	28	86	764	107		17		17	40	0.43	1.66	2.68	1	15
c189	c189.a1	c189.a1.a1	gi|15596153|ref|NP_249647.1| prolyl-tRNA synthetase [Pseudomonas aeruginosa PAO1, complete genome.]	-79.3009	35	63	571	107		16		19	28	0.68	3.77	3.82	1	15
c190	c190.a1	c190.a1.a1	gi|15599582|ref|NP_253076.1| co-chaperonin GroES [Pseudomonas aeruginosa PAO1, complete genome.]	-61.3888	66	10.2	97	106		8		10	5	2	99	21.2	1	15
c191	c191.a1	c191.a1.a1	gi|15599566|ref|NP_253060.1| metalloproteinase outer membrane protein precursor [Pseudomonas aeruginosa PAO1, complete genome.]	-79.6734	31	47.1	446	106		11		12	20	0.6	2.98	5.3	1	15
c192	c192.a1	c192.a1.a1	gi|15597211|ref|NP_250705.1| putative isovaleryl-CoA dehydrogenase [Pseudomonas aeruginosa PAO1, complete genome.]	-75.619	34	42.1	387	106		10		11	13	0.85	6.02	8.15	1	15
c193	c193.a1	c193.a1.a1	gi|15597445|ref|NP_250939.1| branched-chain alpha-keto acid dehydrogenase subunit E2 [Pseudomonas aeruginosa PAO1, complete genome.]	-83.59	45	45.7	428	106		13		15	16	0.94	7.66	6.63	1	15
c194	c194.a1	c194.a1.a1	gi|15599183|ref|NP_252677.1| hypothetical protein PA3988 [Pseudomonas aeruginosa PAO1, complete genome.]	-65.2283	56	22.8	207	105		11		13	10	1.3	18.95	10.5	1	15
c195	c195.a1	c195.a1.a1	gi|15600134|ref|NP_253628.1| protease subunit HflC [Pseudomonas aeruginosa PAO1, complete genome.]	-51.6159	32	33	289	104		10		11	10	1.1	11.59	10.4	1	15
c196	c196.a1	c196.a1.a1	gi|15599428|ref|NP_252922.1| single-stranded DNA-binding protein [Pseudomonas aeruginosa PAO1, complete genome.]	-55.2336	43	18.5	165	103		8		10	9	1.11	11.92	11.44	1	15
c197	c197.a1	c197.a1.a1	gi|15599468|ref|NP_252962.1| 50S ribosomal protein L10 [Pseudomonas aeruginosa PAO1, complete genome.]	-67.3432	49	17.5	166	103		9		11	5	2.2	157.49	20.6	1	15
c198	c198.a1	c198.a1.a1	gi|15600497|ref|NP_253991.1| D-amino acid dehydrogenase small subunit [Pseudomonas aeruginosa PAO1, complete genome.]	-77.2547	38	47	432	103		16		16	16	1	9	6.44	1	15
c199	c199.a1	c199.a1.a1	gi|15598721|ref|NP_252215.1| argininosuccinate synthase [Pseudomonas aeruginosa PAO1, complete genome.]	-68.2188	48	45.2	405	103		16		16	18	0.89	6.74	5.72	1	15
c200	c200.a1	c200.a1.a1	gi|15599625|ref|NP_253119.1| putative cytochrome c1 precursor [Pseudomonas aeruginosa PAO1, complete genome.]	-73.335	47	28.9	260	102		10		12	11	1.09	11.33	9.27	1	15
c201	c201.a1	c201.a1.a1	gi|15598930|ref|NP_252424.1| threonine synthase [Pseudomonas aeruginosa PAO1, complete genome.]	-67.0791	26	51.7	469	102		10		10	23	0.43	1.72	4.43	1	15
c202	c202.a1	c202.a1.a1	gi|15599450|ref|NP_252944.1| 30S ribosomal protein S17 [Pseudomonas aeruginosa PAO1, complete genome.]	-41.6555	52	10	88	101		7		10	4	2.5	315.23	25.25	1	15
c203	c203.a1	c203.a1.a1	gi|15599835|ref|NP_253329.1| hypothetical protein PA4639 [Pseudomonas aeruginosa PAO1, complete genome.]	-71.8598	50	20.6	195	101		8		9	9	1	9	11.22	1	15
c204	c204.a1	c204.a1.a1	gi|15596855|ref|NP_250349.1| hypothetical protein PA1658 [Pseudomonas aeruginosa PAO1, complete genome.]	-85.6066	36	55.4	491	101		15		15	25	0.6	2.98	4.04	1	15
c205	c205.a1	c205.a1.a1	gi|15599436|ref|NP_252930.1| 30S ribosomal protein S11 [Pseudomonas aeruginosa PAO1, complete genome.]	-54.0795	54	13.5	129	101		6		8	6	1.33	20.54	16.83	1	15
c206	c206.a1	c206.a1.a1	gi|15599217|ref|NP_252711.1| aldehyde dehydrogenase [Pseudomonas aeruginosa PAO1, complete genome.]	-70.1871	37	54.8	506	101		13		16	23	0.7	3.96	4.39	1	15
c207	c207.a1	c207.a1.a1	gi|15597905|ref|NP_251399.1| cysteine synthase A [Pseudomonas aeruginosa PAO1, complete genome.]	-75.3456	46	34.2	324	100		13		16	13	1.23	16.01	7.69	1	15
c208	c208.a1	c208.a1.a1	gi|15599691|ref|NP_253185.1| hypothetical protein PA4495 [Pseudomonas aeruginosa PAO1, complete genome.]	-81.0095	39	24.8	236	99		11		12	9	1.33	20.54	11	1	15
c209	c209.a1	c209.a1.a1	gi|15600436|ref|NP_253930.1| delta-aminolevulinic acid dehydratase [Pseudomonas aeruginosa PAO1, complete genome.]	-71.3565	31	36.9	337	98		10		11	10	1.1	11.59	9.8	1	15
c210	c210.a1	c210.a1.a1	gi|15597197|ref|NP_250691.1| acetyl-CoA acetyltransferase [Pseudomonas aeruginosa PAO1, complete genome.]	-85.6452	45	40.3	393	98		13		15	16	0.94	7.66	6.13	1	14
c211	c211.a1	c211.a1.a1	gi|15596085|ref|NP_249579.1| arginine/ornithine binding protein AotJ [Pseudomonas aeruginosa PAO1, complete genome.]	-83.138	47	27.9	259	98		10		10	14	0.71	4.18	7	1	15
c212	c212.a1	c212.a1.a1	gi|15598146|ref|NP_251640.1| trans-2-enoyl-CoA reductase [Pseudomonas aeruginosa PAO1, complete genome.]	-63.9887	35	43.4	398	97		15		16	17	0.94	7.73	5.71	1	15
c213	c213.a1	c213.a1.a1	gi|15596067|ref|NP_249561.1| aromatic amino acid aminotransferase [Pseudomonas aeruginosa PAO1, complete genome.]	-76.4221	45	43.2	399	97		15		15	22	0.68	3.81	4.41	1	15
c214	c214.a1	c214.a1.a1	gi|15598363|ref|NP_251857.1| phosphoserine aminotransferase [Pseudomonas aeruginosa PAO1, complete genome.]	-57.8975	35	39.8	361	97		12		12	14	0.86	6.2	6.93	1	15
c215	c215.a1	c215.a1.a1	gi|15595283|ref|NP_248775.1| Hcp1 [Pseudomonas aeruginosa PAO1, complete genome.]	-73.2811	56	17.3	162	97		9		13	6	2.17	145.78	16.17	1	15
c216	c216.a1	c216.a1.a1	gi|15595924|ref|NP_249418.1| hypothetical protein PA0727 [Pseudomonas aeruginosa PAO1, complete genome.]	-95.0009	33	49.2	430	96		12		14	15	0.93	7.58	6.4	1	10
c217	c217.a1	c217.a1.a1	gi|15598862|ref|NP_252356.1| tetrahydrodipicolinate succinylase [Pseudomonas aeruginosa PAO1, complete genome.]	-73.8374	42	35.9	344	96		10		10	13	0.77	4.88	7.38	1	15
c218	c218.a1	c218.a1.a1	gi|15599619|ref|NP_253113.1| hypothetical protein PA4423 [Pseudomonas aeruginosa PAO1, complete genome.]	-85.8734	31	65.5	604	96		12		12	21	0.57	2.73	4.57	1	15
c219	c219.a1	c219.a1.a1	gi|15597428|ref|NP_250922.1| phosphomannose isomerase/GDP-mannose pyrophosphorylase [Pseudomonas aeruginosa PAO1, complete genome.]	-86.9711	30	53.4	488	95		11		12	21	0.57	2.73	4.52	1	15
c220	c220.a1	c220.a1.a1	gi|15598458|ref|NP_251952.1| putative peptidyl-prolyl cis-trans isomerase, FkbP-type [Pseudomonas aeruginosa PAO1, complete genome.]	-66.2106	36	26.7	253	94		8		9	10	0.9	6.94	9.4	1	15
c221	c221.a1	c221.a1.a1	gi|15599953|ref|NP_253447.1| dihydrodipicolinate reductase [Pseudomonas aeruginosa PAO1, complete genome.]	-62.4362	40	28.2	268	94		10		10	15	0.67	3.64	6.27	1	15
c222	c222.a1	c222.a1.a1	gi|15598678|ref|NP_252172.1| methionyl-tRNA synthetase [Pseudomonas aeruginosa PAO1, complete genome.]	-52.9036	14	74.8	677	94		10		10	35	0.29	0.93	2.69	1	15
c223	c223.a1	c223.a1.a1	gi|15599603|ref|NP_253097.1| cell division protein FtsZ [Pseudomonas aeruginosa PAO1, complete genome.]	-69.8938	34	41.1	394	94		11		12	21	0.57	2.73	4.48	1	15
c224	c224.a1	c224.a1.a1	gi|15596207|ref|NP_249701.1| dihydrodipicolinate synthase [Pseudomonas aeruginosa PAO1, complete genome.]	-62.7091	47	31.3	292	94		12		12	16	0.75	4.62	5.88	1	15
c225	c225.a1	c225.a1.a1	gi|15600128|ref|NP_253622.1| 30S ribosomal protein S6 [Pseudomonas aeruginosa PAO1, complete genome.]	-118.775	87	16.1	139	92		14		16	6	2.67	463.16	15.33	1	15
c226	c226.a1	c226.a1.a1	gi|15599741|ref|NP_253235.1| competence protein ComL [Pseudomonas aeruginosa PAO1, complete genome.]	-54.5471	42	38.5	341	92		11		11	17	0.65	3.44	5.41	1	15
c227	c227.a1	c227.a1.a1	gi|15599764|ref|NP_253258.1| 50S ribosomal protein L21 [Pseudomonas aeruginosa PAO1, complete genome.]	-64.909	65	11.6	103	91		8		9	7	1.29	18.31	13	1	15
c228	c228.a1	c228.a1.a1	gi|15598311|ref|NP_251805.1| motility protein FimV [Pseudomonas aeruginosa PAO1, complete genome.]	-82.0422	19	96.8	919	91		13		13	27	0.48	2.03	3.37	1	15
c229	c229.a1	c229.a1.a1	gi|15600356|ref|NP_253850.1| glucose-1-phosphate thymidylyltransferase [Pseudomonas aeruginosa PAO1, complete genome.]	-61.2638	42	32.4	293	91		12		14	14	1	9	6.5	1	15
c230	c230.a1	c230.a1.a1	gi|15596210|ref|NP_249704.1| phosphoribosylaminoimidazole-succinocarboxamide synthase [Pseudomonas aeruginosa PAO1, complete genome.]	-46.7367	42	26.7	236	91		10		10	11	0.91	7.11	8.27	1	15
c231	c231.a1	c231.a1.a1	gi|15596294|ref|NP_249788.1| transcriptional regulator FleQ [Pseudomonas aeruginosa PAO1, complete genome.]	-62.282	30	55.1	490	91		13		13	20	0.65	3.47	4.55	1	15
c232	c232.a1	c232.a1.a1	gi|15596271|ref|NP_249765.1| branched-chain amino acid transport protein BraC [Pseudomonas aeruginosa PAO1, complete genome.]	-75.3604	49	39.7	373	91		13		14	15	0.93	7.58	6.07	1	15
c233	c233.a1	c233.a1.a1	gi|15595460|ref|NP_248954.1| secreted protein Hcp [Pseudomonas aeruginosa PAO1, complete genome.]	-35.6318	40	19	172	90		6		8	5	1.6	38.81	18	3	15
c233	c233.a1	c233.a1.a2	gi|15596709|ref|NP_250203.1| secreted protein Hcp [Pseudomonas aeruginosa PAO1, complete genome.]	-35.6318	40	19	172	90		6		8	5	1.6	38.81	18	3	15
c233	c233.a1	c233.a1.a3	gi|15600460|ref|NP_253954.1| secreted protein Hcp [Pseudomonas aeruginosa PAO1, complete genome.]	-35.6318	40	19	172	90		6		8	5	1.6	38.81	18	3	15
c234	c234.a1	c234.a1.a1	gi|15600515|ref|NP_254009.1| phosphomannomutase AlgC [Pseudomonas aeruginosa PAO1, complete genome.]	-75.9787	35	50.2	463	90		13		13	21	0.62	3.16	4.29	1	15
c235	c235.a1	c235.a1.a1	gi|15599629|ref|NP_253123.1| 50S ribosomal protein L13 [Pseudomonas aeruginosa PAO1, complete genome.]	-46.8163	37	15.9	142	89		7		11	4	2.75	561.34	22.25	1	15
c236	c236.a1	c236.a1.a1	gi|15599798|ref|NP_253292.1| serine hydroxymethyltransferase [Pseudomonas aeruginosa PAO1, complete genome.]	-68.5417	39	45	417	84	82	13	11	13	13	1	9	6.46	1	15
c236	c236.a2	c236.a2.a1	gi|15597640|ref|NP_251134.1| serine hydroxymethyltransferase [Pseudomonas aeruginosa PAO1, complete genome.]	-9.09852	12	44.9	418	7	5	4	2	4	18	0.22	0.67	0.39	1	5
c237	c237.a1	c237.a1.a1	gi|15599455|ref|NP_252949.1| 30S ribosomal protein S19 [Pseudomonas aeruginosa PAO1, complete genome.]	-38.4276	68	10.3	91	89		7		11	4	2.75	561.34	22.25	1	15
c238	c238.a1	c238.a1.a1	gi|15599460|ref|NP_252954.1| 30S ribosomal protein S10 [Pseudomonas aeruginosa PAO1, complete genome.]	-64.8092	60	11.7	103	89		10		11	7	1.57	36.28	12.71	1	15
c239	c239.a1	c239.a1.a1	gi|15596655|ref|NP_250149.1| two-component sensor [Pseudomonas aeruginosa PAO1, complete genome.]	-68.4551	22	79.6	753	89		11		11	20	0.55	2.55	4.45	1	15
c240	c240.a1	c240.a1.a1	gi|15599895|ref|NP_253389.1| hypothetical protein PA4701 [Pseudomonas aeruginosa PAO1, complete genome.]	-81.5392	33	58.2	520	89		13		14	23	0.61	3.06	3.87	1	15
c241	c241.a1	c241.a1.a1	gi|15596084|ref|NP_249578.1| acetyl-CoA synthetase [Pseudomonas aeruginosa PAO1, complete genome.]	-82.293	27	71.6	651	88		13		15	25	0.6	2.98	3.52	1	15
c242	c242.a1	c242.a1.a1	gi|15598354|ref|NP_251848.1| oxidoreductase WpbB [Pseudomonas aeruginosa PAO1, complete genome.]	-64.4713	55	35.6	316	88		12		12	13	0.92	7.38	6.77	1	15
c243	c243.a1	c243.a1.a1	gi|15598995|ref|NP_252489.1| hypothetical protein PA3800 [Pseudomonas aeruginosa PAO1, complete genome.]	-82.9207	46	40.3	380	87		14		14	16	0.88	6.5	5.44	1	15
c244	c244.a1	c244.a1.a1	gi|15599628|ref|NP_253122.1| 30S ribosomal protein S9 [Pseudomonas aeruginosa PAO1, complete genome.]	-30.781	41	14.5	130	86		6		6	5	1.2	14.85	17.2	1	15
c245	c245.a1	c245.a1.a1	gi|15597219|ref|NP_250713.1| UTP-glucose-1-phosphate uridylyltransferase [Pseudomonas aeruginosa PAO1, complete genome.]	-62.1574	33	31.1	279	86		9		9	13	0.69	3.92	6.62	1	15
c246	c246.a1	c246.a1.a1	gi|15598047|ref|NP_251541.1| elongation factor P [Pseudomonas aeruginosa PAO1, complete genome.]	-54.4136	38	20.9	188	85		9		11	5	2.2	157.49	17	1	15
c247	c247.a1	c247.a1.a1	gi|15595202|ref|NP_064724.1| DNA gyrase subunit B [Pseudomonas aeruginosa PAO1, complete genome.]	-58.2774	20	90	806	85		14		14	31	0.45	1.83	2.74	1	15
c248	c248.a1	c248.a1.a1	gi|15596095|ref|NP_249589.1| succinylglutamic semialdehyde dehydrogenase [Pseudomonas aeruginosa PAO1, complete genome.]	-67.5028	26	51.4	488	85		12		12	20	0.6	2.98	4.25	1	15
c249	c249.a1	c249.a1.a1	gi|15598911|ref|NP_252405.1| hypothetical protein PA3716 [Pseudomonas aeruginosa PAO1, complete genome.]	-85.9045	34	60.4	568	85		12		13	18	0.72	4.27	4.72	1	10
c250	c250.a1	c250.a1.a1	gi|15596986|ref|NP_250480.1| hypothetical protein PA1789 [Pseudomonas aeruginosa PAO1, complete genome.]	-69.5002	47	31.2	287	85		9		10	12	0.83	5.81	7.08	1	15
c251	c251.a1	c251.a1.a1	gi|15597992|ref|NP_251486.1| transaldolase B [Pseudomonas aeruginosa PAO1, complete genome.]	-81.4567	43	33.8	307	84		12		13	17	0.76	4.82	4.94	1	15
c252	c252.a1	c252.a1.a1	gi|15598835|ref|NP_252329.1| acetyl-CoA carboxylase carboxyltransferase subunit alpha [Pseudomonas aeruginosa PAO1, complete genome.]	-76.5413	27	34.8	316	84		7		7	13	0.54	2.46	6.46	1	15
c253	c253.a1	c253.a1.a1	gi|15599604|ref|NP_253098.1| cell division protein FtsA [Pseudomonas aeruginosa PAO1, complete genome.]	-53.118	37	44.5	417	84		11		13	21	0.62	3.16	4	1	15
c254	c254.a1	c254.a1.a1	gi|15599680|ref|NP_253174.1| aspartyl/glutamyl-tRNA amidotransferase subunit B [Pseudomonas aeruginosa PAO1, complete genome.]	-65.9448	41	53	481	83		17		19	26	0.73	4.38	3.19	1	15
c255	c255.a1	c255.a1.a1	gi|15599439|ref|NP_252933.1| preprotein translocase subunit SecY [Pseudomonas aeruginosa PAO1, complete genome.]	-33.2454	17	47.7	442	82		8		9	10	0.9	6.94	8.2	1	15
c256	c256.a1	c256.a1.a1	gi|15597863|ref|NP_251357.1| hypothetical protein PA2667 [Pseudomonas aeruginosa PAO1, complete genome.]	-56.4076	69	13.3	117	82		9		11	5	2.2	157.49	16.4	1	15
c257	c257.a1	c257.a1.a1	gi|15599454|ref|NP_252948.1| 50S ribosomal protein L22 [Pseudomonas aeruginosa PAO1, complete genome.]	-64.014	53	11.8	110	82		7		8	3	2.67	463.16	27.33	1	15
c258	c258.a1	c258.a1.a1	gi|15598882|ref|NP_252376.1| adenylate kinase [Pseudomonas aeruginosa PAO1, complete genome.]	-42.9483	46	23	215	82		9		9	14	0.64	3.39	5.86	1	15
c259	c259.a1	c259.a1.a1	gi|15598330|ref|NP_251824.1| glutamyl-tRNA synthetase [Pseudomonas aeruginosa PAO1, complete genome.]	-45.6937	19	56.6	494	82		11		11	26	0.42	1.65	3.15	1	15
c260	c260.a1	c260.a1.a1	gi|15599433|ref|NP_252927.1| 50S ribosomal protein L17 [Pseudomonas aeruginosa PAO1, complete genome.]	-43.6099	61	14.4	129	81		9		9	4	2.25	176.83	20.25	1	15
c261	c261.a1	c261.a1.a1	gi|15599627|ref|NP_253121.1| iron-sulfur protein [Pseudomonas aeruginosa PAO1, complete genome.]	-40.0667	32	20.7	197	80		5		6	9	0.67	3.64	8.89	1	15
c262	c262.a1	c262.a1.a1	gi|15597750|ref|NP_251244.1| putative short-chain dehydrogenase [Pseudomonas aeruginosa PAO1, complete genome.]	-79.8402	50	26.3	255	80		9		9	14	0.64	3.39	5.71	1	15
c263	c263.a1	c263.a1.a1	gi|15595942|ref|NP_249436.1| enoyl-CoA hydratase [Pseudomonas aeruginosa PAO1, complete genome.]	-68.2199	46	29.8	272	80		12		12	15	0.8	5.31	5.33	1	15
c264	c264.a1	c264.a1.a1	gi|15600755|ref|NP_254249.1| chromosome partitioning protein Spo0J [Pseudomonas aeruginosa PAO1, complete genome.]	-54.4669	50	31.9	290	80		12		12	18	0.67	3.64	4.44	1	15
c265	c265.a1	c265.a1.a1	gi|15596485|ref|NP_249979.1| outer membrane protein precursor [Pseudomonas aeruginosa PAO1, complete genome.]	-93.8525	40	45.4	424	79		13		15	14	1.07	10.79	5.64	1	11
c266	c266.a1	c266.a1.a1	gi|15598849|ref|NP_252343.1| ribosome recycling factor [Pseudomonas aeruginosa PAO1, complete genome.]	-54.0756	59	20.4	185	79		9		10	9	1.11	11.92	8.78	1	15
c267	c267.a1	c267.a1.a1	gi|15598588|ref|NP_252082.1| nitrous-oxide reductase [Pseudomonas aeruginosa PAO1, complete genome.]	-69.1344	29	70.5	636	79		16		16	22	0.73	4.34	3.59	1	13
c268	c268.a1	c268.a1.a1	gi|15596250|ref|NP_249744.1| hypothetical protein PA1053 [Pseudomonas aeruginosa PAO1, complete genome.]	-43.653	46	15.6	154	78		6		8	6	1.33	20.54	13	1	15
c269	c269.a1	c269.a1.a1	gi|15595620|ref|NP_249114.1| hypothetical protein PA0423 [Pseudomonas aeruginosa PAO1, complete genome.]	-60.09	53	20.7	191	78		8		9	11	0.82	5.58	7.09	1	15
c270	c270.a1	c270.a1.a1	gi|15600303|ref|NP_253797.1| fructose-1,6-bisphosphatase [Pseudomonas aeruginosa PAO1, complete genome.]	-50.8764	43	37.1	336	78		11		13	12	1.08	11.12	6.5	1	15
c271	c271.a1	c271.a1.a1	gi|15599935|ref|NP_253429.1| 30S ribosomal protein S15 [Pseudomonas aeruginosa PAO1, complete genome.]	-43.3439	54	10	89	78		6		7	3	2.33	214.44	26	1	15
c272	c272.a1	c272.a1.a1	gi|15600339|ref|NP_253833.1| hypothetical protein PA5146 [Pseudomonas aeruginosa PAO1, complete genome.]	-67.7317	19	80.7	750	78		12		12	37	0.32	1.11	2.11	1	15
c273	c273.a1	c273.a1.a1	gi|15597837|ref|NP_251331.1| NADH dehydrogenase I subunit F [Pseudomonas aeruginosa PAO1, complete genome.]	-64.2765	35	48.6	448	78		13		13	22	0.59	2.9	3.55	1	15
c274	c274.a1	c274.a1.a1	gi|15598593|ref|NP_252087.1| ferredoxin--NADP+ reductase [Pseudomonas aeruginosa PAO1, complete genome.]	-46.8319	51	29.4	258	78		11		11	14	0.79	5.11	5.57	1	15
c275	c275.a1	c275.a1.a1	gi|15595703|ref|NP_249197.1| putative acyl-CoA dehydrogenase [Pseudomonas aeruginosa PAO1, complete genome.]	-30.5257	13	65.2	601	72	44	7	6	7	21	0.33	1.15	3.43	1	15
c275	c275.a2	c275.a2.a1	gi|15599394|ref|NP_252888.1| putative acyl-CoA dehydrogenase [Pseudomonas aeruginosa PAO1, complete genome.]	-14.3506	8	63.8	593	33	5	4	3	4	23	0.17	0.49	1.43	1	15
c275	c275.a3	c275.a3.a1	gi|15595705|ref|NP_249199.1| putative acyl-CoA dehydrogenase [Pseudomonas aeruginosa PAO1, complete genome.]	-8.72354	3	63.5	592	29	1	2	1	2	26	0.08	0.19	1.12	1	15
c276	c276.a1	c276.a1.a1	gi|15600509|ref|NP_254003.1| 50S ribosomal protein L28 [Pseudomonas aeruginosa PAO1, complete genome.]	-27.5988	51	9	78	77		4		6	4	1.5	30.62	19.25	1	15
c277	c277.a1	c277.a1.a1	gi|15599002|ref|NP_252496.1| nucleoside diphosphate kinase [Pseudomonas aeruginosa PAO1, complete genome.]	-53.5256	67	15.5	143	77		12		13	7	1.86	70.97	11	1	15
c278	c278.a1	c278.a1.a1	gi|15598997|ref|NP_252491.1| histidyl-tRNA synthetase [Pseudomonas aeruginosa PAO1, complete genome.]	-61.6656	30	47.4	429	77		9		9	21	0.43	1.68	3.67	1	15
c279	c279.a1	c279.a1.a1	gi|15598545|ref|NP_252039.1| putative chemotaxis protein [Pseudomonas aeruginosa PAO1, complete genome.]	-49.6231	31	34.3	310	77		8		8	16	0.5	2.16	4.81	1	15
c280	c280.a1	c280.a1.a1	gi|15595627|ref|NP_249121.1| 5,10-methylenetetrahydrofolate reductase [Pseudomonas aeruginosa PAO1, complete genome.]	-51.4258	32	32.1	290	77		8		8	13	0.62	3.12	5.92	1	15
c281	c281.a1	c281.a1.a1	gi|15599856|ref|NP_253350.1| Lipid A 3-O-deacylase [Pseudomonas aeruginosa PAO1, complete genome.]	-67.9227	54	18.3	173	76		9		10	9	1.11	11.92	8.44	1	15
c282	c282.a1	c282.a1.a1	gi|15600532|ref|NP_254026.1| hypothetical protein PA5339 [Pseudomonas aeruginosa PAO1, complete genome.]	-51.1602	70	13.5	126	75		7		8	8	1	9	9.38	1	15
c283	c283.a1	c283.a1.a1	gi|15600253|ref|NP_253747.1| polyhydroxyalkanoate synthesis protein PhaF [Pseudomonas aeruginosa PAO1, complete genome.]	-45.0092	28	30.5	309	74		11		12	5	2.4	250.19	14.8	1	15
c284	c284.a1	c284.a1.a1	gi|15597940|ref|NP_251434.1| threonyl-tRNA synthetase [Pseudomonas aeruginosa PAO1, complete genome.]	-56.8961	21	72.9	640	74		13		13	32	0.41	1.55	2.31	1	15
c285	c285.a1	c285.a1.a1	gi|15599529|ref|NP_253023.1| fumarase [Pseudomonas aeruginosa PAO1, complete genome.]	-67.628	34	54.6	507	74		12		12	21	0.57	2.73	3.52	1	15
c286	c286.a1	c286.a1.a1	gi|15598391|ref|NP_251885.1| glyceraldehyde 3-phosphate dehydrogenase [Pseudomonas aeruginosa PAO1, complete genome.]	-47.9443	42	36.1	334	73		10		12	14	0.86	6.2	5.21	1	15
c287	c287.a1	c287.a1.a1	gi|15600237|ref|NP_253731.1| type 4 fimbrial biogenesis protein PilM [Pseudomonas aeruginosa PAO1, complete genome.]	-53.9453	35	37.9	354	73		10		10	14	0.71	4.18	5.21	1	15
c288	c288.a1	c288.a1.a1	gi|15595623|ref|NP_249117.1| RND multidrug efflux transporter MexB [Pseudomonas aeruginosa PAO1, complete genome.]	-57.7774	12	112.6	1046	73		11		11	32	0.34	1.21	2.28	1	15
c289	c289.a1	c289.a1.a1	gi|15597935|ref|NP_251429.1| phenylalanyl-tRNA synthetase subunit beta [Pseudomonas aeruginosa PAO1, complete genome.]	-72.9836	24	86.6	792	73		15		15	30	0.5	2.16	2.43	1	15
c290	c290.a1	c290.a1.a1	gi|15599511|ref|NP_253005.1| transcriptional regulator MvaT, P16 subunit [Pseudomonas aeruginosa PAO1, complete genome.]	-41.0728	56	14.1	124	72		9		12	7	1.71	50.79	10.29	1	15
c291	c291.a1	c291.a1.a1	gi|15598926|ref|NP_252420.1| hypothetical protein PA3731 [Pseudomonas aeruginosa PAO1, complete genome.]	-76.4578	50	24.8	231	72		10		12	12	1	9	6	1	15
c292	c292.a1	c292.a1.a1	gi|15600312|ref|NP_253806.1| glutamine synthetase [Pseudomonas aeruginosa PAO1, complete genome.]	-62.2522	35	51.8	469	72		14		15	20	0.75	4.62	3.6	1	15
c293	c293.a1	c293.a1.a1	gi|15599585|ref|NP_253079.1| probable short-chain dehydrogenase [Pseudomonas aeruginosa PAO1, complete genome.]	-65.1158	38	26.6	252	72		8		8	12	0.67	3.64	6	1	15
c294	c294.a1	c294.a1.a1	gi|15596030|ref|NP_249524.1| hypothetical protein PA0833 [Pseudomonas aeruginosa PAO1, complete genome.]	-57.9307	44	24.6	237	72		6		6	8	0.75	4.62	9	1	15
c295	c295.a1	c295.a1.a1	gi|15597030|ref|NP_250524.1| putative oxidoreductase [Pseudomonas aeruginosa PAO1, complete genome.]	-49.3358	26	34.4	330	72		8		8	16	0.5	2.16	4.5	1	15
c296	c296.a1	c296.a1.a1	gi|15596539|ref|NP_250033.1| putative binding protein component of ABC transporter [Pseudomonas aeruginosa PAO1, complete genome.]	-74.7583	55	32.9	302	71		12		12	16	0.75	4.62	4.44	1	15
c297	c297.a1	c297.a1.a1	gi|15598495|ref|NP_251989.1| acyl-CoA synthetase [Pseudomonas aeruginosa PAO1, complete genome.]	-63.2903	29	61.5	562	71		11		11	20	0.55	2.55	3.55	1	15
c298	c298.a1	c298.a1.a1	gi|15600069|ref|NP_253563.1| DNA-binding transcriptional activator OsmE [Pseudomonas aeruginosa PAO1, complete genome.]	-47.7897	73	12.4	114	70		7		7	7	1	9	10	1	15
c299	c299.a1	c299.a1.a1	gi|15597771|ref|NP_251265.1| hypothetical protein PA2575 [Pseudomonas aeruginosa PAO1, complete genome.]	-39.6523	42	22.1	200	70		7		8	11	0.73	4.34	6.36	1	15
c300	c300.a1	c300.a1.a1	gi|15600271|ref|NP_253765.1| glucan biosynthesis protein G [Pseudomonas aeruginosa PAO1, complete genome.]	-54.0861	30	59.3	525	70		12		12	23	0.52	2.32	3.04	1	15
c301	c301.a1	c301.a1.a1	gi|15598844|ref|NP_252338.1| outer membrane protein Opr86 [Pseudomonas aeruginosa PAO1, complete genome.]	-68.8941	18	88.1	797	70		12		12	27	0.44	1.78	2.59	1	11
c302	c302.a1	c302.a1.a1	gi|15599452|ref|NP_252946.1| 50S ribosomal protein L16 [Pseudomonas aeruginosa PAO1, complete genome.]	-35.615	47	15.3	137	70		7		8	6	1.33	20.54	11.67	1	14
c303	c303.a1	c303.a1.a1	gi|15599464|ref|NP_252958.1| 30S ribosomal protein S12 [Pseudomonas aeruginosa PAO1, complete genome.]	-35.2669	28	13.7	123	69		5		5	3	1.67	45.42	23	1	15
c304	c304.a1	c304.a1.a1	gi|15599445|ref|NP_252939.1| 30S ribosomal protein S8 [Pseudomonas aeruginosa PAO1, complete genome.]	-42.1344	40	14.1	130	69		6		8	6	1.33	20.54	11.5	1	15
c305	c305.a1	c305.a1.a1	gi|15600746|ref|NP_254240.1| F0F1 ATP synthase subunit epsilon [Pseudomonas aeruginosa PAO1, complete genome.]	-44.0435	49	14.6	141	69		6		6	4	1.5	30.62	17.25	1	15
c306	c306.a1	c306.a1.a1	gi|15599956|ref|NP_253450.1| heat shock protein GrpE [Pseudomonas aeruginosa PAO1, complete genome.]	-54.3121	71	20.6	186	69		8		9	8	1.13	12.34	8.63	1	15
c307	c307.a1	c307.a1.a1	gi|15596064|ref|NP_249558.1| lysozyme inhibitor [Pseudomonas aeruginosa PAO1, complete genome.]	-45.0442	44	13.6	127	69		7		7	6	1.17	13.68	11.5	1	15
c308	c308.a1	c308.a1.a1	gi|15596033|ref|NP_249527.1| acetate kinase [Pseudomonas aeruginosa PAO1, complete genome.]	-38.7119	38	42.3	394	69		10		11	16	0.69	3.87	4.31	1	15
c309	c309.a1	c309.a1.a1	gi|15597937|ref|NP_251431.1| 50S ribosomal protein L20 [Pseudomonas aeruginosa PAO1, complete genome.]	-41.0576	50	13.3	118	68		10		10	4	2.5	315.23	17	1	14
c310	c310.a1	c310.a1.a1	gi|15600363|ref|NP_253857.1| arginine/ornithine antiporter [Pseudomonas aeruginosa PAO1, complete genome.]	-38.5907	14	51.9	482	68		7		9	14	0.64	3.39	4.86	1	15
c311	c311.a1	c311.a1.a1	gi|15600073|ref|NP_253567.1| putative bacterioferritin [Pseudomonas aeruginosa PAO1, complete genome.]	-65.2171	52	20.1	177	68		10		10	9	1.11	11.92	7.56	1	14
c312	c312.a1	c312.a1.a1	gi|15600256|ref|NP_253750.1| ubiquinone/menaquinone biosynthesis methyltransferase [Pseudomonas aeruginosa PAO1, complete genome.]	-61.091	47	28.2	256	68		10		10	16	0.63	3.22	4.25	1	15
c313	c313.a1	c313.a1.a1	gi|15597496|ref|NP_250990.1| chitinase [Pseudomonas aeruginosa PAO1, complete genome.]	-88.8734	30	52.9	483	68		12		14	16	0.88	6.5	4.25	1	11
c314	c314.a1	c314.a1.a1	gi|15600367|ref|NP_253861.1| putative beta-ketoacyl synthase [Pseudomonas aeruginosa PAO1, complete genome.]	-60.1707	24	68.6	634	68		11		11	23	0.48	2.01	2.96	1	15
c315	c315.a1	c315.a1.a1	gi|15598011|ref|NP_251505.1| acyl-CoA dehydrogenase [Pseudomonas aeruginosa PAO1, complete genome.]	-62.3464	22	88.6	815	68		13		13	35	0.37	1.35	1.94	1	15
c316	c316.a1	c316.a1.a1	gi|15599524|ref|NP_253018.1| hypothetical protein PA4328 [Pseudomonas aeruginosa PAO1, complete genome.]	-48.1007	52	34.3	304	68		12		12	16	0.75	4.62	4.25	1	15
c317	c317.a1	c317.a1.a1	gi|15595474|ref|NP_248968.1| hypothetical protein PA0277 [Pseudomonas aeruginosa PAO1, complete genome.]	-64.9612	32	26.5	252	67		6		7	7	1	9	9.57	1	14
c318	c318.a1	c318.a1.a1	gi|15595625|ref|NP_249119.1| putative ATP-dependent RNA helicase [Pseudomonas aeruginosa PAO1, complete genome.]	-69.9064	24	70	639	67		13		13	31	0.42	1.63	2.16	1	14
c319	c319.a1	c319.a1.a1	gi|15596096|ref|NP_249590.1| succinylarginine dihydrolase [Pseudomonas aeruginosa PAO1, complete genome.]	-53.4264	28	48.8	448	67		11		11	17	0.65	3.44	3.94	1	15
c320	c320.a1	c320.a1.a1	gi|15600167|ref|NP_253661.1| outer membrane protein precursor [Pseudomonas aeruginosa PAO1, complete genome.]	-78.5375	29	53.3	482	67		11		11	31	0.35	1.26	2.16	1	11
c321	c321.a1	c321.a1.a1	gi|15599518|ref|NP_253012.1| hypothetical protein PA4322 [Pseudomonas aeruginosa PAO1, complete genome.]	-75.158	46	36.6	335	67		12		12	10	1.2	14.85	6.7	1	13
c322	c322.a1	c322.a1.a1	gi|15598351|ref|NP_251845.1| aminotransferase WbpE [Pseudomonas aeruginosa PAO1, complete genome.]	-43.0544	31	38.8	359	67		10		10	16	0.63	3.22	4.19	1	15
c323	c323.a1	c323.a1.a1	gi|15598308|ref|NP_251802.1| acetyl-CoA carboxylase subunit beta [Pseudomonas aeruginosa PAO1, complete genome.]	-32.3987	28	31.7	290	66		7		7	14	0.5	2.16	4.71	1	15
c324	c324.a1	c324.a1.a1	gi|15597210|ref|NP_250704.1| 'methylcrotonyl-CoA carboxylase, beta-subunit' [Pseudomonas aeruginosa PAO1, complete genome.]	-53.1859	20	57.3	535	66		8		9	26	0.35	1.22	2.54	1	14
c325	c325.a1	c325.a1.a1	gi|15595496|ref|NP_248990.1| putative aminotransferase [Pseudomonas aeruginosa PAO1, complete genome.]	-53.22	30	50.3	456	66		9		10	15	0.67	3.64	4.4	1	15
c326	c326.a1	c326.a1.a1	gi|15600198|ref|NP_253692.1| putative carbamoyl transferase [Pseudomonas aeruginosa PAO1, complete genome.]	-58.5447	28	65.9	585	61	59	12	11	12	26	0.46	1.89	2.35	1	15
c326	c326.a2	c326.a2.a1	gi|15597265|ref|NP_250759.1| carbamoyl transferase [Pseudomonas aeruginosa PAO1, complete genome.]	-9.74376	5	63.2	574	7	5	3	2	3	27	0.11	0.29	0.26	1	5
c327	c327.a1	c327.a1.a1	gi|15598523|ref|NP_252017.1| non-ribosomal peptide synthetase [Pseudomonas aeruginosa PAO1, complete genome.]	-70.4329	10	259	2352	66		20		20	99	0.2	0.59	0.67	1	15
c328	c328.a1	c328.a1.a1	gi|15595282|ref|NP_248774.1| hypothetical protein PA0084 [Pseudomonas aeruginosa PAO1, complete genome.]	-75.5059	40	55.6	498	66		12		12	16	0.75	4.62	4.13	1	14
c329	c329.a1	c329.a1.a1	gi|15600742|ref|NP_254236.1| glucosamine--fructose-6-phosphate aminotransferase [Pseudomonas aeruginosa PAO1, complete genome.]	-57.5036	23	66.2	611	66		9		9	26	0.35	1.22	2.54	1	15
c330	c330.a1	c330.a1.a1	gi|15596356|ref|NP_249850.1| cold-shock protein [Pseudomonas aeruginosa PAO1, complete genome.]	-32.1565	75	7.6	69	65		6		7	4	1.75	55.23	16.25	1	15
c331	c331.a1	c331.a1.a1	gi|15596133|ref|NP_249627.1| lipopolysaccharide biosynthetic protein LpxO2 [Pseudomonas aeruginosa PAO1, complete genome.]	-40.8741	21	35.7	312	65		6		6	19	0.32	1.07	3.42	1	15
c332	c332.a1	c332.a1.a1	gi|15599249|ref|NP_252743.1| bifunctional 3,4-dihydroxy-2-butanone 4-phosphate synthase/GTP cyclohydrolase II-like protein [Pseudomonas aeruginosa PAO1, complete genome.]	-39.8993	29	39.3	365	65		7		7	19	0.37	1.34	3.42	1	15
c333	c333.a1	c333.a1.a1	gi|15600745|ref|NP_254239.1| glucosamine-1-phosphate acetyltransferase/N-acetylglucosamine-1-phosphate uridyltransferase [Pseudomonas aeruginosa PAO1, complete genome.]	-30.0626	24	48.7	454	64		8		8	16	0.5	2.16	4	1	15
c334	c334.a1	c334.a1.a1	gi|15600115|ref|NP_253609.1| azurin precursor [Pseudomonas aeruginosa PAO1, complete genome.]	-41.0578	58	15.9	148	64		6		9	3	3	999	21.33	1	15
c335	c335.a1	c335.a1.a1	gi|15596991|ref|NP_250485.1| glutaminyl-tRNA synthetase [Pseudomonas aeruginosa PAO1, complete genome.]	-54.395	24	62.8	556	64		10		12	30	0.4	1.51	2.13	1	15
c336	c336.a1	c336.a1.a1	gi|15596170|ref|NP_249664.1| peptidoglycan associated lipoprotein OprL precursor [Pseudomonas aeruginosa PAO1, complete genome.]	-61.0304	70	17.8	168	63		7		8	6	1.33	20.54	10.5	1	14
c337	c337.a1	c337.a1.a1	gi|15596661|ref|NP_250155.1| putative purine-binding chemotaxis protein [Pseudomonas aeruginosa PAO1, complete genome.]	-47.2689	46	17.4	159	63		6		7	11	0.64	3.33	5.73	1	15
c338	c338.a1	c338.a1.a1	gi|15597000|ref|NP_250494.1| Lon protease [Pseudomonas aeruginosa PAO1, complete genome.]	-65.3866	19	88.5	798	63		14		14	37	0.38	1.39	1.7	1	14
c339	c339.a1	c339.a1.a1	gi|15597486|ref|NP_250980.1| glucose dehydrogenase [Pseudomonas aeruginosa PAO1, complete genome.]	-66.1134	24	86.1	803	63		13		13	29	0.45	1.81	2.17	1	15
c340	c340.a1	c340.a1.a1	gi|15598440|ref|NP_251934.1| cell division inhibitor MinD [Pseudomonas aeruginosa PAO1, complete genome.]	-52.3804	54	29.5	271	63		10		10	10	1	9	6.3	1	15
c341	c341.a1	c341.a1.a1	gi|15598209|ref|NP_251703.1| 3-ketoacyl-CoA thiolase [Pseudomonas aeruginosa PAO1, complete genome.]	-44.1917	28	41.5	391	62		8		8	12	0.67	3.64	5.17	1	15
c342	c342.a1	c342.a1.a1	gi|15596371|ref|NP_249865.1| nitrate reductase catalytic subunit [Pseudomonas aeruginosa PAO1, complete genome.]	-54.5338	15	92.8	829	62		11		11	37	0.3	0.98	1.68	1	14
c343	c343.a1	c343.a1.a1	gi|15600324|ref|NP_253818.1| phosphoglyceromutase [Pseudomonas aeruginosa PAO1, complete genome.]	-63.8301	18	55.5	515	62		8		8	16	0.5	2.16	3.88	1	15
c344	c344.a1	c344.a1.a1	gi|15595596|ref|NP_249090.1| cystathionine beta-synthase [Pseudomonas aeruginosa PAO1, complete genome.]	-68.5507	35	49	457	62		11		13	18	0.72	4.27	3.44	1	15
c345	c345.a1	c345.a1.a1	gi|15600454|ref|NP_253948.1| alginate biosynthesis regulatory protein AlgR [Pseudomonas aeruginosa PAO1, complete genome.]	-44.493	35	27.5	248	61		8		8	13	0.62	3.12	4.69	1	15
c346	c346.a1	c346.a1.a1	gi|15600233|ref|NP_253727.1| Type 4 fimbrial biogenesis outer membrane protein PilQ precursor [Pseudomonas aeruginosa PAO1, complete genome.]	-94.6978	32	77.2	714	61		16		16	39	0.41	1.57	1.56	1	13
c347	c347.a1	c347.a1.a1	gi|15598459|ref|NP_251953.1| recombination associated protein [Pseudomonas aeruginosa PAO1, complete genome.]	-35.4255	36	33.9	306	61		9		10	16	0.63	3.22	3.81	1	15
c348	c348.a1	c348.a1.a1	gi|15599810|ref|NP_253304.1| large-conductance mechanosensitive channel [Pseudomonas aeruginosa PAO1, complete genome.]	-44.2205	33	14.3	137	61		4		5	5	1	9	12.2	1	15
c349	c349.a1	c349.a1.a1	gi|15600100|ref|NP_253594.1| putative short-chain dehydrogenase [Pseudomonas aeruginosa PAO1, complete genome.]	-38.1458	43	27.3	253	60		9		10	10	1	9	6	1	15
c350	c350.a1	c350.a1.a1	gi|15596951|ref|NP_250445.1| transcriptional regulator CysB [Pseudomonas aeruginosa PAO1, complete genome.]	-41.2821	21	36	324	59		8		9	14	0.64	3.39	4.21	1	15
c351	c351.a1	c351.a1.a1	gi|15596748|ref|NP_250242.1| ferredoxin [Pseudomonas aeruginosa PAO1, complete genome.]	-29.4667	20	53.5	471	59		8		9	17	0.53	2.38	3.47	1	15
c352	c352.a1	c352.a1.a1	gi|15599836|ref|NP_253330.1| malate:quinone oxidoreductase [Pseudomonas aeruginosa PAO1, complete genome.]	-51.6302	18	55.4	507	59		8		8	21	0.38	1.4	2.81	1	15
c353	c353.a1	c353.a1.a1	gi|15596521|ref|NP_250015.1| hypothetical protein PA1324 [Pseudomonas aeruginosa PAO1, complete genome.]	-26.5695	30	18.2	170	58		5		5	6	0.83	5.81	9.67	1	15
c354	c354.a1	c354.a1.a1	gi|15598390|ref|NP_251884.1| phosphogluconate dehydratase [Pseudomonas aeruginosa PAO1, complete genome.]	-27.5443	15	65	608	58		7		7	20	0.35	1.24	2.9	1	15
c355	c355.a1	c355.a1.a1	gi|15599467|ref|NP_252961.1| 50S ribosomal protein L7/L12 [Pseudomonas aeruginosa PAO1, complete genome.]	-29.6592	29	12.4	122	57		6		7	2	3.5	3161.28	28.5	1	15
c356	c356.a1	c356.a1.a1	gi|15595776|ref|NP_249270.1| 30S ribosomal protein S21 [Pseudomonas aeruginosa PAO1, complete genome.]	-27.5975	45	8.4	71	57		7		8	1	8	99999999	57	1	15
c357	c357.a1	c357.a1.a1	gi|15599958|ref|NP_253452.1| ferric uptake regulation protein [Pseudomonas aeruginosa PAO1, complete genome.]	-45.237	52	15.1	134	57		6		6	6	1	9	9.5	1	15
c358	c358.a1	c358.a1.a1	gi|15599471|ref|NP_252965.1| transcription antitermination protein NusG [Pseudomonas aeruginosa PAO1, complete genome.]	-46.8235	67	20.1	177	57		10		11	7	1.57	36.28	8.14	1	15
c359	c359.a1	c359.a1.a1	gi|15599687|ref|NP_253181.1| hypothetical protein PA4491 [Pseudomonas aeruginosa PAO1, complete genome.]	-68.8024	29	64.1	589	57		13		13	23	0.57	2.67	2.48	1	12
c360	c360.a1	c360.a1.a1	gi|15596964|ref|NP_250458.1| hypothetical protein PA1767 [Pseudomonas aeruginosa PAO1, complete genome.]	-26.0743	13	56.7	508	57		6		6	18	0.33	1.15	3.17	1	15
c361	c361.a1	c361.a1.a1	gi|15596747|ref|NP_250241.1| hypothetical protein PA1550 [Pseudomonas aeruginosa PAO1, complete genome.]	-47.8241	37	20.2	179	57		5		5	6	0.83	5.81	9.5	1	15
c362	c362.a1	c362.a1.a1	gi|15595963|ref|NP_249457.1| serine protease MucD precursor [Pseudomonas aeruginosa PAO1, complete genome.]	-41.9684	22	50.2	474	57		8		8	12	0.67	3.64	4.75	1	15
c363	c363.a1	c363.a1.a1	gi|15596743|ref|NP_250237.1| coproporphyrinogen III oxidase [Pseudomonas aeruginosa PAO1, complete genome.]	-34.8539	20	52.4	460	57		7		7	20	0.35	1.24	2.85	1	15
c364	c364.a1	c364.a1.a1	gi|15599015|ref|NP_252509.1| preprotein translocase subunit SecF [Pseudomonas aeruginosa PAO1, complete genome.]	-45.1505	25	32.9	306	57		5		6	8	0.75	4.62	7.13	1	15
c365	c365.a1	c365.a1.a1	gi|15599783|ref|NP_253277.1| cytochrome c551 peroxidase precursor [Pseudomonas aeruginosa PAO1, complete genome.]	-34.71	23	37.3	346	56		7		7	9	0.78	4.99	6.22	1	14
c366	c366.a1	c366.a1.a1	gi|15595993|ref|NP_249487.1| 2-methylisocitrate lyase [Pseudomonas aeruginosa PAO1, complete genome.]	-35.9147	21	32	298	56		6		7	11	0.64	3.33	5.09	1	15
c367	c367.a1	c367.a1.a1	gi|15596651|ref|NP_250145.1| flagellar synthesis regulator FleN [Pseudomonas aeruginosa PAO1, complete genome.]	-27.6239	25	29.9	280	55		7		7	11	0.64	3.33	5	1	14
c368	c368.a1	c368.a1.a1	gi|15600516|ref|NP_254010.1| acetylglutamate kinase [Pseudomonas aeruginosa PAO1, complete genome.]	-41.5455	31	31.7	301	55		8		8	11	0.73	4.34	5	1	15
c369	c369.a1	c369.a1.a1	gi|15597748|ref|NP_251242.1| putative acyl-CoA dehydrogenase [Pseudomonas aeruginosa PAO1, complete genome.]	-37.7313	22	40.8	375	55		6		6	13	0.46	1.89	4.23	1	15
c370	c370.a1	c370.a1.a1	gi|15595514|ref|NP_249008.1| hypothetical protein PA0317 [Pseudomonas aeruginosa PAO1, complete genome.]	-45.83	20	51.2	464	55		9		9	19	0.47	1.98	2.89	1	15
c371	c371.a1	c371.a1.a1	gi|15598346|ref|NP_251840.1| LPS biosynthesis protein WbpG [Pseudomonas aeruginosa PAO1, complete genome.]	-45.2618	34	43.4	377	55		9		9	14	0.64	3.39	3.93	1	15
c372	c372.a1	c372.a1.a1	gi|15596656|ref|NP_250150.1| chemotaxis-specific methylesterase [Pseudomonas aeruginosa PAO1, complete genome.]	-55.9482	31	38.9	368	55		7		7	15	0.47	1.93	3.67	1	15
c373	c373.a1	c373.a1.a1	gi|15598195|ref|NP_251689.1| Na(+)-translocating NADH-quinone reductase subunit A [Pseudomonas aeruginosa PAO1, complete genome.]	-33.5859	18	48	445	55		6		6	21	0.29	0.93	2.62	1	15
c374	c374.a1	c374.a1.a1	gi|15600310|ref|NP_253804.1| GTP-binding protein TypA/BipA [Pseudomonas aeruginosa PAO1, complete genome.]	-51.0126	21	66.8	605	55		12		14	17	0.82	5.66	3.24	1	15
c375	c375.a1	c375.a1.a1	gi|15596376|ref|NP_249870.1| two-component response regulator PhoP [Pseudomonas aeruginosa PAO1, complete genome.]	-38.242	28	25.6	225	55		5		6	14	0.43	1.68	3.93	1	15
c376	c376.a1	c376.a1.a1	gi|15600040|ref|NP_253534.1| acetyl-CoA carboxylase biotin carboxyl carrier protein subunit [Pseudomonas aeruginosa PAO1, complete genome.]	-43.4537	61	16.4	156	54		5		6	4	1.5	30.62	13.5	1	15
c377	c377.a1	c377.a1.a1	gi|15597205|ref|NP_250699.1| homogentisate 1,2-dioxygenase [Pseudomonas aeruginosa PAO1, complete genome.]	-54.0099	30	47.7	432	54		9		11	16	0.69	3.87	3.38	1	13
c378	c378.a1	c378.a1.a1	gi|15596992|ref|NP_250486.1| cysteinyl-tRNA synthetase [Pseudomonas aeruginosa PAO1, complete genome.]	-46.9987	22	51.2	460	54		9		9	24	0.38	1.37	2.25	1	14
c379	c379.a1	c379.a1.a1	gi|15596142|ref|NP_249636.1| phosphoribosylaminoimidazole synthetase [Pseudomonas aeruginosa PAO1, complete genome.]	-35.9231	22	37	353	54		5		5	15	0.33	1.15	3.6	1	15
c380	c380.a1	c380.a1.a1	gi|15596990|ref|NP_250484.1| peptidyl-prolyl cis-trans isomerase B [Pseudomonas aeruginosa PAO1, complete genome.]	-47.606	51	18	165	53		7		8	6	1.33	20.54	8.83	1	12
c381	c381.a1	c381.a1.a1	gi|15599226|ref|NP_252720.1| inorganic pyrophosphatase [Pseudomonas aeruginosa PAO1, complete genome.]	-28.6909	30	19.3	175	53		5		6	7	0.86	6.2	7.57	1	15
c382	c382.a1	c382.a1.a1	gi|15599607|ref|NP_253101.1| UDP-N-acetylmuramate--L-alanine ligase [Pseudomonas aeruginosa PAO1, complete genome.]	-48.5467	26	51.9	480	53		10		12	13	0.92	7.38	4.08	1	14
c383	c383.a1	c383.a1.a1	gi|15599622|ref|NP_253116.1| hypothetical protein PA4426 [Pseudomonas aeruginosa PAO1, complete genome.]	-42.7259	43	20.5	192	53		7		7	7	1	9	7.57	1	15
c384	c384.a1	c384.a1.a1	gi|15598362|ref|NP_251856.1| chorismate mutase [Pseudomonas aeruginosa PAO1, complete genome.]	-32.4269	17	40.5	365	53		6		7	18	0.39	1.45	2.94	1	15
c385	c385.a1	c385.a1.a1	gi|15599202|ref|NP_252696.1| gamma-glutamyl phosphate reductase [Pseudomonas aeruginosa PAO1, complete genome.]	-38.4631	25	44.9	421	53		8		8	22	0.36	1.31	2.41	1	15
c386	c386.a1	c386.a1.a1	gi|15597736|ref|NP_251230.1| hypothetical protein PA2540 [Pseudomonas aeruginosa PAO1, complete genome.]	-57.0427	24	65.3	586	53		12		13	31	0.42	1.63	1.71	1	9
c387	c387.a1	c387.a1.a1	gi|15598918|ref|NP_252412.1| putative FMN oxidoreductase [Pseudomonas aeruginosa PAO1, complete genome.]	-26.8911	25	40.2	368	53		6		6	13	0.46	1.89	4.08	1	15
c388	c388.a1	c388.a1.a1	gi|15600668|ref|NP_254162.1| hypothetical protein PA5475 [Pseudomonas aeruginosa PAO1, complete genome.]	-28.7253	26	20.9	186	52		4		5	6	0.83	5.81	8.67	1	15
c389	c389.a1	c389.a1.a1	gi|15599610|ref|NP_253104.1| UDP-N-acetylmuramoyl-L-alanyl-D-glutamate synthetase [Pseudomonas aeruginosa PAO1, complete genome.]	-35.8975	20	48	448	52		9		9	24	0.38	1.37	2.17	1	15
c390	c390.a1	c390.a1.a1	gi|15598940|ref|NP_252434.1| 30S ribosomal protein S16 [Pseudomonas aeruginosa PAO1, complete genome.]	-36.3797	63	9.1	83	52		5		5	4	1.25	16.78	13	1	15
c391	c391.a1	c391.a1.a1	gi|15597808|ref|NP_251302.1| seryl-tRNA synthetase [Pseudomonas aeruginosa PAO1, complete genome.]	-31.2126	16	47.1	426	52		6		7	18	0.39	1.45	2.89	1	15
c392	c392.a1	c392.a1.a1	gi|15598207|ref|NP_251701.1| DNA topoisomerase I [Pseudomonas aeruginosa PAO1, complete genome.]	-67.5411	18	97.1	868	52		15		15	42	0.36	1.28	1.24	1	14
c393	c393.a1	c393.a1.a1	gi|15598837|ref|NP_252331.1| putative amino acid permease [Pseudomonas aeruginosa PAO1, complete genome.]	-31.0117	14	50.2	471	52		6		7	9	0.78	4.99	5.78	1	15
c394	c394.a1	c394.a1.a1	gi|15600634|ref|NP_254128.1| hypothetical protein PA5441 [Pseudomonas aeruginosa PAO1, complete genome.]	-64.0529	20	79.9	733	52		12		13	32	0.41	1.55	1.63	1	13
c395	c395.a1	c395.a1.a1	gi|15598887|ref|NP_252381.1| hypothetical protein PA3691 [Pseudomonas aeruginosa PAO1, complete genome.]	-37.0409	31	14.4	134	51		6		8	2	4	9999	25.5	1	15
c396	c396.a1	c396.a1.a1	gi|15596238|ref|NP_249732.1| hypothetical protein PA1041 [Pseudomonas aeruginosa PAO1, complete genome.]	-28.6697	27	21.7	210	51		6		10	5	2	99	10.2	1	11
c397	c397.a1	c397.a1.a1	gi|15598778|ref|NP_252272.1| glycerol kinase [Pseudomonas aeruginosa PAO1, complete genome.]	-46.4254	18	55.8	505	51		9		9	23	0.39	1.46	2.22	1	10
c398	c398.a1	c398.a1.a1	gi|15598810|ref|NP_252304.1| hypothetical protein PA3614 [Pseudomonas aeruginosa PAO1, complete genome.]	-38.505	19	51.8	467	51		8		8	19	0.42	1.64	2.68	1	15
c399	c399.a1	c399.a1.a1	gi|15595925|ref|NP_249419.1| bacteriophage integrase [Pseudomonas aeruginosa PAO1, complete genome.]	-69.4353	40	36.9	327	50		12		13	17	0.76	4.82	2.94	1	9
c400	c400.a1	c400.a1.a1	gi|15597728|ref|NP_251222.1| thiol peroxidase [Pseudomonas aeruginosa PAO1, complete genome.]	-39.3907	48	17.1	165	50		5		5	8	0.63	3.22	6.25	1	15
c401	c401.a1	c401.a1.a1	gi|15600321|ref|NP_253815.1| preprotein translocase subunit SecB [Pseudomonas aeruginosa PAO1, complete genome.]	-22.8716	29	18.1	163	50		4		5	8	0.63	3.22	6.25	1	15
c402	c402.a1	c402.a1.a1	gi|15599626|ref|NP_253120.1| putative cytochrome b [Pseudomonas aeruginosa PAO1, complete genome.]	-26.3328	11	46	403	50		5		5	11	0.45	1.85	4.55	1	15
c403	c403.a1	c403.a1.a1	gi|15599167|ref|NP_252661.1| putative acyl-CoA dehydrogenase [Pseudomonas aeruginosa PAO1, complete genome.]	-46.7032	14	60.2	549	50		7		7	26	0.27	0.86	1.92	1	14
c404	c404.a1	c404.a1.a1	gi|15597939|ref|NP_251433.1| translation initiation factor IF-3 [Pseudomonas aeruginosa PAO1, complete genome.]	-40.3356	52	20.8	183	49		7		9	7	1.29	18.31	7	1	15
c405	c405.a1	c405.a1.a1	gi|15599248|ref|NP_252742.1| 6,7-dimethyl-8-ribityllumazine synthase [Pseudomonas aeruginosa PAO1, complete genome.]	-30.8239	26	16.3	158	49		4		5	7	0.71	4.18	7	1	15
c406	c406.a1	c406.a1.a1	gi|15600417|ref|NP_253911.1| aminopeptidase P [Pseudomonas aeruginosa PAO1, complete genome.]	-36.0052	29	49.6	444	49		10		10	21	0.48	1.99	2.33	1	12
c407	c407.a1	c407.a1.a1	gi|15599635|ref|NP_253129.1| tryptophanyl-tRNA synthetase [Pseudomonas aeruginosa PAO1, complete genome.]	-33.6409	13	48.8	448	49		5		5	14	0.36	1.28	3.5	1	15
c408	c408.a1	c408.a1.a1	gi|15598356|ref|NP_251850.1| O-antigen chain length regulator [Pseudomonas aeruginosa PAO1, complete genome.]	-36.5893	17	39.1	348	49		5		5	15	0.33	1.15	3.27	1	15
c409	c409.a1	c409.a1.a1	gi|15599943|ref|NP_253437.1| phosphoglucosamine mutase [Pseudomonas aeruginosa PAO1, complete genome.]	-42.3539	19	47.7	445	48		8		8	17	0.47	1.96	2.82	1	15
c410	c410.a1	c410.a1.a1	gi|15598832|ref|NP_252326.1| 2-dehydro-3-deoxyphosphooctonate aldolase [Pseudomonas aeruginosa PAO1, complete genome.]	-23.4723	21	31	281	48		7		7	16	0.44	1.74	3	1	15
c411	c411.a1	c411.a1.a1	gi|15599457|ref|NP_252951.1| 50S ribosomal protein L23 [Pseudomonas aeruginosa PAO1, complete genome.]	-30.2053	56	10.9	99	48		6		6	3	2	99	16	1	15
c412	c412.a1	c412.a1.a1	gi|15598304|ref|NP_251798.1| amidophosphoribosyltransferase [Pseudomonas aeruginosa PAO1, complete genome.]	-36.6065	17	55.2	501	48		7		7	21	0.33	1.15	2.29	1	15
c413	c413.a1	c413.a1.a1	gi|15600035|ref|NP_253529.1| hypothetical protein PA4842 [Pseudomonas aeruginosa PAO1, complete genome.]	-69.3718	30	39.9	356	48		8		8	12	0.67	3.64	4	1	10
c414	c414.a1	c414.a1.a1	gi|15597446|ref|NP_250940.1| dihydrolipoamide dehydrogenase [Pseudomonas aeruginosa PAO1, complete genome.]	-49.7874	28	48.5	464	48		9		9	21	0.43	1.68	2.29	1	13
c415	c415.a1	c415.a1.a1	gi|15598019|ref|NP_251513.1| hypothetical protein PA2823 [Pseudomonas aeruginosa PAO1, complete genome.]	-36.243	25	33.7	296	48		6		6	15	0.4	1.51	3.2	1	15
c416	c416.a1	c416.a1.a1	gi|15599637|ref|NP_253131.1| hypothetical protein PA4441 [Pseudomonas aeruginosa PAO1, complete genome.]	-35.7677	53	16.3	148	47		7		7	8	0.88	6.5	5.88	1	15
c417	c417.a1	c417.a1.a1	gi|15600566|ref|NP_254060.1| betaine aldehyde dehydrogenase [Pseudomonas aeruginosa PAO1, complete genome.]	-61.4595	33	53.2	490	47		14		14	21	0.67	3.64	2.24	1	15
c418	c418.a1	c418.a1.a1	gi|15599828|ref|NP_253322.1| hypothetical protein PA4632 [Pseudomonas aeruginosa PAO1, complete genome.]	-45.426	43	29.1	273	47		8		8	11	0.73	4.34	4.27	1	15
c419	c419.a1	c419.a1.a1	gi|15600137|ref|NP_253631.1| RNA-binding protein Hfq [Pseudomonas aeruginosa PAO1, complete genome.]	-24.3104	74	9	82	47		6		7	6	1.17	13.68	7.83	1	15
c420	c420.a1	c420.a1.a1	gi|15600127|ref|NP_253621.1| 30S ribosomal protein S18 [Pseudomonas aeruginosa PAO1, complete genome.]	-23.3208	50	8.8	76	47		5		6	2	3	999	23.5	1	15
c421	c421.a1	c421.a1.a1	gi|15600112|ref|NP_253606.1| nicotinate phosphoribosyltransferase [Pseudomonas aeruginosa PAO1, complete genome.]	-48.3985	21	46	399	47		8		8	16	0.5	2.16	2.94	1	15
c422	c422.a1	c422.a1.a1	gi|15598677|ref|NP_252171.1| hypothetical protein PA3481 [Pseudomonas aeruginosa PAO1, complete genome.]	-33.401	26	38.8	364	47		6		6	14	0.43	1.68	3.36	1	15
c423	c423.a1	c423.a1.a1	gi|15600493|ref|NP_253987.1| cytochrome c5 [Pseudomonas aeruginosa PAO1, complete genome.]	-35.5958	45	13.4	136	46		5		6	5	1.2	14.85	9.2	1	14
c424	c424.a1	c424.a1.a1	gi|15596947|ref|NP_250441.1| phospho-2-dehydro-3-deoxyheptonate aldolase [Pseudomonas aeruginosa PAO1, complete genome.]	-39.3151	31	39	358	46		8		8	13	0.62	3.12	3.54	1	15
c425	c425.a1	c425.a1.a1	gi|15600450|ref|NP_253944.1| hypothetical protein PA5257 [Pseudomonas aeruginosa PAO1, complete genome.]	-36.0971	30	46.5	412	46		9		9	21	0.43	1.68	2.19	1	15
c426	c426.a1	c426.a1.a1	gi|15599952|ref|NP_253446.1| carbamoyl phosphate synthase small subunit [Pseudomonas aeruginosa PAO1, complete genome.]	-30.799	15	40.7	378	46		5		5	8	0.63	3.22	5.75	1	15
c427	c427.a1	c427.a1.a1	gi|15600481|ref|NP_253975.1| nitrogen regulatory protein P-II 2 [Pseudomonas aeruginosa PAO1, complete genome.]	-38.8271	61	12.2	112	46		7		7	6	1.17	13.68	7.67	1	15
c428	c428.a1	c428.a1.a1	gi|15598164|ref|NP_251658.1| malonyl-CoA-[acyl-carrier-protein] transacylase [Pseudomonas aeruginosa PAO1, complete genome.]	-32.0299	15	32.3	312	46		4		4	9	0.44	1.78	5.11	1	15
c429	c429.a1	c429.a1.a1	gi|15595773|ref|NP_249267.1| RNA polymerase sigma factor RpoD [Pseudomonas aeruginosa PAO1, complete genome.]	-50.7211	22	69.5	617	45		11		11	20	0.55	2.55	2.25	1	15
c430	c430.a1	c430.a1.a1	gi|15597840|ref|NP_251334.1| NADH dehydrogenase subunit I [Pseudomonas aeruginosa PAO1, complete genome.]	-36.4161	51	20.5	182	45		9		9	9	1	9	5	1	15
c431	c431.a1	c431.a1.a1	gi|15599917|ref|NP_253411.1| suppressor protein DksA [Pseudomonas aeruginosa PAO1, complete genome.]	-32.5039	37	17.3	148	45		6		6	8	0.75	4.62	5.63	1	15
c432	c432.a1	c432.a1.a1	gi|15599000|ref|NP_252494.1| type 4 fimbrial biogenesis protein PilF [Pseudomonas aeruginosa PAO1, complete genome.]	-49.2748	45	28.4	252	45		9		9	11	0.82	5.58	4.09	1	13
c433	c433.a1	c433.a1.a1	gi|15595965|ref|NP_249459.1| signal peptidase I [Pseudomonas aeruginosa PAO1, complete genome.]	-46.795	29	32	284	45		7		7	17	0.41	1.58	2.65	1	15
c434	c434.a1	c434.a1.a1	gi|15595791|ref|NP_249285.1| peptidyl-prolyl cis-trans isomerase SurA [Pseudomonas aeruginosa PAO1, complete genome.]	-40.268	30	48.4	430	45		10		10	22	0.45	1.85	2.05	1	12
c435	c435.a1	c435.a1.a1	gi|15596778|ref|NP_250272.1| succinate dehydrogenase, cytochrome b556 subunit [Pseudomonas aeruginosa PAO1, complete genome.]	-23.1184	37	13.7	128	44		5		5	8	0.63	3.22	5.5	1	15
c436	c436.a1	c436.a1.a1	gi|15600495|ref|NP_253989.1| alanine racemase [Pseudomonas aeruginosa PAO1, complete genome.]	-39.896	25	38.8	357	44		8		8	17	0.47	1.96	2.59	1	15
c437	c437.a1	c437.a1.a1	gi|15597526|ref|NP_251020.1| hypothetical protein PA2330 [Pseudomonas aeruginosa PAO1, complete genome.]	-51.7037	31	37.6	355	44		9		10	21	0.48	1.99	2.1	1	10
c438	c438.a1	c438.a1.a1	gi|15596093|ref|NP_249587.1| arginine/ornithine succinyltransferase AI subunit [Pseudomonas aeruginosa PAO1, complete genome.]	-32.503	20	36.8	338	44		5		5	11	0.45	1.85	4	1	15
c439	c439.a1	c439.a1.a1	gi|15595731|ref|NP_249225.1| hypothetical protein PA0534 [Pseudomonas aeruginosa PAO1, complete genome.]	-51.0953	23	47.7	429	44		7		7	20	0.35	1.24	2.2	1	12
c440	c440.a1	c440.a1.a1	gi|15599256|ref|NP_252750.1| thioredoxin [Pseudomonas aeruginosa PAO1, complete genome.]	-45.846	30	31.8	289	44		6		8	16	0.5	2.16	2.75	1	15
c441	c441.a1	c441.a1.a1	gi|15596049|ref|NP_249543.1| chitin-binding protein CbpD precursor [Pseudomonas aeruginosa PAO1, complete genome.]	-47.368	24	41.8	389	43		8		9	16	0.56	2.65	2.69	1	14
c442	c442.a1	c442.a1.a1	gi|15600619|ref|NP_254113.1| phosphoribosylaminoimidazole carboxylase, catalytic subunit [Pseudomonas aeruginosa PAO1, complete genome.]	-32.9992	32	16.8	163	43		4		5	8	0.63	3.22	5.38	1	15
c443	c443.a1	c443.a1.a1	gi|15597931|ref|NP_251425.1| restriction-modification system protein [Pseudomonas aeruginosa PAO1, complete genome.]	-26.3786	12	89.4	792	42		10		11	41	0.27	0.85	1.02	1	14
c444	c444.a1	c444.a1.a1	gi|15598386|ref|NP_251880.1| putative binding protein component of ABC sugar transporter [Pseudomonas aeruginosa PAO1, complete genome.]	-44.2392	24	45	420	42		8		8	17	0.47	1.96	2.47	1	11
c445	c445.a1	c445.a1.a1	gi|15596068|ref|NP_249562.1| pterin-4-alpha-carbinolamine dehydratase [Pseudomonas aeruginosa PAO1, complete genome.]	-24.1794	45	13.3	118	42		5		5	6	0.83	5.81	7	1	15
c446	c446.a1	c446.a1.a1	gi|15596988|ref|NP_250482.1| hypothetical protein PA1791 [Pseudomonas aeruginosa PAO1, complete genome.]	-61.2914	30	48.4	443	42		10		10	16	0.63	3.22	2.63	1	10
c447	c447.a1	c447.a1.a1	gi|15600433|ref|NP_253927.1| thioredoxin [Pseudomonas aeruginosa PAO1, complete genome.]	-26.2616	37	11.8	108	42		3		3	7	0.43	1.68	6	1	15
c448	c448.a1	c448.a1.a1	gi|15599591|ref|NP_253085.1| putative nucleotide-binding protein [Pseudomonas aeruginosa PAO1, complete genome.]	-32.7663	28	18	159	42		5		5	7	0.71	4.18	6	1	14
c449	c449.a1	c449.a1.a1	gi|15600220|ref|NP_253714.1| hypothetical protein PA5027 [Pseudomonas aeruginosa PAO1, complete genome.]	-41.0102	29	29.7	271	42		6		6	13	0.46	1.89	3.23	1	15
c450	c450.a1	c450.a1.a1	gi|15597519|ref|NP_251013.1| putative glyceraldehyde-3-phosphate dehydrogenase [Pseudomonas aeruginosa PAO1, complete genome.]	-62.8999	24	59.8	541	42		11		11	28	0.39	1.47	1.5	1	14
c451	c451.a1	c451.a1.a1	gi|15599653|ref|NP_253147.1| arabinose-5-phosphate isomerase KdsD [Pseudomonas aeruginosa PAO1, complete genome.]	-22.4927	16	34.1	326	42		4		4	12	0.33	1.15	3.5	1	15
c452	c452.a1	c452.a1.a1	gi|15599765|ref|NP_253259.1| octaprenyl-diphosphate synthase [Pseudomonas aeruginosa PAO1, complete genome.]	-36.3368	17	34.7	322	42		5		5	14	0.36	1.28	3	1	15
c453	c453.a1	c453.a1.a1	gi|15599959|ref|NP_253453.1| Outer membrane lipoprotein OmlA precursor [Pseudomonas aeruginosa PAO1, complete genome.]	-28.2166	41	19.3	176	42		4		4	7	0.57	2.73	6	1	15
c454	c454.a1	c454.a1.a1	gi|15597839|ref|NP_251333.1| NADH dehydrogenase subunit H [Pseudomonas aeruginosa PAO1, complete genome.]	-27.8081	15	36.6	331	42		5		5	9	0.56	2.59	4.67	1	15
c455	c455.a1	c455.a1.a1	gi|15595980|ref|NP_249474.1| sodium/proline symporter PutP [Pseudomonas aeruginosa PAO1, complete genome.]	-27.0207	8	54.3	506	41		5		6	10	0.6	2.98	4.1	1	13
c456	c456.a1	c456.a1.a1	gi|15597315|ref|NP_250809.1| alcohol dehydrogenase (Zn-dependent) [Pseudomonas aeruginosa PAO1, complete genome.]	-37.27	34	38.4	366	41		8		8	15	0.53	2.41	2.73	1	15
c457	c457.a1	c457.a1.a1	gi|15600408|ref|NP_253902.1| glycine cleavage system aminomethyltransferase T [Pseudomonas aeruginosa PAO1, complete genome.]	-29.4007	20	38.8	360	41		6		6	9	0.67	3.64	4.56	1	15
c458	c458.a1	c458.a1.a1	gi|15595859|ref|NP_249353.1| N-acetyl-gamma-glutamyl-phosphate reductase [Pseudomonas aeruginosa PAO1, complete genome.]	-28.9854	33	36.6	344	41		8		8	15	0.53	2.41	2.73	1	12
c459	c459.a1	c459.a1.a1	gi|15599446|ref|NP_252940.1| 30S ribosomal protein S14 [Pseudomonas aeruginosa PAO1, complete genome.]	-25.7178	34	11.5	101	40		4		4	2	2	99	20	1	15
c460	c460.a1	c460.a1.a1	gi|15595849|ref|NP_249343.1| cAMP-regulatory protein [Pseudomonas aeruginosa PAO1, complete genome.]	-32.7887	22	24.1	214	40		6		6	13	0.46	1.89	3.08	1	15
c461	c461.a1	c461.a1.a1	gi|15595493|ref|NP_248987.1| glutamine synthetase [Pseudomonas aeruginosa PAO1, complete genome.]	-36.1723	26	50.8	458	40		7		7	11	0.64	3.33	3.64	1	15
c462	c462.a1	c462.a1.a1	gi|15596131|ref|NP_249625.1| GTP pyrophosphokinase [Pseudomonas aeruginosa PAO1, complete genome.]	-32.428	11	83.7	747	40		7		7	40	0.18	0.5	1	1	13
c463	c463.a1	c463.a1.a1	gi|15599657|ref|NP_253151.1| ABC transporter ATP-binding protein [Pseudomonas aeruginosa PAO1, complete genome.]	-32.7235	30	26.4	241	40		5		5	11	0.45	1.85	3.64	1	15
c464	c464.a1	c464.a1.a1	gi|15600446|ref|NP_253940.1| alginate regulatory protein AlgP [Pseudomonas aeruginosa PAO1, complete genome.]	-15.8828	10	34.4	352	40		4		5	2	2.5	315.23	20	1	12
c465	c465.a1	c465.a1.a1	gi|15597834|ref|NP_251328.1| NADH dehydrogenase subunit B [Pseudomonas aeruginosa PAO1, complete genome.]	-34.6439	25	25.3	225	40		5		5	9	0.56	2.59	4.44	1	15
c466	c466.a1	c466.a1.a1	gi|15598036|ref|NP_251530.1| putative ATP-dependent RNA helicase [Pseudomonas aeruginosa PAO1, complete genome.]	-33.0009	18	62	567	40		9		10	25	0.4	1.51	1.6	1	11
c467	c467.a1	c467.a1.a1	gi|15600393|ref|NP_253887.1| osmolarity response regulator [Pseudomonas aeruginosa PAO1, complete genome.]	-23.3309	29	27.8	247	39		7		7	12	0.58	2.83	3.25	1	13
c468	c468.a1	c468.a1.a1	gi|15599954|ref|NP_253448.1| chaperone protein DnaJ [Pseudomonas aeruginosa PAO1, complete genome.]	-50.4209	30	40.1	377	39		11		11	15	0.73	4.41	2.6	1	15
c469	c469.a1	c469.a1.a1	gi|15597936|ref|NP_251430.1| phenylalanyl-tRNA synthetase subunit alpha [Pseudomonas aeruginosa PAO1, complete genome.]	-20.1699	23	38	338	39		8		8	19	0.42	1.64	2.05	1	15
c470	c470.a1	c470.a1.a1	gi|15597527|ref|NP_251021.1| hypothetical protein PA2331 [Pseudomonas aeruginosa PAO1, complete genome.]	-31.2214	28	19.8	186	39		5		5	6	0.83	5.81	6.5	1	13
c471	c471.a1	c471.a1.a1	gi|15599562|ref|NP_253056.1| superoxide dismutase [Pseudomonas aeruginosa PAO1, complete genome.]	-21.419	40	21.3	193	39		6		6	5	1.2	14.85	7.8	1	15
c472	c472.a1	c472.a1.a1	gi|15596032|ref|NP_249526.1| phosphate acetyltransferase [Pseudomonas aeruginosa PAO1, complete genome.]	-30.8243	16	75.5	704	38		8		8	26	0.31	1.03	1.46	1	15
c473	c473.a1	c473.a1.a1	gi|15599767|ref|NP_253261.1| putative cytochrome c [Pseudomonas aeruginosa PAO1, complete genome.]	-30.9375	10	73.2	675	38		6		6	20	0.3	1	1.9	1	13
c474	c474.a1	c474.a1.a1	gi|15598322|ref|NP_251816.1| heat-shock protein IbpA [Pseudomonas aeruginosa PAO1, complete genome.]	-42.9507	53	16.5	149	38		7		7	8	0.88	6.5	4.75	1	9
c475	c475.a1	c475.a1.a1	gi|15599650|ref|NP_253144.1| hypothetical protein PA4454 [Pseudomonas aeruginosa PAO1, complete genome.]	-26.2369	36	16.5	157	38		4		4	8	0.5	2.16	4.75	1	15
c476	c476.a1	c476.a1.a1	gi|15598382|ref|NP_251876.1| glucose/carbohydrate outer membrane porin OprB precursor [Pseudomonas aeruginosa PAO1, complete genome.]	-52.8268	24	50.6	454	37		10		10	18	0.56	2.59	2.06	1	7
c477	c477.a1	c477.a1.a1	gi|15595923|ref|NP_249417.1| hypothetical protein PA0726 [Pseudomonas aeruginosa PAO1, complete genome.]	-42.4504	21	46.6	424	37		8		9	20	0.45	1.82	1.85	1	8
c478	c478.a1	c478.a1.a1	gi|15598225|ref|NP_251719.1| molybdopterin biosynthetic protein B2 [Pseudomonas aeruginosa PAO1, complete genome.]	-37.1391	42	19.1	179	37		6		7	10	0.7	4.01	3.7	1	15
c479	c479.a1	c479.a1.a1	gi|15595221|ref|NP_248713.1| quinone oxidoreductase [Pseudomonas aeruginosa PAO1, complete genome.]	-47.1344	44	35	325	37		9		9	18	0.5	2.16	2.06	1	10
c480	c480.a1	c480.a1.a1	gi|15599772|ref|NP_253266.1| putative ATP-dependent protease [Pseudomonas aeruginosa PAO1, complete genome.]	-36.5873	14	90.1	817	37		8		8	37	0.22	0.65	1	1	13
c481	c481.a1	c481.a1.a1	gi|15599890|ref|NP_253384.1| acetolactate synthase 3 catalytic subunit [Pseudomonas aeruginosa PAO1, complete genome.]	-34.7556	21	62.9	574	36		9		10	22	0.45	1.85	1.64	1	14
c482	c482.a1	c482.a1.a1	gi|15596884|ref|NP_250378.1| spermidine synthase [Pseudomonas aeruginosa PAO1, complete genome.]	-31.2856	15	32.1	286	36		5		5	9	0.56	2.59	4	1	15
c483	c483.a1	c483.a1.a1	gi|15598161|ref|NP_251655.1| 3-oxoacyl-(acyl carrier protein) synthase II [Pseudomonas aeruginosa PAO1, complete genome.]	-31.4766	24	43.4	414	36		6		6	11	0.55	2.51	3.27	1	15
c484	c484.a1	c484.a1.a1	gi|15600753|ref|NP_254247.1| F0F1 ATP synthase subunit A [Pseudomonas aeruginosa PAO1, complete genome.]	-19.9174	15	31.8	289	36		3		3	4	0.75	4.62	9	1	15
c485	c485.a1	c485.a1.a1	gi|15595497|ref|NP_248991.1| polyamine transport protein [Pseudomonas aeruginosa PAO1, complete genome.]	-32.1368	31	40.5	367	36		8		8	11	0.73	4.34	3.27	1	11
c486	c486.a1	c486.a1.a1	gi|15596878|ref|NP_250372.1| chorismate synthase [Pseudomonas aeruginosa PAO1, complete genome.]	-37.1994	26	38.9	363	36		6		6	16	0.38	1.37	2.25	1	15
c487	c487.a1	c487.a1.a1	gi|15598236|ref|NP_251730.1| hypothetical protein PA3040 [Pseudomonas aeruginosa PAO1, complete genome.]	-26.5741	24	11.8	109	35		3		3	2	1.5	30.62	17.5	1	15
c488	c488.a1	c488.a1.a1	gi|15595499|ref|NP_248993.1| polyamine transport protein PotG [Pseudomonas aeruginosa PAO1, complete genome.]	-38.4583	26	42.7	384	35		8		8	13	0.62	3.12	2.69	1	13
c489	c489.a1	c489.a1.a1	gi|15595784|ref|NP_249278.1| hypothetical protein PA0587 [Pseudomonas aeruginosa PAO1, complete genome.]	-27.52	22	48.6	423	35		8		8	18	0.44	1.78	1.94	1	15
c490	c490.a1	c490.a1.a1	gi|15595320|ref|NP_248812.1| hypothetical protein PA0122 [Pseudomonas aeruginosa PAO1, complete genome.]	-48.7217	62	14.5	136	35		6		6	4	1.5	30.62	8.75	1	9
c491	c491.a1	c491.a1.a1	gi|15598367|ref|NP_251861.1| 3-demethylubiquinone-9 3-methyltransferase [Pseudomonas aeruginosa PAO1, complete genome.]	-34.1504	37	25.8	232	35		7		7	12	0.58	2.83	2.92	1	15
c492	c492.a1	c492.a1.a1	gi|15597203|ref|NP_250697.1| maleylacetoacetate isomerase [Pseudomonas aeruginosa PAO1, complete genome.]	-27.4033	35	23.6	212	35		7		7	10	0.7	4.01	3.5	1	11
c493	c493.a1	c493.a1.a1	gi|15598313|ref|NP_251807.1| aspartate-semialdehyde dehydrogenase [Pseudomonas aeruginosa PAO1, complete genome.]	-26.0465	15	40.4	370	35		5		5	12	0.42	1.61	2.92	1	14
c494	c494.a1	c494.a1.a1	gi|15600470|ref|NP_253964.1| diaminopimelate decarboxylase [Pseudomonas aeruginosa PAO1, complete genome.]	-39.1006	20	45.4	415	35		8		8	22	0.36	1.31	1.59	1	13
c495	c495.a1	c495.a1.a1	gi|15598931|ref|NP_252425.1| homoserine dehydrogenase [Pseudomonas aeruginosa PAO1, complete genome.]	-36.9786	18	46.1	434	35		6		6	15	0.4	1.51	2.33	1	15
c496	c496.a1	c496.a1.a1	gi|15600048|ref|NP_253542.1| phosphoribosylamine--glycine ligase [Pseudomonas aeruginosa PAO1, complete genome.]	-38.7228	24	45.1	429	35		7		7	21	0.33	1.15	1.67	1	14
c497	c497.a1	c497.a1.a1	gi|15600683|ref|NP_254177.1| cytochrome c4 precursor [Pseudomonas aeruginosa PAO1, complete genome.]	-16.8861	13	20.6	201	35		2		3	4	0.75	4.62	8.75	1	15
c498	c498.a1	c498.a1.a1	gi|15596536|ref|NP_250030.1| amino acid ABC transporter ATP binding protein [Pseudomonas aeruginosa PAO1, complete genome.]	-32.1325	19	26.8	244	34		4		5	7	0.71	4.18	4.86	1	15
c499	c499.a1	c499.a1.a1	gi|15599949|ref|NP_253443.1| transcription elongation factor GreA [Pseudomonas aeruginosa PAO1, complete genome.]	-34.47	55	17.1	158	34		7		7	8	0.88	6.5	4.25	1	13
c500	c500.a1	c500.a1.a1	gi|15598870|ref|NP_252364.1| hypothetical protein PA3674 [Pseudomonas aeruginosa PAO1, complete genome.]	-34.5609	41	14.3	132	34		4		5	6	0.83	5.81	5.67	1	15
c501	c501.a1	c501.a1.a1	gi|15599013|ref|NP_252507.1| extragenic suppressor protein SuhB [Pseudomonas aeruginosa PAO1, complete genome.]	-24.7699	21	29.4	271	34		5		5	13	0.38	1.42	2.62	1	15
c502	c502.a1	c502.a1.a1	gi|15595598|ref|NP_249092.1| dihydroorotase [Pseudomonas aeruginosa PAO1, complete genome.]	-30.4924	16	44	423	34		5		5	16	0.31	1.05	2.13	1	14
c503	c503.a1	c503.a1.a1	gi|15595550|ref|NP_249044.1| dihydroxy-acid dehydratase [Pseudomonas aeruginosa PAO1, complete genome.]	-40.9659	19	65	612	34		7		7	23	0.3	1.02	1.48	1	15
c504	c504.a1	c504.a1.a1	gi|15598667|ref|NP_252161.1| malate dehydrogenase [Pseudomonas aeruginosa PAO1, complete genome.]	-26.3459	16	62.3	564	33		8		8	16	0.5	2.16	2.06	1	14
c505	c505.a1	c505.a1.a1	gi|15598218|ref|NP_251712.1| hypothetical protein PA3022 [Pseudomonas aeruginosa PAO1, complete genome.]	-41.8036	28	29.5	268	33		6		6	12	0.5	2.16	2.75	1	10
c506	c506.a1	c506.a1.a1	gi|15600130|ref|NP_253624.1| exoribonuclease RNase R [Pseudomonas aeruginosa PAO1, complete genome.]	-42.1716	18	100	904	33		12		12	41	0.29	0.96	0.8	1	12
c507	c507.a1	c507.a1.a1	gi|15595921|ref|NP_249415.1| putative coat protein A of bacteriophage Pf1 [Pseudomonas aeruginosa PAO1, complete genome.]	-84.0991	33	42.8	420	33		11		11	17	0.65	3.44	1.94	1	7
c508	c508.a1	c508.a1.a1	gi|15595643|ref|NP_249137.1| hypothetical protein PA0446 [Pseudomonas aeruginosa PAO1, complete genome.]	-26.0565	17	43.7	407	33		6		6	17	0.35	1.25	1.94	1	11
c509	c509.a1	c509.a1.a1	gi|15595560|ref|NP_249054.1| phosphopantetheine adenylyltransferase [Pseudomonas aeruginosa PAO1, complete genome.]	-27.1692	33	17.7	159	33		5		5	11	0.45	1.85	3	1	12
c510	c510.a1	c510.a1.a1	gi|15600334|ref|NP_253828.1| 1-(5-phosphoribosyl)-5-[(5-phosphoribosylamino)methylideneamino] imidazole-4-carboxamide isomerase [Pseudomonas aeruginosa PAO1, complete genome.]	-23.827	26	25.8	245	33		5		5	14	0.36	1.28	2.36	1	14
c511	c511.a1	c511.a1.a1	gi|15596194|ref|NP_249688.1| beta-keto-acyl-acyl-carrier protein synthase-like protein [Pseudomonas aeruginosa PAO1, complete genome.]	-35.5272	25	30.4	283	33		6		6	10	0.6	2.98	3.3	1	14
c512	c512.a1	c512.a1.a1	gi|15599670|ref|NP_253164.1| hypothetical protein PA4474 [Pseudomonas aeruginosa PAO1, complete genome.]	-44.6631	19	50.1	480	33		7		7	16	0.44	1.74	2.06	1	15
c513	c513.a1	c513.a1.a1	gi|15599656|ref|NP_253150.1| hypothetical protein PA4460 [Pseudomonas aeruginosa PAO1, complete genome.]	-27.6106	32	19	175	32		6		6	11	0.55	2.51	2.91	1	13
c514	c514.a1	c514.a1.a1	gi|15600622|ref|NP_254116.1| aspartate ammonia-lyase [Pseudomonas aeruginosa PAO1, complete genome.]	-22.2736	10	50.9	474	32		4		4	14	0.29	0.93	2.29	1	15
c515	c515.a1	c515.a1.a1	gi|15598421|ref|NP_251915.1| putative transcriptional regulator [Pseudomonas aeruginosa PAO1, complete genome.]	-26.4433	16	34	309	32		4		4	16	0.25	0.78	2	1	15
c516	c516.a1	c516.a1.a1	gi|15596569|ref|NP_250063.1| hypothetical protein PA1372 [Pseudomonas aeruginosa PAO1, complete genome.]	-23.8398	9	79.7	711	32		6		6	26	0.23	0.7	1.23	1	14
c517	c517.a1	c517.a1.a1	gi|15596717|ref|NP_250211.1| putative transcriptional regulator [Pseudomonas aeruginosa PAO1, complete genome.]	-27.9444	20	28.5	259	32		4		5	13	0.38	1.42	2.46	1	15
c518	c518.a1	c518.a1.a1	gi|15598482|ref|NP_251976.1| 3-oxoacyl-(acyl carrier protein) synthase III [Pseudomonas aeruginosa PAO1, complete genome.]	-24.1247	14	38.1	350	32		4		4	14	0.29	0.93	2.29	1	15
c519	c519.a1	c519.a1.a1	gi|15599802|ref|NP_253296.1| hypothetical protein PA4606 [Pseudomonas aeruginosa PAO1, complete genome.]	-26.9036	10	73.3	688	32		5		5	13	0.38	1.42	2.46	1	13
c520	c520.a1	c520.a1.a1	gi|15599513|ref|NP_253007.1| hypothetical protein PA4317 [Pseudomonas aeruginosa PAO1, complete genome.]	-21.4885	13	26.6	245	32		3		3	2	1.5	30.62	16	1	12
c521	c521.a1	c521.a1.a1	gi|15596972|ref|NP_250466.1| cytoplasmic membrane protein, CmpX protein [Pseudomonas aeruginosa PAO1, complete genome.]	-24.1424	24	28.9	274	32		5		6	13	0.46	1.89	2.46	1	14
c522	c522.a1	c522.a1.a1	gi|15599621|ref|NP_253115.1| phosphoheptose isomerase [Pseudomonas aeruginosa PAO1, complete genome.]	-17.0516	15	21.3	197	32		3		3	5	0.6	2.98	6.4	1	15
c523	c523.a1	c523.a1.a1	gi|15598811|ref|NP_252305.1| hypothetical protein PA3615 [Pseudomonas aeruginosa PAO1, complete genome.]	-26.5257	18	40.4	356	32		5		5	13	0.38	1.42	2.46	1	15
c524	c524.a1	c524.a1.a1	gi|15599612|ref|NP_253106.1| UDP-N-acetylmuramoylalanyl-D-glutamyl-2, 6-diaminopimelate--D-alanyl-D-alanyl ligase [Pseudomonas aeruginosa PAO1, complete genome.]	-33.1957	11	47.3	458	31		4		4	21	0.19	0.55	1.48	1	13
c525	c525.a1	c525.a1.a1	gi|15595941|ref|NP_249435.1| enoyl-CoA hydratase/isomerase [Pseudomonas aeruginosa PAO1, complete genome.]	-31.9721	20	40.5	367	31		7		7	19	0.37	1.34	1.63	1	12
c526	c526.a1	c526.a1.a1	gi|15595578|ref|NP_249072.1| thiazole synthase [Pseudomonas aeruginosa PAO1, complete genome.]	-37.4181	33	28.1	265	31		7		7	10	0.7	4.01	3.1	1	13
c527	c527.a1	c527.a1.a1	gi|15599532|ref|NP_253026.1| hypothetical protein PA4336 [Pseudomonas aeruginosa PAO1, complete genome.]	-14.7577	15	20.9	194	31		3		3	7	0.43	1.68	4.43	1	15
c528	c528.a1	c528.a1.a1	gi|15598526|ref|NP_252020.1| short chain dehydrogenase [Pseudomonas aeruginosa PAO1, complete genome.]	-27.0781	22	31.9	304	31		5		5	11	0.45	1.85	2.82	1	12
c529	c529.a1	c529.a1.a1	gi|15597097|ref|NP_250591.1| phenazine biosynthesis protein [Pseudomonas aeruginosa PAO1, complete genome.]	-25.8594	30	18.9	162	31		6		6	6	1	9	5.17	1	10
c530	c530.a1	c530.a1.a1	gi|15598504|ref|NP_251998.1| ATP-dependent helicase HepA [Pseudomonas aeruginosa PAO1, complete genome.]	-36.5587	10	106.7	950	31		8		8	33	0.24	0.75	0.94	1	13
c531	c531.a1	c531.a1.a1	gi|15598166|ref|NP_251660.1| 50S ribosomal protein L32 [Pseudomonas aeruginosa PAO1, complete genome.]	-20.8665	52	6.7	60	30		3		4	3	1.33	20.54	10	1	10
c532	c532.a1	c532.a1.a1	gi|15599017|ref|NP_252511.1| preprotein translocase subunit YajC [Pseudomonas aeruginosa PAO1, complete genome.]	-21.1312	26	11.8	112	30		3		3	4	0.75	4.62	7.5	1	15
c533	c533.a1	c533.a1.a1	gi|15600189|ref|NP_253683.1| bifunctional heptose 7-phosphate kinase/heptose 1-phosphate adenyltransferase [Pseudomonas aeruginosa PAO1, complete genome.]	-17.2075	13	50.2	474	30		5		5	23	0.22	0.65	1.3	1	14
c534	c534.a1	c534.a1.a1	gi|15596998|ref|NP_250492.1| ATP-dependent Clp protease proteolytic subunit [Pseudomonas aeruginosa PAO1, complete genome.]	-26.7447	18	23.4	213	30		2		2	6	0.33	1.15	5	1	15
c535	c535.a1	c535.a1.a1	gi|15599431|ref|NP_252925.1| bacterioferritin [Pseudomonas aeruginosa PAO1, complete genome.]	-18.285	23	17.9	154	30		4		4	8	0.5	2.16	3.75	1	15
c536	c536.a1	c536.a1.a1	gi|15597430|ref|NP_250924.1| PslD [Pseudomonas aeruginosa PAO1, complete genome.]	-36.4799	26	27.8	256	30		6		7	8	0.88	6.5	3.75	1	10
c537	c537.a1	c537.a1.a1	gi|15598303|ref|NP_251797.1| O-succinylhomoserine sulfhydrylase [Pseudomonas aeruginosa PAO1, complete genome.]	-28.7318	23	43.1	403	30		8		8	17	0.47	1.96	1.76	1	13
c538	c538.a1	c538.a1.a1	gi|15596094|ref|NP_249588.1| arginine/ornithine succinyltransferase AII subunit [Pseudomonas aeruginosa PAO1, complete genome.]	-28.2385	24	37.1	340	30		5		5	14	0.36	1.28	2.14	1	15
c539	c539.a1	c539.a1.a1	gi|15596969|ref|NP_250463.1| ribonuclease activity regulator protein RraA [Pseudomonas aeruginosa PAO1, complete genome.]	-13.1911	19	17.3	162	30		2		2	8	0.25	0.78	3.75	1	15
c540	c540.a1	c540.a1.a1	gi|15599114|ref|NP_252608.1| hypothetical protein PA3919 [Pseudomonas aeruginosa PAO1, complete genome.]	-27.1479	12	51.6	463	30		4		5	13	0.38	1.42	2.31	1	14
c541	c541.a1	c541.a1.a1	gi|15600456|ref|NP_253950.1| argininosuccinate lyase [Pseudomonas aeruginosa PAO1, complete genome.]	-24.201	12	51.5	464	30		4		4	23	0.17	0.49	1.3	1	15
c542	c542.a1	c542.a1.a1	gi|15596316|ref|NP_249810.1| hypothetical protein PA1119 [Pseudomonas aeruginosa PAO1, complete genome.]	-15.5801	28	18.3	168	29		4		5	8	0.63	3.22	3.63	1	12
c543	c543.a1	c543.a1.a1	gi|15596870|ref|NP_250364.1| hypothetical protein PA1673 [Pseudomonas aeruginosa PAO1, complete genome.]	-21.491	29	17.8	153	29		4		4	7	0.57	2.73	4.14	1	14
c544	c544.a1	c544.a1.a1	gi|15600537|ref|NP_254031.1| putative transcriptional regulator [Pseudomonas aeruginosa PAO1, complete genome.]	-22.9441	10	34.2	310	29		3		3	18	0.17	0.47	1.61	1	13
c545	c545.a1	c545.a1.a1	gi|15595526|ref|NP_249020.1| hypothetical protein PA0329 [Pseudomonas aeruginosa PAO1, complete genome.]	-44.5983	49	11.7	110	29		6		6	2	3	999	14.5	1	11
c546	c546.a1	c546.a1.a1	gi|15595534|ref|NP_249028.1| phosphoenolpyruvate-protein phosphotransferase PtsP [Pseudomonas aeruginosa PAO1, complete genome.]	-16.9347	8	83.4	759	29		6		6	35	0.17	0.48	0.83	1	12
c547	c547.a1	c547.a1.a1	gi|15599644|ref|NP_253138.1| histidinol dehydrogenase [Pseudomonas aeruginosa PAO1, complete genome.]	-35.9646	22	47.1	440	29		8		8	22	0.36	1.31	1.32	1	13
c548	c548.a1	c548.a1.a1	gi|15597844|ref|NP_251338.1| NADH dehydrogenase subunit M [Pseudomonas aeruginosa PAO1, complete genome.]	-17.8861	5	55.6	509	29		2		2	2	1	9	14.5	1	14
c549	c549.a1	c549.a1.a1	gi|15598193|ref|NP_251687.1| Na(+)-translocating NADH-quinone reductase subunit C [Pseudomonas aeruginosa PAO1, complete genome.]	-46.2069	38	27.7	261	29		6		6	13	0.46	1.89	2.23	1	12
c550	c550.a1	c550.a1.a1	gi|15600686|ref|NP_254180.1| DNA polymerase I [Pseudomonas aeruginosa PAO1, complete genome.]	-40.7554	10	99.6	913	29		6		6	48	0.13	0.33	0.6	1	14
c551	c551.a1	c551.a1.a1	gi|15599763|ref|NP_253257.1| 50S ribosomal protein L27 [Pseudomonas aeruginosa PAO1, complete genome.]	-19.8868	32	8.9	85	28		4		5	2	2.5	315.23	14	1	14
c552	c552.a1	c552.a1.a1	gi|15599328|ref|NP_252822.1| cytochrome c oxidase subunit (cbb3-type) [Pseudomonas aeruginosa PAO1, complete genome.]	-11.6994	4	53.2	475	28		2		4	4	1	9	7	1	13
c553	c553.a1	c553.a1.a1	gi|15598825|ref|NP_252319.1| alcohol dehydrogenase class III [Pseudomonas aeruginosa PAO1, complete genome.]	-14.8015	19	39.1	370	28		6		6	12	0.5	2.16	2.33	1	11
c554	c554.a1	c554.a1.a1	gi|15595590|ref|NP_249084.1| pyrroline-5-carboxylate reductase [Pseudomonas aeruginosa PAO1, complete genome.]	-22.2107	14	28	273	28		3		3	9	0.33	1.15	3.11	1	14
c555	c555.a1	c555.a1.a1	gi|15599630|ref|NP_253124.1| putative oxidoreductase [Pseudomonas aeruginosa PAO1, complete genome.]	-32.9718	22	38.5	345	28		7		7	14	0.5	2.16	2	1	11
c556	c556.a1	c556.a1.a1	gi|15596541|ref|NP_250035.1| putative short-chain dehydrogenase [Pseudomonas aeruginosa PAO1, complete genome.]	-21.5698	21	27.3	264	28		4		4	9	0.44	1.78	3.11	1	14
c557	c557.a1	c557.a1.a1	gi|15598841|ref|NP_252335.1| (3R)-hydroxymyristoyl-ACP dehydratase [Pseudomonas aeruginosa PAO1, complete genome.]	-19.299	25	16.7	146	28		3		3	7	0.43	1.68	4	1	15
c558	c558.a1	c558.a1.a1	gi|15599165|ref|NP_252659.1| AMP nucleosidase [Pseudomonas aeruginosa PAO1, complete genome.]	-12.3354	4	56.1	499	28		2		2	26	0.08	0.19	1.08	1	15
c559	c559.a1	c559.a1.a1	gi|15597812|ref|NP_251306.1| thioredoxin reductase 1 [Pseudomonas aeruginosa PAO1, complete genome.]	-21.7696	10	33.7	316	28		2		3	8	0.38	1.37	3.5	1	15
c560	c560.a1	c560.a1.a1	gi|15598611|ref|NP_252105.1| branched-chain alpha-keto acid dehydrogenase subunit E2 [Pseudomonas aeruginosa PAO1, complete genome.]	-44.9007	26	39.4	370	27		7		7	17	0.41	1.58	1.59	1	9
c561	c561.a1	c561.a1.a1	gi|15600236|ref|NP_253730.1| type 4 fimbrial biogenesis protein PilN [Pseudomonas aeruginosa PAO1, complete genome.]	-23.0199	23	22.1	198	27		5		5	7	0.71	4.18	3.86	1	14
c562	c562.a1	c562.a1.a1	gi|15595713|ref|NP_249207.1| heme d1 biosynthesis protein NirF [Pseudomonas aeruginosa PAO1, complete genome.]	-41.3497	25	43.2	392	27		8		8	18	0.44	1.78	1.5	1	12
c563	c563.a1	c563.a1.a1	gi|15599941|ref|NP_253435.1| preprotein translocase subunit SecG [Pseudomonas aeruginosa PAO1, complete genome.]	-28.9586	36	13.1	129	27		2		2	5	0.4	1.51	5.4	1	15
c564	c564.a1	c564.a1.a1	gi|15598941|ref|NP_252435.1| signal recognition particle protein Ffh [Pseudomonas aeruginosa PAO1, complete genome.]	-27.3169	13	49.2	457	27		5		5	21	0.24	0.73	1.29	1	14
c565	c565.a1	c565.a1.a1	gi|15595324|ref|NP_248816.1| hypothetical protein PA0126 [Pseudomonas aeruginosa PAO1, complete genome.]	-37.0382	38	22.3	206	27		5		5	10	0.5	2.16	2.7	1	10
c566	c566.a1	c566.a1.a1	gi|15596399|ref|NP_249893.1| putative hydrolase [Pseudomonas aeruginosa PAO1, complete genome.]	-29.9901	28	22.4	205	27		4		4	6	0.67	3.64	4.5	1	15
c567	c567.a1	c567.a1.a1	gi|161486761|ref|NP_252550.2| ATP-dependent RNA helicase RhlB [Pseudomonas aeruginosa PAO1, complete genome.]	-20.7138	11	56	507	26		6		6	17	0.35	1.25	1.53	1	15
c568	c568.a1	c568.a1.a1	gi|15597836|ref|NP_251330.1| NADH dehydrogenase subunit E [Pseudomonas aeruginosa PAO1, complete genome.]	-21.0589	19	18	166	26		4		4	7	0.57	2.73	3.71	1	15
c569	c569.a1	c569.a1.a1	gi|119167456|ref|YP_910495.1| peptide chain release factor H [Pseudomonas aeruginosa PAO1, complete genome.]	-19.402	14	41.1	364	26		5		5	14	0.36	1.28	1.86	1	12
c570	c570.a1	c570.a1.a1	gi|15598843|ref|NP_252337.1| hypothetical protein PA3647 [Pseudomonas aeruginosa PAO1, complete genome.]	-33.5153	37	19	168	26		6		7	7	1	9	3.71	1	12
c571	c571.a1	c571.a1.a1	gi|15600752|ref|NP_254246.1| F0F1 ATP synthase subunit C [Pseudomonas aeruginosa PAO1, complete genome.]	-6.51713	20	8.5	85	26		2		3	1	3	999	26	1	13
c572	c572.a1	c572.a1.a1	gi|15597393|ref|NP_250887.1| hypothetical protein PA2197 [Pseudomonas aeruginosa PAO1, complete genome.]	-30.6528	24	37	345	26		7		8	16	0.5	2.16	1.63	1	11
c573	c573.a1	c573.a1.a1	gi|15599889|ref|NP_253383.1| acetolactate synthase 3 regulatory subunit [Pseudomonas aeruginosa PAO1, complete genome.]	-20.4997	47	17.7	163	26		6		6	7	0.86	6.2	3.71	1	13
c574	c574.a1	c574.a1.a1	gi|15600438|ref|NP_253932.1| isoprenoid biosynthesis protein with amidotransferase-like domain [Pseudomonas aeruginosa PAO1, complete genome.]	-29.1229	26	23.3	222	26		3		4	8	0.5	2.16	3.25	1	13
c575	c575.a1	c575.a1.a1	gi|15600231|ref|NP_253725.1| 3-dehydroquinate synthase [Pseudomonas aeruginosa PAO1, complete genome.]	-27.3278	16	40	368	26		5		5	15	0.33	1.15	1.73	1	14
c576	c576.a1	c576.a1.a1	gi|15597845|ref|NP_251339.1| NADH dehydrogenase subunit N [Pseudomonas aeruginosa PAO1, complete genome.]	-11.475	3	51.6	486	26		2		2	6	0.33	1.15	4.33	1	14
c577	c577.a1	c577.a1.a1	gi|15598766|ref|NP_252260.1| methylmalonate-semialdehyde dehydrogenase [Pseudomonas aeruginosa PAO1, complete genome.]	-37.5055	13	53.5	497	26		4		5	21	0.24	0.73	1.24	1	11
c578	c578.a1	c578.a1.a1	gi|15599638|ref|NP_253132.1| bifunctional sulfate adenylyltransferase subunit 1/adenylylsulfate kinase protein [Pseudomonas aeruginosa PAO1, complete genome.]	-26.9326	8	69.1	633	25		5		5	28	0.18	0.51	0.89	1	13
c579	c579.a1	c579.a1.a1	gi|15599942|ref|NP_253436.1| triosephosphate isomerase [Pseudomonas aeruginosa PAO1, complete genome.]	-32.3605	21	25.5	251	25		3		3	7	0.43	1.68	3.57	1	15
c580	c580.a1	c580.a1.a1	gi|15598383|ref|NP_251877.1| ABC transporter ATP-binding protein [Pseudomonas aeruginosa PAO1, complete genome.]	-32.3568	20	42.1	386	25		6		7	17	0.41	1.58	1.47	1	11
c581	c581.a1	c581.a1.a1	gi|15599011|ref|NP_252505.1| O-acetylserine synthase [Pseudomonas aeruginosa PAO1, complete genome.]	-17.3677	15	27.8	258	25		3		3	13	0.23	0.7	1.92	1	14
c582	c582.a1	c582.a1.a1	gi|15600211|ref|NP_253705.1| peptide methionine sulfoxide reductase [Pseudomonas aeruginosa PAO1, complete genome.]	-15.7018	31	23.4	215	25		5		5	7	0.71	4.18	3.57	1	12
c583	c583.a1	c583.a1.a1	gi|15599924|ref|NP_253418.1| pantoate--beta-alanine ligase [Pseudomonas aeruginosa PAO1, complete genome.]	-24.0343	19	30.7	283	25		5		5	15	0.33	1.15	1.67	1	13
c584	c584.a1	c584.a1.a1	gi|15597395|ref|NP_250889.1| putative dehydrogenase [Pseudomonas aeruginosa PAO1, complete genome.]	-25.0235	19	30.8	291	25		5		5	11	0.45	1.85	2.27	1	15
c585	c585.a1	c585.a1.a1	gi|15595207|ref|NP_064729.1| glycyl-tRNA synthetase subunit alpha [Pseudomonas aeruginosa PAO1, complete genome.]	-20.5	13	36	315	25		3		3	11	0.27	0.87	2.27	1	15
c586	c586.a1	c586.a1.a1	gi|15596166|ref|NP_249660.1| TolQ protein [Pseudomonas aeruginosa PAO1, complete genome.]	-17.6112	18	25.2	231	25		3		3	5	0.6	2.98	5	1	15
c587	c587.a1	c587.a1.a1	gi|15596324|ref|NP_249818.1| oxidoreductase [Pseudomonas aeruginosa PAO1, complete genome.]	-27.8749	32	36.4	329	25		7		7	15	0.47	1.93	1.67	1	8
c588	c588.a1	c588.a1.a1	gi|15596680|ref|NP_250174.1| cytochrome c-type biogenesis protein [Pseudomonas aeruginosa PAO1, complete genome.]	-42.1773	26	43.2	407	25		8		8	20	0.4	1.51	1.25	1	10
c589	c589.a1	c589.a1.a1	gi|15596943|ref|NP_250437.1| hypothetical protein PA1746 [Pseudomonas aeruginosa PAO1, complete genome.]	-25.6699	27	18.1	168	25		3		4	5	0.8	5.31	5	1	14
c590	c590.a1	c590.a1.a1	gi|15599441|ref|NP_252935.1| 50S ribosomal protein L30 [Pseudomonas aeruginosa PAO1, complete genome.]	-17.3487	25	6.4	58	24		2		3	1	3	999	24	1	14
c591	c591.a1	c591.a1.a1	gi|15596807|ref|NP_250301.1| 3-hydroxydecanoyl-(acyl carrier protein) dehydratase [Pseudomonas aeruginosa PAO1, complete genome.]	-10.8097	27	18.7	171	24		3		4	7	0.57	2.73	3.43	1	13
c592	c592.a1	c592.a1.a1	gi|15597204|ref|NP_250698.1| fumarylacetoacetase [Pseudomonas aeruginosa PAO1, complete genome.]	-27.027	13	46.2	432	24		5		5	15	0.33	1.15	1.6	1	13
c593	c593.a1	c593.a1.a1	gi|15599945|ref|NP_253439.1| cell division protein FtsH [Pseudomonas aeruginosa PAO1, complete genome.]	-22.2764	16	69.8	639	24		7		8	29	0.28	0.89	0.83	1	14
c594	c594.a1	c594.a1.a1	gi|15595604|ref|NP_249098.1| glutathione synthetase [Pseudomonas aeruginosa PAO1, complete genome.]	-14.7001	14	35.6	317	24		4		4	13	0.31	1.03	1.85	1	13
c595	c595.a1	c595.a1.a1	gi|15595852|ref|NP_249346.1| hypothetical protein PA0655 [Pseudomonas aeruginosa PAO1, complete genome.]	-13.2048	25	23.5	215	24		3		3	12	0.25	0.78	2	1	11
c596	c596.a1	c596.a1.a1	gi|15598850|ref|NP_252344.1| uridylate kinase [Pseudomonas aeruginosa PAO1, complete genome.]	-19.5114	10	26.2	245	24		2		2	11	0.18	0.52	2.18	1	15
c597	c597.a1	c597.a1.a1	gi|15600496|ref|NP_253990.1| hypothetical protein PA5303 [Pseudomonas aeruginosa PAO1, complete genome.]	-19.7571	22	12.9	117	24		3		3	6	0.5	2.16	4	1	13
c598	c598.a1	c598.a1.a1	gi|15600218|ref|NP_253712.1| O-acetylhomoserine aminocarboxypropyltransferase [Pseudomonas aeruginosa PAO1, complete genome.]	-15.7876	12	45.1	425	24		4		4	18	0.22	0.67	1.33	1	13
c599	c599.a1	c599.a1.a1	gi|15595218|ref|NP_248710.1| hypothetical protein PA0020 [Pseudomonas aeruginosa PAO1, complete genome.]	-28.1183	26	37.5	341	24		6		6	13	0.46	1.89	1.85	1	11
c600	c600.a1	c600.a1.a1	gi|15599923|ref|NP_253417.1| 3-methyl-2-oxobutanoate hydroxymethyltransferase [Pseudomonas aeruginosa PAO1, complete genome.]	-20.9746	14	27.8	266	24		3		3	5	0.6	2.98	4.8	1	14
c601	c601.a1	c601.a1.a1	gi|15598314|ref|NP_251808.1| 3-isopropylmalate dehydrogenase [Pseudomonas aeruginosa PAO1, complete genome.]	-26.9774	15	39	360	24		4		5	16	0.31	1.05	1.5	1	13
c602	c602.a1	c602.a1.a1	gi|15595199|ref|NP_064721.1| chromosomal replication initiation protein [Pseudomonas aeruginosa PAO1, complete genome.]	-31.888	18	57.6	514	24		6		6	26	0.23	0.7	0.92	1	11
c603	c603.a1	c603.a1.a1	gi|15598727|ref|NP_252221.1| bacterioferritin [Pseudomonas aeruginosa PAO1, complete genome.]	-18.8216	49	18.5	158	23		6		6	8	0.75	4.62	2.88	1	12
c604	c604.a1	c604.a1.a1	gi|15598498|ref|NP_251992.1| hypothetical protein PA3302 [Pseudomonas aeruginosa PAO1, complete genome.]	-19.3904	16	16.8	156	23		2		2	7	0.29	0.93	3.29	1	14
c605	c605.a1	c605.a1.a1	gi|15599759|ref|NP_253253.1| 30S ribosomal protein S20 [Pseudomonas aeruginosa PAO1, complete genome.]	-23.3169	43	9.8	91	23		4		5	1	5	99999	23	1	15
c606	c606.a1	c606.a1.a1	gi|15597996|ref|NP_251490.1| hypothetical protein PA2800 [Pseudomonas aeruginosa PAO1, complete genome.]	-18.9748	22	26.1	234	23		4		4	11	0.36	1.31	2.09	1	12
c607	c607.a1	c607.a1.a1	gi|15595585|ref|NP_249079.1| hypothetical protein PA0388 [Pseudomonas aeruginosa PAO1, complete genome.]	-29.4038	38	15.2	139	23		4		4	7	0.57	2.73	3.29	1	10
c608	c608.a1	c608.a1.a1	gi|15597638|ref|NP_251132.1| glycine cleavage system protein T2 [Pseudomonas aeruginosa PAO1, complete genome.]	-26.5406	16	39.8	373	23		4		4	17	0.24	0.72	1.35	1	9
c609	c609.a1	c609.a1.a1	gi|15596641|ref|NP_250135.1| flagellar motor switch protein [Pseudomonas aeruginosa PAO1, complete genome.]	-20.3038	22	16.5	157	23		3		3	3	1	9	7.67	1	14
c610	c610.a1	c610.a1.a1	gi|15595606|ref|NP_249100.1| twitching motility protein PilH [Pseudomonas aeruginosa PAO1, complete genome.]	-24.8266	57	13.2	121	23		5		5	5	1	9	4.6	1	10
c611	c611.a1	c611.a1.a1	gi|15599179|ref|NP_252673.1| apolipoprotein N-acyltransferase [Pseudomonas aeruginosa PAO1, complete genome.]	-21.5868	13	55.9	511	23		5		5	14	0.36	1.28	1.64	1	11
c612	c612.a1	c612.a1.a1	gi|15600628|ref|NP_254122.1| pyruvate carboxylase subunit B [Pseudomonas aeruginosa PAO1, complete genome.]	-25.9689	16	66	607	23		7		7	28	0.25	0.78	0.82	1	10
c613	c613.a1	c613.a1.a1	gi|15597700|ref|NP_251194.1| hypothetical protein PA2504 [Pseudomonas aeruginosa PAO1, complete genome.]	-35.1848	48	22.7	205	23		8		8	10	0.8	5.31	2.3	1	10
c614	c614.a1	c614.a1.a1	gi|15598654|ref|NP_252148.1| putative transcriptional regulator [Pseudomonas aeruginosa PAO1, complete genome.]	-21.786	24	17.5	157	23		3		3	6	0.5	2.16	3.83	1	15
c615	c615.a1	c615.a1.a1	gi|15596751|ref|NP_250245.1| cytochrome oxidase subunit (cbb3-type) [Pseudomonas aeruginosa PAO1, complete genome.]	-14.3893	5	53	475	22		2		2	4	0.5	2.16	5.5	1	13
c616	c616.a1	c616.a1.a1	gi|15597221|ref|NP_250715.1| glutathione reductase [Pseudomonas aeruginosa PAO1, complete genome.]	-13.7622	15	49.1	451	22		5		5	17	0.29	0.97	1.29	1	12
c617	c617.a1	c617.a1.a1	gi|15595597|ref|NP_249091.1| cystathionine gamma-lyase [Pseudomonas aeruginosa PAO1, complete genome.]	-22.693	12	42.7	394	22		4		4	12	0.33	1.15	1.83	1	13
c618	c618.a1	c618.a1.a1	gi|15599868|ref|NP_253362.1| GTP-dependent nucleic acid-binding protein EngD [Pseudomonas aeruginosa PAO1, complete genome.]	-24.1872	18	40	366	22		6		7	16	0.44	1.74	1.38	1	14
c619	c619.a1	c619.a1.a1	gi|15596195|ref|NP_249689.1| beta-keto-acyl-acyl-carrier protein synthase-like protein [Pseudomonas aeruginosa PAO1, complete genome.]	-23.1908	25	38.1	348	22		6		6	10	0.6	2.98	2.2	1	13
c620	c620.a1	c620.a1.a1	gi|15600700|ref|NP_254194.1| hypothetical protein PA5507 [Pseudomonas aeruginosa PAO1, complete genome.]	-16.2012	19	24.2	217	22		3		3	12	0.25	0.78	1.83	1	14
c621	c621.a1	c621.a1.a1	gi|15599210|ref|NP_252704.1| hypothetical protein PA4015 [Pseudomonas aeruginosa PAO1, complete genome.]	-17.8745	21	16.6	151	22		3		3	10	0.3	1	2.2	1	12
c622	c622.a1	c622.a1.a1	gi|15595760|ref|NP_249254.1| hypothetical protein PA0563 [Pseudomonas aeruginosa PAO1, complete genome.]	-17.4437	19	13.2	117	21		2		3	4	0.75	4.62	5.25	1	15
c623	c623.a1	c623.a1.a1	gi|15599987|ref|NP_253481.1| hypothetical protein PA4793 [Pseudomonas aeruginosa PAO1, complete genome.]	-16.5527	28	21.2	187	21		5		5	9	0.56	2.59	2.33	1	13
c624	c624.a1	c624.a1.a1	gi|15595610|ref|NP_249104.1| component of chemotactic signal transduction system [Pseudomonas aeruginosa PAO1, complete genome.]	-14.5965	1	268.2	2472	21		4		5	87	0.06	0.14	0.24	1	12
c625	c625.a1	c625.a1.a1	gi|15598723|ref|NP_252217.1| dihydroorotase [Pseudomonas aeruginosa PAO1, complete genome.]	-16.7319	17	38.3	348	21		4		4	18	0.22	0.67	1.17	1	12
c626	c626.a1	c626.a1.a1	gi|15598352|ref|NP_251846.1| acetyltransferase WbpD [Pseudomonas aeruginosa PAO1, complete genome.]	-22.2453	22	20.5	191	21		3		3	4	0.75	4.62	5.25	1	13
c627	c627.a1	c627.a1.a1	gi|15596332|ref|NP_249826.1| chaperone protein HchA [Pseudomonas aeruginosa PAO1, complete genome.]	-33.7843	29	31.8	291	21		6		6	10	0.6	2.98	2.1	1	6
c628	c628.a1	c628.a1.a1	gi|15596537|ref|NP_250031.1| amino acid ABC transporter membrane protein [Pseudomonas aeruginosa PAO1, complete genome.]	-12.2262	7	24.5	222	21		2		2	5	0.4	1.51	4.2	1	14
c629	c629.a1	c629.a1.a1	gi|15600269|ref|NP_253763.1| putative binding protein component of ABC transporter [Pseudomonas aeruginosa PAO1, complete genome.]	-12.7447	10	29.6	266	21		2		2	12	0.17	0.47	1.75	1	13
c630	c630.a1	c630.a1.a1	gi|15598528|ref|NP_252022.1| hypothetical protein PA3332 [Pseudomonas aeruginosa PAO1, complete genome.]	-23.879	26	15.8	141	21		4		4	8	0.5	2.16	2.63	1	9
c631	c631.a1	c631.a1.a1	gi|15595528|ref|NP_249022.1| threonine dehydratase [Pseudomonas aeruginosa PAO1, complete genome.]	-25.7282	11	55.2	504	21		5		5	25	0.2	0.58	0.84	1	9
c632	c632.a1	c632.a1.a1	gi|15597208|ref|NP_250702.1| 'methylcrotonyl-CoA carboxylase, alpha-subunit (biotin-containing)' [Pseudomonas aeruginosa PAO1, complete genome.]	-46.0498	18	71.1	655	21		8		8	24	0.33	1.15	0.88	1	8
c633	c633.a1	c633.a1.a1	gi|15596246|ref|NP_249740.1| pyridoxamine 5'-phosphate oxidase [Pseudomonas aeruginosa PAO1, complete genome.]	-12.406	18	24.8	215	21		4		4	11	0.36	1.31	1.91	1	11
c634	c634.a1	c634.a1.a1	gi|15595646|ref|NP_249140.1| hypothetical protein PA0449 [Pseudomonas aeruginosa PAO1, complete genome.]	-13.2007	17	19.7	179	21		2		2	10	0.2	0.58	2.1	1	15
c635	c635.a1	c635.a1.a1	gi|15599661|ref|NP_253155.1| hypothetical protein PA4465 [Pseudomonas aeruginosa PAO1, complete genome.]	-12.3484	13	32.1	286	21		3		3	13	0.23	0.7	1.62	1	13
c636	c636.a1	c636.a1.a1	gi|15599608|ref|NP_253102.1| undecaprenyldiphospho-muramoylpentapeptide beta-N- acetylglucosaminyltransferase [Pseudomonas aeruginosa PAO1, complete genome.]	-17.068	21	37.7	357	21		5		5	16	0.31	1.05	1.31	1	11
c637	c637.a1	c637.a1.a1	gi|15600197|ref|NP_253691.1| putative glycosyl transferase [Pseudomonas aeruginosa PAO1, complete genome.]	-18.4599	8	42.1	378	21		3		3	16	0.19	0.54	1.31	1	15
c638	c638.a1	c638.a1.a1	gi|15595653|ref|NP_249147.1| putative cold-shock protein [Pseudomonas aeruginosa PAO1, complete genome.]	-10.8225	37	7.6	69	21		2		3	4	0.75	4.62	5.25	1	13
c639	c639.a1	c639.a1.a1	gi|15596261|ref|NP_249755.1| hypothetical protein PA1064 [Pseudomonas aeruginosa PAO1, complete genome.]	-15.2786	13	24.1	221	21		2		2	9	0.22	0.67	2.33	1	12
c640	c640.a1	c640.a1.a1	gi|15597035|ref|NP_250529.1| sulfite reductase [Pseudomonas aeruginosa PAO1, complete genome.]	-19.4224	10	62	552	20		5		5	27	0.19	0.53	0.74	1	10
c641	c641.a1	c641.a1.a1	gi|15598807|ref|NP_252301.1| hypothetical protein PA3611 [Pseudomonas aeruginosa PAO1, complete genome.]	-17.8775	33	14.9	136	20		3		3	5	0.6	2.98	4	1	11
c642	c642.a1	c642.a1.a1	gi|15599761|ref|NP_253255.1| gamma-glutamyl kinase [Pseudomonas aeruginosa PAO1, complete genome.]	-31.4493	19	39.7	372	20		6		6	10	0.6	2.98	2	1	12
c643	c643.a1	c643.a1.a1	gi|15596062|ref|NP_249556.1| 4-hydroxyphenylpyruvate dioxygenase [Pseudomonas aeruginosa PAO1, complete genome.]	-34.0925	18	39.8	357	20		4		4	13	0.31	1.03	1.54	1	11
c644	c644.a1	c644.a1.a1	gi|15600524|ref|NP_254018.1| orotate phosphoribosyltransferase [Pseudomonas aeruginosa PAO1, complete genome.]	-14.0251	29	23.2	213	20		5		5	11	0.45	1.85	1.82	1	12
c645	c645.a1	c645.a1.a1	gi|15596854|ref|NP_250348.1| hypothetical protein PA1657 [Pseudomonas aeruginosa PAO1, complete genome.]	-14.1662	18	18.1	168	20		3		3	9	0.33	1.15	2.22	1	13
c646	c646.a1	c646.a1.a1	gi|15600606|ref|NP_254100.1| low specificity l-threonine aldolase [Pseudomonas aeruginosa PAO1, complete genome.]	-21.0704	17	38.1	346	20		5		5	13	0.38	1.42	1.54	1	13
c647	c647.a1	c647.a1.a1	gi|15599613|ref|NP_253107.1| UDP-N-acetylmuramoylalanyl-D-glutamate--2,6-diaminopimelate ligase [Pseudomonas aeruginosa PAO1, complete genome.]	-30.6812	17	51.1	487	20		7		7	27	0.26	0.82	0.74	1	11
c648	c648.a1	c648.a1.a1	gi|15595599|ref|NP_249093.1| aspartate carbamoyltransferase catalytic subunit [Pseudomonas aeruginosa PAO1, complete genome.]	-26.9419	17	36.5	334	20		5		5	19	0.26	0.83	1.05	1	14
c649	c649.a1	c649.a1.a1	gi|15599645|ref|NP_253139.1| ATP phosphoribosyltransferase catalytic subunit [Pseudomonas aeruginosa PAO1, complete genome.]	-16.6399	25	22.8	211	20		4		4	11	0.36	1.31	1.82	1	13
c650	c650.a1	c650.a1.a1	gi|15597961|ref|NP_251455.1| hypothetical protein PA2765 [Pseudomonas aeruginosa PAO1, complete genome.]	-14.7825	8	32.3	299	20		2		2	13	0.15	0.43	1.54	1	15
c651	c651.a1	c651.a1.a1	gi|15598217|ref|NP_251711.1| hypothetical protein PA3021 [Pseudomonas aeruginosa PAO1, complete genome.]	-27.8342	37	14.1	128	19		6		6	6	1	9	3.17	1	8
c652	c652.a1	c652.a1.a1	gi|15598026|ref|NP_251520.1| heat shock protein HtpX [Pseudomonas aeruginosa PAO1, complete genome.]	-21.9475	15	31.5	291	19		3		3	10	0.3	1	1.9	1	13
c653	c653.a1	c653.a1.a1	gi|15599584|ref|NP_253078.1| hypothetical protein PA4388 [Pseudomonas aeruginosa PAO1, complete genome.]	-18.5664	17	26.9	244	19		4		4	14	0.29	0.93	1.36	1	13
c654	c654.a1	c654.a1.a1	gi|15598996|ref|NP_252490.1| hypothetical protein PA3801 [Pseudomonas aeruginosa PAO1, complete genome.]	-21.1912	21	23	214	19		5		5	8	0.63	3.22	2.38	1	9
c655	c655.a1	c655.a1.a1	gi|15600235|ref|NP_253729.1| type 4 fimbrial biogenesis protein PilO [Pseudomonas aeruginosa PAO1, complete genome.]	-17.2094	16	22.7	207	19		3		3	8	0.38	1.37	2.38	1	11
c656	c656.a1	c656.a1.a1	gi|15598375|ref|NP_251869.1| hypothetical protein PA3179 [Pseudomonas aeruginosa PAO1, complete genome.]	-17.8473	12	43.6	386	19		4		4	17	0.24	0.72	1.12	1	13
c657	c657.a1	c657.a1.a1	gi|15597018|ref|NP_250512.1| enoyl-CoA hydratase [Pseudomonas aeruginosa PAO1, complete genome.]	-21.2666	15	29.9	270	19		3		3	16	0.19	0.54	1.19	1	10
c658	c658.a1	c658.a1.a1	gi|15599762|ref|NP_253256.1| GTPase ObgE [Pseudomonas aeruginosa PAO1, complete genome.]	-16.6201	15	44.2	406	19		4		4	12	0.33	1.15	1.58	1	15
c659	c659.a1	c659.a1.a1	gi|15596945|ref|NP_250439.1| enoyl-CoA hydratase [Pseudomonas aeruginosa PAO1, complete genome.]	-20.1319	22	24.3	229	19		3		4	8	0.5	2.16	2.38	1	12
c660	c660.a1	c660.a1.a1	gi|15596874|ref|NP_250368.1| hypothetical protein PA1677 [Pseudomonas aeruginosa PAO1, complete genome.]	-20.581	30	20.9	198	19		4		4	12	0.33	1.15	1.58	1	13
c661	c661.a1	c661.a1.a1	gi|15600607|ref|NP_254101.1| hypothetical protein PA5414 [Pseudomonas aeruginosa PAO1, complete genome.]	-16.2976	21	22.5	213	19		3		3	12	0.25	0.78	1.58	1	14
c662	c662.a1	c662.a1.a1	gi|15598525|ref|NP_252019.1| hypothetical protein PA3329 [Pseudomonas aeruginosa PAO1, complete genome.]	-20.7498	10	49	442	18		4		4	20	0.2	0.58	0.9	1	14
c663	c663.a1	c663.a1.a1	gi|15597312|ref|NP_250806.1| hypothetical protein PA2116 [Pseudomonas aeruginosa PAO1, complete genome.]	-18.4886	19	29.1	265	18		6		6	9	0.67	3.64	2	1	8
c664	c664.a1	c664.a1.a1	gi|15599689|ref|NP_253183.1| putative two-component response regulator [Pseudomonas aeruginosa PAO1, complete genome.]	-26.2743	38	20.5	186	18		4		5	6	0.83	5.81	3	1	9
c665	c665.a1	c665.a1.a1	gi|15599014|ref|NP_252508.1| hypothetical protein PA3819 [Pseudomonas aeruginosa PAO1, complete genome.]	-20.1692	26	18.9	182	18		4		4	7	0.57	2.73	2.57	1	9
c666	c666.a1	c666.a1.a1	gi|15598676|ref|NP_252170.1| deoxycytidine triphosphate deaminase [Pseudomonas aeruginosa PAO1, complete genome.]	-16.7971	21	21.1	188	18		3		3	5	0.6	2.98	3.6	1	14
c667	c667.a1	c667.a1.a1	gi|15600682|ref|NP_254176.1| thiol:disulfide interchange protein DsbA [Pseudomonas aeruginosa PAO1, complete genome.]	-19.3475	30	23.3	211	18		5		5	7	0.71	4.18	2.57	1	8
c668	c668.a1	c668.a1.a1	gi|15596773|ref|NP_250267.1| putative 3-hydroxyisobutyrate dehydrogenase [Pseudomonas aeruginosa PAO1, complete genome.]	-12.5038	11	30.7	288	18		3		3	12	0.25	0.78	1.5	1	10
c669	c669.a1	c669.a1.a1	gi|15599598|ref|NP_253092.1| bifunctional ornithine acetyltransferase/N-acetylglutamate synthase protein [Pseudomonas aeruginosa PAO1, complete genome.]	-19.461	9	41.6	405	18		4		4	14	0.29	0.93	1.29	1	10
c670	c670.a1	c670.a1.a1	gi|15600471|ref|NP_253965.1| diaminopimelate epimerase [Pseudomonas aeruginosa PAO1, complete genome.]	-11.8497	15	30.2	276	18		3		3	13	0.23	0.7	1.38	1	11
c671	c671.a1	c671.a1.a1	gi|15599926|ref|NP_253420.1| glucose-6-phosphate isomerase [Pseudomonas aeruginosa PAO1, complete genome.]	-15.9605	9	61.8	554	18		4		4	24	0.17	0.47	0.75	1	13
c672	c672.a1	c672.a1.a1	gi|15598319|ref|NP_251813.1| hypothetical protein PA3123 [Pseudomonas aeruginosa PAO1, complete genome.]	-18.5042	35	13.4	125	18		3		3	8	0.38	1.37	2.25	1	9
c673	c673.a1	c673.a1.a1	gi|15599715|ref|NP_253209.1| ornithine decarboxylase [Pseudomonas aeruginosa PAO1, complete genome.]	-36.9768	16	43.4	387	18		5		5	20	0.25	0.78	0.9	1	9
c674	c674.a1	c674.a1.a1	gi|15598998|ref|NP_252492.1| 4-hydroxy-3-methylbut-2-en-1-yl diphosphate synthase [Pseudomonas aeruginosa PAO1, complete genome.]	-26.0578	24	39.9	371	18		7		7	21	0.33	1.15	0.86	1	10
c675	c675.a1	c675.a1.a1	gi|15600525|ref|NP_254019.1| catabolite repression control protein [Pseudomonas aeruginosa PAO1, complete genome.]	-27.5024	21	29.7	259	18		4		4	11	0.36	1.31	1.64	1	11
c676	c676.a1	c676.a1.a1	gi|15598999|ref|NP_252493.1| hypothetical protein PA3804 [Pseudomonas aeruginosa PAO1, complete genome.]	-26.1763	12	36	347	18		3		3	8	0.38	1.37	2.25	1	12
c677	c677.a1	c677.a1.a1	gi|15597196|ref|NP_250690.1| DhcB, dehydrocarnitine CoA transferase, subunit B [Pseudomonas aeruginosa PAO1, complete genome.]	-13.4145	12	23.1	218	18		2		2	8	0.25	0.78	2.25	1	10
c678	c678.a1	c678.a1.a1	gi|15599510|ref|NP_253004.1| formyltetrahydrofolate deformylase [Pseudomonas aeruginosa PAO1, complete genome.]	-15.1982	8	32.3	283	18		3		3	14	0.21	0.64	1.29	1	15
c679	c679.a1	c679.a1.a1	gi|15600150|ref|NP_253644.1| phosphatidylserine decarboxylase [Pseudomonas aeruginosa PAO1, complete genome.]	-18.1938	8	31.9	289	18		2		2	9	0.22	0.67	2	1	13
c680	c680.a1	c680.a1.a1	gi|15600246|ref|NP_253740.1| ATP-dependent protease peptidase subunit [Pseudomonas aeruginosa PAO1, complete genome.]	-16.0757	19	18.7	177	17		3		3	6	0.5	2.16	2.83	1	12
c681	c681.a1	c681.a1.a1	gi|15600132|ref|NP_253626.1| ATP phosphoribosyltransferase regulatory subunit [Pseudomonas aeruginosa PAO1, complete genome.]	-8.96738	5	42.4	394	17		2		2	15	0.13	0.36	1.13	1	13
c682	c682.a1	c682.a1.a1	gi|15599023|ref|NP_252517.1| hypothetical protein PA3828 [Pseudomonas aeruginosa PAO1, complete genome.]	-21.7345	13	41.2	372	17		4		4	18	0.22	0.67	0.94	1	10
c683	c683.a1	c683.a1.a1	gi|15596779|ref|NP_250273.1| succinate dehydrogenase (D subunit) [Pseudomonas aeruginosa PAO1, complete genome.]	-13.5114	15	13.6	122	17		2		2	2	1	9	8.5	1	14
c684	c684.a1	c684.a1.a1	gi|15595857|ref|NP_249351.1| hypothetical protein PA0660 [Pseudomonas aeruginosa PAO1, complete genome.]	-16.5016	16	34.7	322	17		5		6	12	0.5	2.16	1.42	1	10
c685	c685.a1	c685.a1.a1	gi|15599568|ref|NP_253062.1| hypothetical protein PA4372 [Pseudomonas aeruginosa PAO1, complete genome.]	-25.5775	13	38.2	354	17		4		4	20	0.2	0.58	0.85	1	11
c686	c686.a1	c686.a1.a1	gi|15597951|ref|NP_251445.1| ecotin [Pseudomonas aeruginosa PAO1, complete genome.]	-14.6144	24	17.1	156	17		3		3	9	0.33	1.15	1.89	1	14
c687	c687.a1	c687.a1.a1	gi|15596871|ref|NP_250365.1| GTP cyclohydrolase I [Pseudomonas aeruginosa PAO1, complete genome.]	-16.2136	32	20.1	181	17		5		5	8	0.63	3.22	2.13	1	11
c688	c688.a1	c688.a1.a1	gi|15598491|ref|NP_251985.1| putative HIT family protein [Pseudomonas aeruginosa PAO1, complete genome.]	-16.5085	34	16.1	145	17		4		4	4	1	9	4.25	1	11
c689	c689.a1	c689.a1.a1	gi|15600032|ref|NP_253526.1| arginine decarboxylase [Pseudomonas aeruginosa PAO1, complete genome.]	-15.4535	4	70.5	636	17		3		3	29	0.1	0.27	0.59	1	11
c690	c690.a1	c690.a1.a1	gi|15597195|ref|NP_250689.1| DhcA, dehydrocarnitine CoA transferase, subunit A [Pseudomonas aeruginosa PAO1, complete genome.]	-24.5706	23	25.1	232	17		3		3	5	0.6	2.98	3.4	1	10
c691	c691.a1	c691.a1.a1	gi|15600721|ref|NP_254215.1| hypothetical protein PA5528 [Pseudomonas aeruginosa PAO1, complete genome.]	-20.241	24	30.3	284	16		4		4	10	0.4	1.51	1.6	1	11
c692	c692.a1	c692.a1.a1	gi|15596352|ref|NP_249846.1| ribonucleotide-diphosphate reductase subunit beta [Pseudomonas aeruginosa PAO1, complete genome.]	-28.6341	13	47.3	415	16		4		5	18	0.28	0.9	0.89	1	9
c693	c693.a1	c693.a1.a1	gi|15600434|ref|NP_253928.1| exopolyphosphatase [Pseudomonas aeruginosa PAO1, complete genome.]	-28.4324	15	56.3	506	16		7		7	28	0.25	0.78	0.57	1	8
c694	c694.a1	c694.a1.a1	gi|15596053|ref|NP_249547.1| hypothetical protein PA0856 [Pseudomonas aeruginosa PAO1, complete genome.]	-25.5063	28	19.9	182	16		4		4	8	0.5	2.16	2	1	12
c695	c695.a1	c695.a1.a1	gi|15600293|ref|NP_253787.1| urocanate hydratase [Pseudomonas aeruginosa PAO1, complete genome.]	-28.8306	13	61.1	559	16		6		6	23	0.26	0.82	0.7	1	5
c696	c696.a1	c696.a1.a1	gi|15599616|ref|NP_253110.1| S-adenosyl-methyltransferase MraW [Pseudomonas aeruginosa PAO1, complete genome.]	-16.9548	15	34.5	313	16		4		4	13	0.31	1.03	1.23	1	11
c697	c697.a1	c697.a1.a1	gi|15598529|ref|NP_252023.1| 3-oxoacyl-(acyl carrier protein) synthase III [Pseudomonas aeruginosa PAO1, complete genome.]	-20.5521	10	33.9	330	16		3		3	10	0.3	1	1.6	1	9
c698	c698.a1	c698.a1.a1	gi|15596859|ref|NP_250353.1| ClpA/B-type protease [Pseudomonas aeruginosa PAO1, complete genome.]	-37.13	18	95.6	877	16		11		13	42	0.31	1.04	0.38	1	4
c699	c699.a1	c699.a1.a1	gi|15595569|ref|NP_249063.1| putative zinc protease [Pseudomonas aeruginosa PAO1, complete genome.]	-31.6339	21	51.8	465	16		9		9	21	0.43	1.68	0.76	1	7
c700	c700.a1	c700.a1.a1	gi|15600714|ref|NP_254208.1| putative short-chain dehydrogenase [Pseudomonas aeruginosa PAO1, complete genome.]	-23.8058	21	26.8	252	16		4		4	14	0.29	0.93	1.14	1	11
c701	c701.a1	c701.a1.a1	gi|15599098|ref|NP_252592.1| peptide chain release factor 3 [Pseudomonas aeruginosa PAO1, complete genome.]	-18.4356	12	59.7	527	16		6		6	23	0.26	0.82	0.7	1	10
c702	c702.a1	c702.a1.a1	gi|15598201|ref|NP_251695.1| beta-hexosaminidase [Pseudomonas aeruginosa PAO1, complete genome.]	-15.9184	13	36	332	16		4		4	15	0.27	0.85	1.07	1	9
c703	c703.a1	c703.a1.a1	gi|15599929|ref|NP_253423.1| hypothetical protein PA4735 [Pseudomonas aeruginosa PAO1, complete genome.]	-26.0339	8	118.4	1088	16		6		6	48	0.13	0.33	0.33	1	9
c704	c704.a1	c704.a1.a1	gi|15598765|ref|NP_252259.1| 3-hydroxyisobutyrate dehydrogenase [Pseudomonas aeruginosa PAO1, complete genome.]	-21.0088	14	30.4	298	16		3		3	10	0.3	1	1.6	1	6
c705	c705.a1	c705.a1.a1	gi|15599043|ref|NP_252537.1| hypothetical protein PA3848 [Pseudomonas aeruginosa PAO1, complete genome.]	-19.3229	14	50.4	451	16		4		4	19	0.21	0.62	0.84	1	10
c706	c706.a1	c706.a1.a1	gi|15597027|ref|NP_250521.1| hypothetical protein PA1830 [Pseudomonas aeruginosa PAO1, complete genome.]	-20.963	36	11	104	15		3		3	3	1	9	5	1	9
c707	c707.a1	c707.a1.a1	gi|15596089|ref|NP_249583.1| arginine/ornithine transport protein AotP [Pseudomonas aeruginosa PAO1, complete genome.]	-21.7053	24	27.9	254	15		5		5	13	0.38	1.42	1.15	1	8
c708	c708.a1	c708.a1.a1	gi|15595380|ref|NP_248872.1| 3-ketoacyl-(acyl-carrier-protein) reductase [Pseudomonas aeruginosa PAO1, complete genome.]	-27.6981	27	25.1	250	15		6		6	6	1	9	2.5	1	5
c709	c709.a1	c709.a1.a1	gi|15595277|ref|NP_248769.1| hypothetical protein PA0079 [Pseudomonas aeruginosa PAO1, complete genome.]	-27.6363	12	48.2	444	15		6		6	25	0.24	0.74	0.6	1	8
c710	c710.a1	c710.a1.a1	gi|15596265|ref|NP_249759.1| HSP90 family protein [Pseudomonas aeruginosa PAO1, complete genome.]	-24.9349	7	70.5	636	15		4		4	30	0.13	0.36	0.5	1	8
c711	c711.a1	c711.a1.a1	gi|15595292|ref|NP_248784.1| hypothetical protein PA0094 [Pseudomonas aeruginosa PAO1, complete genome.]	-12.0585	15	16.4	144	15		2		2	7	0.29	0.93	2.14	1	9
c712	c712.a1	c712.a1.a1	gi|15599649|ref|NP_253143.1| hypothetical protein PA4453 [Pseudomonas aeruginosa PAO1, complete genome.]	-22.7059	28	23.7	215	15		5		5	9	0.56	2.59	1.67	1	9
c713	c713.a1	c713.a1.a1	gi|15599652|ref|NP_253146.1| ABC transporter ATP-binding protein [Pseudomonas aeruginosa PAO1, complete genome.]	-11.7809	8	29.5	269	15		2		2	9	0.22	0.67	1.67	1	12
c714	c714.a1	c714.a1.a1	gi|15600230|ref|NP_253724.1| hypothetical protein PA5037 [Pseudomonas aeruginosa PAO1, complete genome.]	-15.7311	8	57.3	551	15		4		4	16	0.25	0.78	0.94	1	8
c715	c715.a1	c715.a1.a1	gi|15599239|ref|NP_252733.1| 1-deoxy-D-xylulose-5-phosphate synthase [Pseudomonas aeruginosa PAO1, complete genome.]	-17.4795	5	67.9	627	15		3		3	22	0.14	0.37	0.68	1	9
c716	c716.a1	c716.a1.a1	gi|15599565|ref|NP_253059.1| hypothetical protein PA4369 [Pseudomonas aeruginosa PAO1, complete genome.]	-16.0177	18	21	190	15		3		3	8	0.38	1.37	1.88	1	9
c717	c717.a1	c717.a1.a1	gi|15598544|ref|NP_252038.1| putative chemotaxis protein methyltransferase [Pseudomonas aeruginosa PAO1, complete genome.]	-14.0915	8	30.5	274	15		2		2	12	0.17	0.47	1.25	1	13
c718	c718.a1	c718.a1.a1	gi|15597427|ref|NP_250921.1| PslA [Pseudomonas aeruginosa PAO1, complete genome.]	-11.6947	6	54.7	478	15		3		3	16	0.19	0.54	0.94	1	10
c719	c719.a1	c719.a1.a1	gi|15599206|ref|NP_252700.1| hypothetical protein PA4011 [Pseudomonas aeruginosa PAO1, complete genome.]	-13.9041	5	46.9	437	15		2		2	8	0.25	0.78	1.88	1	12
c720	c720.a1	c720.a1.a1	gi|15600689|ref|NP_254183.1| NrdJb [Pseudomonas aeruginosa PAO1, complete genome.]	-11.1593	10	24.8	229	14		2		2	11	0.18	0.52	1.27	1	13
c721	c721.a1	c721.a1.a1	gi|15600273|ref|NP_253767.1| prolyl aminopeptidase [Pseudomonas aeruginosa PAO1, complete genome.]	-9.46117	14	36.4	323	14		4		4	18	0.22	0.67	0.78	1	9
c722	c722.a1	c722.a1.a1	gi|15598649|ref|NP_252143.1| hypothetical protein PA3453 [Pseudomonas aeruginosa PAO1, complete genome.]	-12.4473	10	24.1	221	14		2		2	11	0.18	0.52	1.27	1	11
c723	c723.a1	c723.a1.a1	gi|15595328|ref|NP_248820.1| aldehyde dehydrogenase [Pseudomonas aeruginosa PAO1, complete genome.]	-24.2126	14	53.2	497	14		6		6	18	0.33	1.15	0.78	1	10
c724	c724.a1	c724.a1.a1	gi|15600491|ref|NP_253985.1| xanthine phosphoribosyltransferase [Pseudomonas aeruginosa PAO1, complete genome.]	-16.5626	25	20.5	190	14		4		4	8	0.5	2.16	1.75	1	7
c725	c725.a1	c725.a1.a1	gi|15596839|ref|NP_250333.1| selenophosphate synthetase [Pseudomonas aeruginosa PAO1, complete genome.]	-16.0862	18	36.2	344	14		5		5	14	0.36	1.28	1	1	7
c726	c726.a1	c726.a1.a1	gi|15600242|ref|NP_253736.1| 50S ribosomal protein L31 [Pseudomonas aeruginosa PAO1, complete genome.]	-7.68215	40	7.8	71	14		2		2	3	0.67	3.64	4.67	1	13
c727	c727.a1	c727.a1.a1	gi|15598853|ref|NP_252347.1| methionine aminopeptidase [Pseudomonas aeruginosa PAO1, complete genome.]	-14.1709	23	29	261	14		4		4	16	0.25	0.78	0.88	1	7
c728	c728.a1	c728.a1.a1	gi|15599962|ref|NP_253456.1| SsrA-binding protein [Pseudomonas aeruginosa PAO1, complete genome.]	-11.6527	38	17.9	159	14		4		5	6	0.83	5.81	2.33	1	6
c729	c729.a1	c729.a1.a1	gi|15597816|ref|NP_251310.1| ATP-binding protease component ClpA [Pseudomonas aeruginosa PAO1, complete genome.]	-23.1915	12	83.8	758	14		7		7	29	0.24	0.74	0.48	1	9
c730	c730.a1	c730.a1.a1	gi|15600190|ref|NP_253684.1| transport protein MsbA [Pseudomonas aeruginosa PAO1, complete genome.]	-14.4532	5	66.3	603	14		3		3	22	0.14	0.37	0.64	1	11
c731	c731.a1	c731.a1.a1	gi|119167454|ref|NP_248833.2| nonspecific ribonucleoside hydrolase [Pseudomonas aeruginosa PAO1, complete genome.]	-11.1662	12	37.4	350	14		3		3	10	0.3	1	1.4	1	8
c732	c732.a1	c732.a1.a1	gi|15600355|ref|NP_253849.1| dTDP-4-dehydrorhamnose reductase [Pseudomonas aeruginosa PAO1, complete genome.]	-12.5686	8	33	302	14		2		2	14	0.14	0.39	1	1	12
c733	c733.a1	c733.a1.a1	gi|15598509|ref|NP_252003.1| hypothetical protein PA3313 [Pseudomonas aeruginosa PAO1, complete genome.]	-17.9683	19	36.4	335	14		5		5	21	0.24	0.73	0.67	1	7
c734	c734.a1	c734.a1.a1	gi|15597903|ref|NP_251397.1| hypothetical protein PA2707 [Pseudomonas aeruginosa PAO1, complete genome.]	-14.3468	13	32.1	281	14		3		3	19	0.16	0.44	0.74	1	12
c735	c735.a1	c735.a1.a1	gi|15599871|ref|NP_253365.1| putative carbonic anhydrase [Pseudomonas aeruginosa PAO1, complete genome.]	-10.3756	21	24.1	215	14		3		3	10	0.3	1	1.4	1	9
c736	c736.a1	c736.a1.a1	gi|15595721|ref|NP_249215.1| nitric-oxide reductase subunit B [Pseudomonas aeruginosa PAO1, complete genome.]	-9.24382	6	52.2	466	13		3		3	7	0.43	1.68	1.86	1	8
c737	c737.a1	c737.a1.a1	gi|15599430|ref|NP_252924.1| excinuclease ABC subunit A [Pseudomonas aeruginosa PAO1, complete genome.]	-23.2949	7	104.3	945	13		6		6	35	0.17	0.48	0.37	1	6
c738	c738.a1	c738.a1.a1	gi|15597199|ref|NP_250693.1| 3-hydroxybutyrate dehydrogenase [Pseudomonas aeruginosa PAO1, complete genome.]	-7.46597	16	26.6	256	13		3		3	8	0.38	1.37	1.63	1	9
c739	c739.a1	c739.a1.a1	gi|15596268|ref|NP_249762.1| leucine/isoleucine/valine transporter ATP-binding subunit [Pseudomonas aeruginosa PAO1, complete genome.]	-17.9962	19	28.2	255	13		4		4	10	0.4	1.51	1.3	1	7
c740	c740.a1	c740.a1.a1	gi|15598169|ref|NP_251663.1| putative peptidase [Pseudomonas aeruginosa PAO1, complete genome.]	-25.1182	18	36	326	13		4		4	13	0.31	1.03	1	1	10
c741	c741.a1	c741.a1.a1	gi|15596963|ref|NP_250457.1| hypothetical protein PA1766 [Pseudomonas aeruginosa PAO1, complete genome.]	-11.1805	7	36.1	327	13		2		2	15	0.13	0.36	0.87	1	11
c742	c742.a1	c742.a1.a1	gi|15600305|ref|NP_253799.1| esterase EstA [Pseudomonas aeruginosa PAO1, complete genome.]	-18.8612	9	69.5	646	13		4		4	21	0.19	0.55	0.62	1	8
c743	c743.a1	c743.a1.a1	gi|15598337|ref|NP_251831.1| nucleotide sugar epimerase/dehydratase WbpM [Pseudomonas aeruginosa PAO1, complete genome.]	-20.7313	6	74.3	665	13		4		4	25	0.16	0.45	0.52	1	11
c744	c744.a1	c744.a1.a1	gi|15599176|ref|NP_252670.1| hypothetical protein PA3981 [Pseudomonas aeruginosa PAO1, complete genome.]	-11.8984	14	38.3	340	13		4		4	13	0.31	1.03	1	1	8
c745	c745.a1	c745.a1.a1	gi|15597101|ref|NP_250595.1| phenazine biosynthesis protein [Pseudomonas aeruginosa PAO1, complete genome.]	-18.6976	26	30.2	278	13		4		4	10	0.4	1.51	1.3	2	7
c745	c745.a1	c745.a1.a2	gi|15599410|ref|NP_252904.1| phenazine biosynthesis protein [Pseudomonas aeruginosa PAO1, complete genome.]	-18.6976	26	30.2	278	13		4		4	10	0.4	1.51	1.3	2	7
c746	c746.a1	c746.a1.a1	gi|15595964|ref|NP_249458.1| GTP-binding protein LepA [Pseudomonas aeruginosa PAO1, complete genome.]	-13.5139	8	66.2	599	13		3		3	25	0.12	0.32	0.52	1	10
c747	c747.a1	c747.a1.a1	gi|15600541|ref|NP_254035.1| putative DNA-binding protein [Pseudomonas aeruginosa PAO1, complete genome.]	-11.8105	39	9.6	90	12		4		4	5	0.8	5.31	2.4	1	6
c748	c748.a1	c748.a1.a1	gi|15597165|ref|NP_250659.1| hypothetical protein PA1969 [Pseudomonas aeruginosa PAO1, complete genome.]	-14.9739	17	13.3	130	12		2		2	4	0.5	2.16	3	1	8
c749	c749.a1	c749.a1.a1	gi|15599972|ref|NP_253466.1| transcriptional regulator [Pseudomonas aeruginosa PAO1, complete genome.]	-13.2187	30	14.9	132	12		4		4	8	0.5	2.16	1.5	1	7
c750	c750.a1	c750.a1.a1	gi|15597972|ref|NP_251466.1| hypothetical protein PA2776 [Pseudomonas aeruginosa PAO1, complete genome.]	-10.7983	11	46.6	427	12		4		4	16	0.25	0.78	0.75	1	8
c751	c751.a1	c751.a1.a1	gi|15599921|ref|NP_253415.1| poly(A) polymerase [Pseudomonas aeruginosa PAO1, complete genome.]	-21.1406	9	53.2	467	12		4		4	24	0.17	0.47	0.5	1	8
c752	c752.a1	c752.a1.a1	gi|15595592|ref|NP_249086.1| twitching motility protein PilT [Pseudomonas aeruginosa PAO1, complete genome.]	-11.8015	12	37.9	344	12		4		4	16	0.25	0.78	0.75	1	6
c753	c753.a1	c753.a1.a1	gi|15595991|ref|NP_249485.1| aconitate hydratase [Pseudomonas aeruginosa PAO1, complete genome.]	-24.1502	7	94.7	868	12		5		5	40	0.13	0.33	0.3	1	8
c754	c754.a1	c754.a1.a1	gi|15598404|ref|NP_251898.1| hypothetical protein PA3208 [Pseudomonas aeruginosa PAO1, complete genome.]	-13.0325	36	19.9	186	12		5		5	10	0.5	2.16	1.2	1	5
c755	c755.a1	c755.a1.a1	gi|15599841|ref|NP_253335.1| uracil phosphoribosyltransferase [Pseudomonas aeruginosa PAO1, complete genome.]	-8.16858	11	22.8	212	12		3		3	11	0.27	0.87	1.09	1	8
c756	c756.a1	c756.a1.a1	gi|15597833|ref|NP_251327.1| NADH dehydrogenase subunit A [Pseudomonas aeruginosa PAO1, complete genome.]	-9.09151	20	14.9	137	12		2		2	2	1	9	6	1	8
c757	c757.a1	c757.a1.a1	gi|15595783|ref|NP_249277.1| SpoVR family protein [Pseudomonas aeruginosa PAO1, complete genome.]	-20.4142	10	60.7	517	12		5		5	20	0.25	0.78	0.6	1	7
c758	c758.a1	c758.a1.a1	gi|15597823|ref|NP_251317.1| hypothetical protein PA2627 [Pseudomonas aeruginosa PAO1, complete genome.]	-11.9038	18	23	206	12		4		4	11	0.36	1.31	1.09	1	6
c759	c759.a1	c759.a1.a1	gi|15597003|ref|NP_250497.1| NADH-dependent enoyl-ACP reductase [Pseudomonas aeruginosa PAO1, complete genome.]	-22.9021	14	27.9	265	12		3		3	9	0.33	1.15	1.33	1	9
c760	c760.a1	c760.a1.a1	gi|15598614|ref|NP_252108.1| leucine dehydrogenase [Pseudomonas aeruginosa PAO1, complete genome.]	-16.0533	12	35.5	341	12		4		4	18	0.22	0.67	0.67	1	5
c761	c761.a1	c761.a1.a1	gi|15597733|ref|NP_251227.1| putative acyltransferase [Pseudomonas aeruginosa PAO1, complete genome.]	-14.5682	23	23.1	209	12		4		4	10	0.4	1.51	1.2	1	7
c762	c762.a1	c762.a1.a1	gi|15600357|ref|NP_253851.1| dTDP-4-dehydrorhamnose 3,5-epimerase [Pseudomonas aeruginosa PAO1, complete genome.]	-15.031	12	20.7	181	12		2		2	10	0.2	0.58	1.2	1	9
c763	c763.a1	c763.a1.a1	gi|119167457|ref|YP_910496.1| formate dehydrogenase-O, major subunit [Pseudomonas aeruginosa PAO1, complete genome.]	-15.1013	3	113.8	1026	12		3		3	52	0.06	0.14	0.23	1	8
c764	c764.a1	c764.a1.a1	gi|15596205|ref|NP_249699.1| bacterioferritin comigratory protein [Pseudomonas aeruginosa PAO1, complete genome.]	-9.54766	21	17.3	157	12		3		3	11	0.27	0.87	1.09	1	9
c765	c765.a1	c765.a1.a1	gi|15600234|ref|NP_253728.1| type 4 fimbrial biogenesis protein PilP [Pseudomonas aeruginosa PAO1, complete genome.]	-14.9208	19	19	174	12		2		2	4	0.5	2.16	3	1	11
c766	c766.a1	c766.a1.a1	gi|15595276|ref|NP_248768.1| hypothetical protein PA0078 [Pseudomonas aeruginosa PAO1, complete genome.]	-26.8036	16	48.8	449	11		6		6	21	0.29	0.93	0.52	1	6
c767	c767.a1	c767.a1.a1	gi|15598245|ref|NP_251739.1| ribosome modulation factor [Pseudomonas aeruginosa PAO1, complete genome.]	-17.3959	46	8.1	70	11		4		4	5	0.8	5.31	2.2	1	5
c768	c768.a1	c768.a1.a1	gi|15596538|ref|NP_250032.1| amino acid ABC transporter membrane protein [Pseudomonas aeruginosa PAO1, complete genome.]	-10.4473	9	27.5	248	11		2		2	7	0.29	0.93	1.57	1	7
c769	c769.a1	c769.a1.a1	gi|15595670|ref|NP_249164.1| putative glutathione S-transferase [Pseudomonas aeruginosa PAO1, complete genome.]	-9.13787	10	28.2	249	11		2		2	13	0.15	0.43	0.85	1	6
c770	c770.a1	c770.a1.a1	gi|15597679|ref|NP_251173.1| hypothetical protein PA2483 [Pseudomonas aeruginosa PAO1, complete genome.]	-6.53165	6	36	333	11		2		2	8	0.25	0.78	1.38	1	8
c771	c771.a1	c771.a1.a1	gi|15598552|ref|NP_252046.1| hypothetical protein PA3356 [Pseudomonas aeruginosa PAO1, complete genome.]	-18.2143	9	45	413	11		3		3	15	0.2	0.58	0.73	1	9
c772	c772.a1	c772.a1.a1	gi|15597209|ref|NP_250703.1| gamma-carboxygeranoyl-CoA hydratase [Pseudomonas aeruginosa PAO1, complete genome.]	-10.098	12	28.8	265	11		3		3	10	0.3	1	1.1	1	9
c773	c773.a1	c773.a1.a1	gi|15598840|ref|NP_252334.1| UDP-N-acetylglucosamine acyltransferase [Pseudomonas aeruginosa PAO1, complete genome.]	-16.7151	14	27.9	258	11		3		4	9	0.44	1.78	1.22	1	8
c774	c774.a1	c774.a1.a1	gi|15600527|ref|NP_254021.1| ribonuclease PH [Pseudomonas aeruginosa PAO1, complete genome.]	-13.9358	15	25.6	239	11		3		3	5	0.6	2.98	2.2	1	8
c775	c775.a1	c775.a1.a1	gi|15595666|ref|NP_249160.1| hypothetical protein PA0469 [Pseudomonas aeruginosa PAO1, complete genome.]	-19.9475	22	32	285	11		5		5	19	0.26	0.83	0.58	1	5
c776	c776.a1	c776.a1.a1	gi|15596993|ref|NP_250487.1| 5,10-methylene-tetrahydrofolate dehydrogenase / cyclohydrolase [Pseudomonas aeruginosa PAO1, complete genome.]	-25.1699	20	30.4	284	11		4		4	10	0.4	1.51	1.1	1	10
c777	c777.a1	c777.a1.a1	gi|15599832|ref|NP_253326.1| hypothetical protein PA4636 [Pseudomonas aeruginosa PAO1, complete genome.]	-10.7388	11	43.7	386	11		3		3	23	0.13	0.35	0.48	1	9
c778	c778.a1	c778.a1.a1	gi|15599417|ref|NP_252911.1| Fe(III)-pyochelin outer membrane receptor precursor [Pseudomonas aeruginosa PAO1, complete genome.]	-27.3075	10	79.8	720	11		5		5	31	0.16	0.45	0.35	1	5
c779	c779.a1	c779.a1.a1	gi|15599556|ref|NP_253050.1| hypothetical protein PA4360 [Pseudomonas aeruginosa PAO1, complete genome.]	-11.6496	18	17.2	157	11		2		2	10	0.2	0.58	1.1	1	8
c780	c780.a1	c780.a1.a1	gi|15598317|ref|NP_251811.1| isopropylmalate isomerase large subunit [Pseudomonas aeruginosa PAO1, complete genome.]	-8.64115	6	50.9	474	11		3		3	18	0.17	0.47	0.61	1	9
c781	c781.a1	c781.a1.a1	gi|15596098|ref|NP_249592.1| succinylglutamate desuccinylase [Pseudomonas aeruginosa PAO1, complete genome.]	-15.2546	13	36.8	332	11		4		4	15	0.27	0.85	0.73	1	8
c782	c782.a1	c782.a1.a1	gi|15597778|ref|NP_251272.1| hypothetical protein PA2582 [Pseudomonas aeruginosa PAO1, complete genome.]	-15.8487	17	19.4	177	10		3		3	8	0.38	1.37	1.25	1	5
c783	c783.a1	c783.a1.a1	gi|15598246|ref|NP_251740.1| dihydroorotate dehydrogenase 2 [Pseudomonas aeruginosa PAO1, complete genome.]	-13.4078	14	36	342	10		3		3	16	0.19	0.54	0.63	1	8
c784	c784.a1	c784.a1.a1	gi|15598980|ref|NP_252474.1| hypothetical protein PA3785 [Pseudomonas aeruginosa PAO1, complete genome.]	-11.4015	27	16.9	158	10		4		4	9	0.44	1.78	1.11	1	4
c785	c785.a1	c785.a1.a1	gi|15598533|ref|NP_252027.1| ADP-L-glycero-D-mannoheptose 6-epimerase [Pseudomonas aeruginosa PAO1, complete genome.]	-11.2932	13	37.3	332	10		4		4	18	0.22	0.67	0.56	1	7
c786	c786.a1	c786.a1.a1	gi|15598537|ref|NP_252031.1| putative transcriptional regulator [Pseudomonas aeruginosa PAO1, complete genome.]	-14.8174	24	16	144	10		3		3	8	0.38	1.37	1.25	1	7
c787	c787.a1	c787.a1.a1	gi|15600696|ref|NP_254190.1| ABC transporter ATP-binding protein [Pseudomonas aeruginosa PAO1, complete genome.]	-11.4226	18	36.6	335	10		5		5	14	0.36	1.28	0.71	1	5
c788	c788.a1	c788.a1.a1	gi|15596171|ref|NP_249665.1| hypothetical protein PA0974 [Pseudomonas aeruginosa PAO1, complete genome.]	-14.5305	15	29	274	10		3		3	8	0.38	1.37	1.25	1	5
c789	c789.a1	c789.a1.a1	gi|15596140|ref|NP_249634.1| hypothetical protein PA0943 [Pseudomonas aeruginosa PAO1, complete genome.]	-10.3543	12	27.1	238	10		3		3	13	0.23	0.7	0.77	1	5
c790	c790.a1	c790.a1.a1	gi|15599944|ref|NP_253438.1| dihydropteroate synthase [Pseudomonas aeruginosa PAO1, complete genome.]	-7.61618	7	30.4	283	10		2		2	14	0.14	0.39	0.71	1	8
c791	c791.a1	c791.a1.a1	gi|15595600|ref|NP_249094.1| bifunctional pyrimidine regulatory protein PyrR uracil phosphoribosyltransferase [Pseudomonas aeruginosa PAO1, complete genome.]	-10.8389	19	18.6	170	10		2		2	8	0.25	0.78	1.25	1	8
c792	c792.a1	c792.a1.a1	gi|15599327|ref|NP_252821.1| hypothetical protein PA4132 [Pseudomonas aeruginosa PAO1, complete genome.]	-7.77495	3	52.1	471	10		2		2	20	0.1	0.26	0.5	1	9
c793	c793.a1	c793.a1.a1	gi|15595298|ref|NP_248790.1| hypothetical protein PA0100 [Pseudomonas aeruginosa PAO1, complete genome.]	-11.251	13	33.6	306	10		2		2	8	0.25	0.78	1.25	1	9
c794	c794.a1	c794.a1.a1	gi|15599596|ref|NP_253090.1| hypothetical protein PA4400 [Pseudomonas aeruginosa PAO1, complete genome.]	-19.4378	12	33.9	315	10		2		2	9	0.22	0.67	1.11	1	7
c795	c795.a1	c795.a1.a1	gi|15598024|ref|NP_251518.1| aminotransferase AlaT [Pseudomonas aeruginosa PAO1, complete genome.]	-8.23861	8	44.7	403	9		3		4	16	0.25	0.78	0.56	1	6
c796	c796.a1	c796.a1.a1	gi|15599911|ref|NP_253405.1| hypothetical protein PA4717 [Pseudomonas aeruginosa PAO1, complete genome.]	-14.3188	7	31.8	297	9		2		2	9	0.22	0.67	1	1	8
c797	c797.a1	c797.a1.a1	gi|15600618|ref|NP_254112.1| phosphoribosylaminoimidazole carboxylase ATPase subunit [Pseudomonas aeruginosa PAO1, complete genome.]	-8.79183	11	38.4	360	9		3		3	7	0.43	1.68	1.29	1	6
c798	c798.a1	c798.a1.a1	gi|15596196|ref|NP_249690.1| 3-oxoacyl-(acyl carrier protein) synthase III [Pseudomonas aeruginosa PAO1, complete genome.]	-8.97228	11	36.3	337	9		3		3	12	0.25	0.78	0.75	1	7
c799	c799.a1	c799.a1.a1	gi|15600153|ref|NP_253647.1| phosphoserine phosphatase [Pseudomonas aeruginosa PAO1, complete genome.]	-7.74376	6	46.3	429	9		2		2	19	0.11	0.27	0.47	1	8
c800	c800.a1	c800.a1.a1	gi|15597025|ref|NP_250519.1| short chain dehydrogenase [Pseudomonas aeruginosa PAO1, complete genome.]	-22.4921	29	26.8	255	9		5		6	9	0.67	3.64	1	1	5
c801	c801.a1	c801.a1.a1	gi|15598907|ref|NP_252401.1| hypothetical protein PA3712 [Pseudomonas aeruginosa PAO1, complete genome.]	-13.8888	17	24.6	231	9		4		4	10	0.4	1.51	0.9	1	6
c802	c802.a1	c802.a1.a1	gi|15596691|ref|NP_250185.1| hypothetical protein PA1494 [Pseudomonas aeruginosa PAO1, complete genome.]	-25.0585	9	60.5	551	9		4		4	24	0.17	0.47	0.38	1	5
c803	c803.a1	c803.a1.a1	gi|15595571|ref|NP_249065.1| cell division ATP-binding protein FtsE [Pseudomonas aeruginosa PAO1, complete genome.]	-17.2911	29	24.5	223	9		4		4	11	0.36	1.31	0.82	1	4
c804	c804.a1	c804.a1.a1	gi|15598925|ref|NP_252419.1| hypothetical protein PA3730 [Pseudomonas aeruginosa PAO1, complete genome.]	-9.73807	20	23.1	213	9		3		3	5	0.6	2.98	1.8	1	5
c805	c805.a1	c805.a1.a1	gi|15596099|ref|NP_249593.1| hypothetical protein PA0902 [Pseudomonas aeruginosa PAO1, complete genome.]	-10.513	6	35.4	334	9		2		2	16	0.13	0.33	0.56	1	6
c806	c806.a1	c806.a1.a1	gi|15597843|ref|NP_251337.1| NADH dehydrogenase subunit L [Pseudomonas aeruginosa PAO1, complete genome.]	-5.86107	3	66.1	615	9		2		2	10	0.2	0.58	0.9	1	7
c807	c807.a1	c807.a1.a1	gi|15595300|ref|NP_248792.1| carbonic anhydrase [Pseudomonas aeruginosa PAO1, complete genome.]	-15.9703	23	26.5	242	9		4		5	9	0.56	2.59	1	1	5
c808	c808.a1	c808.a1.a1	gi|15600508|ref|NP_254002.1| 50S ribosomal protein L33 [Pseudomonas aeruginosa PAO1, complete genome.]	-12.3546	59	6	51	8		3		4	1	4	9999	8	1	5
c809	c809.a1	c809.a1.a1	gi|15599669|ref|NP_253163.1| hypothetical protein PA4473 [Pseudomonas aeruginosa PAO1, complete genome.]	-8.39041	13	23	200	8		2		2	8	0.25	0.78	1	1	5
c810	c810.a1	c810.a1.a1	gi|15595970|ref|NP_249464.1| pyridoxine 5'-phosphate synthase [Pseudomonas aeruginosa PAO1, complete genome.]	-21.9385	16	27.2	248	8		3		3	9	0.33	1.15	0.89	1	5
c811	c811.a1	c811.a1.a1	gi|15598369|ref|NP_251863.1| short chain dehydrogenase [Pseudomonas aeruginosa PAO1, complete genome.]	-7.48149	10	26.2	246	8		2		2	9	0.22	0.67	0.89	1	5
c812	c812.a1	c812.a1.a1	gi|15596820|ref|NP_250314.1| hypothetical protein PA1623 [Pseudomonas aeruginosa PAO1, complete genome.]	-8.05598	15	24.8	220	8		3		3	10	0.3	1	0.8	1	6
c813	c813.a1	c813.a1.a1	gi|15600335|ref|NP_253829.1| imidazole glycerol phosphate synthase subunit HisH [Pseudomonas aeruginosa PAO1, complete genome.]	-9.62342	14	23.6	213	8		2		2	13	0.15	0.43	0.62	1	7
c814	c814.a1	c814.a1.a1	gi|15597815|ref|NP_251309.1| translation initiation factor IF-1 [Pseudomonas aeruginosa PAO1, complete genome.]	-8.52724	43	8.2	72	8		2		2	3	0.67	3.64	2.67	1	5
c815	c815.a1	c815.a1.a1	gi|15599980|ref|NP_253474.1| 3-ketoacyl-(acyl-carrier-protein) reductase [Pseudomonas aeruginosa PAO1, complete genome.]	-15.8641	7	47.1	451	8		3		3	19	0.16	0.44	0.42	1	6
c816	c816.a1	c816.a1.a1	gi|15598923|ref|NP_252417.1| hypothetical protein PA3728 [Pseudomonas aeruginosa PAO1, complete genome.]	-17.4747	3	196.8	1746	8		5		5	79	0.06	0.16	0.1	1	4
c817	c817.a1	c817.a1.a1	gi|15597276|ref|NP_250770.1| kynureninase KynU [Pseudomonas aeruginosa PAO1, complete genome.]	-7.27984	3	46.2	416	8		2		2	17	0.12	0.31	0.47	1	7
c818	c818.a1	c818.a1.a1	gi|15598648|ref|NP_252142.1| malate:quinone oxidoreductase [Pseudomonas aeruginosa PAO1, complete genome.]	-14.9855	4	57.1	523	8		2		2	17	0.12	0.31	0.47	1	5
c819	c819.a1	c819.a1.a1	gi|15600165|ref|NP_253659.1| hypothetical protein PA4972 [Pseudomonas aeruginosa PAO1, complete genome.]	-6.5394	13	27.8	248	8		2		2	13	0.15	0.43	0.62	1	6
c820	c820.a1	c820.a1.a1	gi|15600306|ref|NP_253800.1| hypothetical protein PA5113 [Pseudomonas aeruginosa PAO1, complete genome.]	-13.1036	13	50	464	8		4		4	22	0.18	0.52	0.36	1	4
c821	c821.a1	c821.a1.a1	gi|15597913|ref|NP_251407.1| chloroperoxidase precursor [Pseudomonas aeruginosa PAO1, complete genome.]	-10.1394	18	30.3	276	8		3		4	9	0.44	1.78	0.89	1	5
c822	c822.a1	c822.a1.a1	gi|15597443|ref|NP_250937.1| 2-oxoisovalerate dehydrogenase (alpha subunit) [Pseudomonas aeruginosa PAO1, complete genome.]	-9.18518	13	45.1	410	8		3		3	18	0.17	0.47	0.44	1	4
c823	c823.a1	c823.a1.a1	gi|15597641|ref|NP_251135.1| glycine dehydrogenase [Pseudomonas aeruginosa PAO1, complete genome.]	-7.59027	3	103.7	959	7		3		3	34	0.09	0.23	0.21	1	4
c824	c824.a1	c824.a1.a1	gi|15599451|ref|NP_252945.1| 50S ribosomal protein L29 [Pseudomonas aeruginosa PAO1, complete genome.]	-12.8447	37	7.1	63	7		2		3	3	1	9	2.33	1	4
c825	c825.a1	c825.a1.a1	gi|15595755|ref|NP_249249.1| hypothetical protein PA0558 [Pseudomonas aeruginosa PAO1, complete genome.]	-8.99654	7	27.9	255	7		2		2	13	0.15	0.43	0.54	1	4
c826	c826.a1	c826.a1.a1	gi|15598612|ref|NP_252106.1| putative pyruvate dehydrogenase E1 component, beta chain [Pseudomonas aeruginosa PAO1, complete genome.]	-8.42666	7	36	333	7		3		3	16	0.19	0.54	0.44	1	5
c827	c827.a1	c827.a1.a1	gi|15599643|ref|NP_253137.1| histidinol-phosphate aminotransferase [Pseudomonas aeruginosa PAO1, complete genome.]	-7.91937	7	38.5	351	7		2		2	10	0.2	0.58	0.7	1	6
c828	c828.a1	c828.a1.a1	gi|15598524|ref|NP_252018.1| FAD-dependent monooxygenase [Pseudomonas aeruginosa PAO1, complete genome.]	-9.37882	5	42.4	388	7		2		2	17	0.12	0.31	0.41	1	6
c829	c829.a1	c829.a1.a1	gi|15596725|ref|NP_250219.1| cell division protein ZipA [Pseudomonas aeruginosa PAO1, complete genome.]	-16.2484	21	32.1	289	7		5		5	12	0.42	1.61	0.58	1	4
c830	c830.a1	c830.a1.a1	gi|15600615|ref|NP_254109.1| hypothetical protein PA5422 [Pseudomonas aeruginosa PAO1, complete genome.]	-4.74473	5	36	318	7		2		2	18	0.11	0.29	0.39	1	6
c831	c831.a1	c831.a1.a1	gi|15596069|ref|NP_249563.1| phenylalanine 4-monooxygenase [Pseudomonas aeruginosa PAO1, complete genome.]	-9.33348	11	30.2	262	7		2		2	9	0.22	0.67	0.78	1	5
c832	c832.a1	c832.a1.a1	gi|15596158|ref|NP_249652.1| cold-shock protein [Pseudomonas aeruginosa PAO1, complete genome.]	-7.17263	29	7.2	63	7		2		3	4	0.75	4.62	1.75	1	6
c833	c833.a1	c833.a1.a1	gi|15597212|ref|NP_250706.1| regulator of liu genes [Pseudomonas aeruginosa PAO1, complete genome.]	-10.7077	20	15.5	134	7		2		2	6	0.33	1.15	1.17	1	6
c834	c834.a1	c834.a1.a1	gi|15597709|ref|NP_251203.1| anthranilate dioxygenase small subunit [Pseudomonas aeruginosa PAO1, complete genome.]	-13.3063	20	19.2	163	7		3		3	11	0.27	0.87	0.64	1	3
c835	c835.a1	c835.a1.a1	gi|15595568|ref|NP_249062.1| hypothetical protein PA0371 [Pseudomonas aeruginosa PAO1, complete genome.]	-6.87746	5	53	495	7		2		2	25	0.08	0.2	0.28	1	5
c836	c836.a1	c836.a1.a1	gi|15600750|ref|NP_254244.1| F0F1 ATP synthase subunit delta [Pseudomonas aeruginosa PAO1, complete genome.]	-12.797	26	19.2	178	7		3		3	8	0.38	1.37	0.88	1	6
c837	c837.a1	c837.a1.a1	gi|15596966|ref|NP_250460.1| hypothetical protein PA1769 [Pseudomonas aeruginosa PAO1, complete genome.]	-12.2048	14	31	274	7		2		2	14	0.14	0.39	0.5	1	6
c838	c838.a1	c838.a1.a1	gi|15599937|ref|NP_253431.1| ribosome-binding factor A [Pseudomonas aeruginosa PAO1, complete genome.]	-13.7481	16	14.5	129	7		2		2	7	0.29	0.93	1	1	5
c839	c839.a1	c839.a1.a1	gi|15595275|ref|NP_248767.1| IcmF1 [Pseudomonas aeruginosa PAO1, complete genome.]	-16.0106	3	121.3	1101	7		3		3	54	0.06	0.14	0.13	1	4
c840	c840.a1	c840.a1.a1	gi|15597741|ref|NP_251235.1| exonuclease III [Pseudomonas aeruginosa PAO1, complete genome.]	-10.1163	9	30.9	270	7		3		3	15	0.2	0.58	0.47	1	3
c841	c841.a1	c841.a1.a1	gi|15595912|ref|NP_249406.1| hypothetical protein PA0715 [Pseudomonas aeruginosa PAO1, complete genome.]	-12.4908	11	36.5	318	7		3		3	15	0.2	0.58	0.47	1	5
c842	c842.a1	c842.a1.a1	gi|15595959|ref|NP_249453.1| RNA polymerase sigma factor AlgU [Pseudomonas aeruginosa PAO1, complete genome.]	-6.00877	9	22.1	193	7		2		2	8	0.25	0.78	0.88	1	6
c843	c843.a1	c843.a1.a1	gi|15595789|ref|NP_249283.1| dimethyladenosine transferase [Pseudomonas aeruginosa PAO1, complete genome.]	-14.4271	12	30	268	7		2		2	13	0.15	0.43	0.54	1	5
c844	c844.a1	c844.a1.a1	gi|15595284|ref|NP_248776.1| hypothetical protein PA0086 [Pseudomonas aeruginosa PAO1, complete genome.]	-5.11464	7	30.3	281	6		2		2	15	0.13	0.36	0.4	1	4
c845	c845.a1	c845.a1.a1	gi|15598662|ref|NP_252156.1| putative ATP-dependent RNA helicase [Pseudomonas aeruginosa PAO1, complete genome.]	-10.8477	10	48.9	446	6		4		4	23	0.17	0.49	0.26	1	4
c846	c846.a1	c846.a1.a1	gi|15598527|ref|NP_252021.1| cytochrome P450 [Pseudomonas aeruginosa PAO1, complete genome.]	-6.72816	4	46.3	418	6		2		2	12	0.17	0.47	0.5	1	4
c847	c847.a1	c847.a1.a1	gi|15600394|ref|NP_253888.1| hypothetical protein PA5201 [Pseudomonas aeruginosa PAO1, complete genome.]	-7.47581	5	84.8	779	6		4		4	35	0.11	0.3	0.17	1	3
c848	c848.a1	c848.a1.a1	gi|15599668|ref|NP_253162.1| PmbA protein [Pseudomonas aeruginosa PAO1, complete genome.]	-14.2226	7	47.8	449	6		3		3	21	0.14	0.39	0.29	1	4
c849	c849.a1	c849.a1.a1	gi|15597930|ref|NP_251424.1| hypothetical protein PA2734 [Pseudomonas aeruginosa PAO1, complete genome.]	-9.35737	8	48.6	431	6		3		3	23	0.13	0.35	0.26	1	5
c850	c850.a1	c850.a1.a1	gi|15599401|ref|NP_252895.1| resistance-nodulation-cell division (RND) efflux membrane fusion protein precursor [Pseudomonas aeruginosa PAO1, complete genome.]	-8.47108	8	39.1	370	6		2		2	18	0.11	0.29	0.33	1	4
c851	c851.a1	c851.a1.a1	gi|15598243|ref|NP_251737.1| D-alanyl-D-alanine carboxypeptidase [Pseudomonas aeruginosa PAO1, complete genome.]	-9.42003	6	51.7	476	6		3		3	19	0.16	0.44	0.32	1	4
c852	c852.a1	c852.a1.a1	gi|15600227|ref|NP_253721.1| uroporphyrinogen decarboxylase [Pseudomonas aeruginosa PAO1, complete genome.]	-13.1215	7	38.7	355	6		2		2	7	0.29	0.93	0.86	1	4
c853	c853.a1	c853.a1.a1	gi|15595375|ref|NP_248867.1| putative purine-binding chemotaxis protein [Pseudomonas aeruginosa PAO1, complete genome.]	-5.50169	16	17.4	161	6		2		2	9	0.22	0.67	0.67	1	4
c854	c854.a1	c854.a1.a1	gi|15599212|ref|NP_252706.1| hypothetical protein PA4017 [Pseudomonas aeruginosa PAO1, complete genome.]	-8.2426	10	23.1	213	6		2		2	11	0.18	0.52	0.55	1	3
c855	c855.a1	c855.a1.a1	gi|15599273|ref|NP_252767.1| nonribosomal peptide synthetase [Pseudomonas aeruginosa PAO1, complete genome.]	-20.3055	6	110.2	991	6		4		4	45	0.09	0.23	0.13	1	2
c856	c856.a1	c856.a1.a1	gi|15598423|ref|NP_251917.1| peptidyl-prolyl cis-trans isomerase A [Pseudomonas aeruginosa PAO1, complete genome.]	-6.63078	14	20	187	6		2		2	8	0.25	0.78	0.75	1	3
c857	c857.a1	c857.a1.a1	gi|15596627|ref|NP_250121.1| transcriptional regulator LasR [Pseudomonas aeruginosa PAO1, complete genome.]	-11.2596	7	26.5	239	6		2		2	10	0.2	0.58	0.6	1	5
c858	c858.a1	c858.a1.a1	gi|15595955|ref|NP_249449.1| hypothetical protein PA0758 [Pseudomonas aeruginosa PAO1, complete genome.]	-9.29209	8	30.8	278	6		2		2	13	0.15	0.43	0.46	1	5
c859	c859.a1	c859.a1.a1	gi|15597240|ref|NP_250734.1| hypothetical protein PA2044 [Pseudomonas aeruginosa PAO1, complete genome.]	-8.59176	5	69.9	624	5		2		2	32	0.06	0.15	0.16	1	4
c860	c860.a1	c860.a1.a1	gi|15598213|ref|NP_251707.1| hypothetical protein PA3017 [Pseudomonas aeruginosa PAO1, complete genome.]	-10.4559	13	15.8	145	5		2		2	5	0.4	1.51	1	1	4
c861	c861.a1	c861.a1.a1	gi|15596273|ref|NP_249767.1| hypothetical protein PA1076 [Pseudomonas aeruginosa PAO1, complete genome.]	-8.92082	15	13.7	120	5		2		2	5	0.4	1.51	1	1	4
c862	c862.a1	c862.a1.a1	gi|15600763|ref|NP_254257.1| 50S ribosomal protein L34 [Pseudomonas aeruginosa PAO1, complete genome.]	-4.63078	20	5.1	44	5		2		2	1	2	99	5	1	4
c863	c863.a1	c863.a1.a1	gi|15599047|ref|NP_252541.1| hypothetical protein PA3852 [Pseudomonas aeruginosa PAO1, complete genome.]	-5.01773	5	33.9	311	5		2		2	11	0.18	0.52	0.45	1	4
c864	c864.a1	c864.a1.a1	gi|15600631|ref|NP_254125.1| putative transcriptional regulator [Pseudomonas aeruginosa PAO1, complete genome.]	-9.05943	13	31.6	293	5		3		4	11	0.36	1.31	0.45	1	3
c865	c865.a1	c865.a1.a1	gi|15598562|ref|NP_252056.1| acylamide amidohydrolase [Pseudomonas aeruginosa PAO1, complete genome.]	-14.2582	16	38.4	346	5		4		4	14	0.29	0.93	0.36	1	4
c866	c866.a1	c866.a1.a1	gi|15596161|ref|NP_249655.1| pqsR-mediated PQS regulator, PmpR [Pseudomonas aeruginosa PAO1, complete genome.]	-4.4318	13	26.5	248	5		2		2	4	0.5	2.16	1.25	1	4
c867	c867.a1	c867.a1.a1	gi|15598200|ref|NP_251694.1| 5'-methylthioadenosine phosphorylase [Pseudomonas aeruginosa PAO1, complete genome.]	-4.35655	6	26.2	245	5		2		2	7	0.29	0.93	0.71	1	3
c868	c868.a1	c868.a1.a1	gi|15595363|ref|NP_248855.1| hypothetical protein PA0165 [Pseudomonas aeruginosa PAO1, complete genome.]	-10.2774	7	31.3	278	5		2		2	5	0.4	1.51	1	1	4
c869	c869.a1	c869.a1.a1	gi|15600323|ref|NP_253817.1| hypothetical protein PA5130 [Pseudomonas aeruginosa PAO1, complete genome.]	-7.78346	27	15	139	5		3		3	5	0.6	2.98	1	1	3
c870	c870.a1	c870.a1.a1	gi|15596776|ref|NP_250270.1| hypothetical protein PA1579 [Pseudomonas aeruginosa PAO1, complete genome.]	-11.5642	16	22	202	5		3		3	9	0.33	1.15	0.56	1	4
c871	c871.a1	c871.a1.a1	gi|15597934|ref|NP_251428.1| integration host factor subunit alpha [Pseudomonas aeruginosa PAO1, complete genome.]	-5.18046	19	11.4	100	5		2		2	6	0.33	1.15	0.83	1	3
c872	c872.a1	c872.a1.a1	gi|15596949|ref|NP_250443.1| 2-dehydropantoate 2-reductase [Pseudomonas aeruginosa PAO1, complete genome.]	-10.0458	7	34	315	5		2		2	13	0.15	0.43	0.38	1	3
c873	c873.a1	c873.a1.a1	gi|15598153|ref|NP_251647.1| putative transcriptional regulator [Pseudomonas aeruginosa PAO1, complete genome.]	-6.04479	10	24.9	212	5		2		3	7	0.43	1.68	0.71	1	4
c874	c874.a1	c874.a1.a1	gi|15596637|ref|NP_250131.1| hypothetical protein PA1440 [Pseudomonas aeruginosa PAO1, complete genome.]	-5.49214	15	22.3	195	5		2		2	3	0.67	3.64	1.67	1	4
c875	c875.a1	c875.a1.a1	gi|15600386|ref|NP_253880.1| Hsp33-like chaperonin [Pseudomonas aeruginosa PAO1, complete genome.]	-7.95078	7	32.7	297	5		2		2	13	0.15	0.43	0.38	1	4
c876	c876.a1	c876.a1.a1	gi|15599253|ref|NP_252747.1| hypothetical protein PA4058 [Pseudomonas aeruginosa PAO1, complete genome.]	-8.39087	24	16.9	156	5		3		3	10	0.3	1	0.5	1	4
c877	c877.a1	c877.a1.a1	gi|15600698|ref|NP_254192.1| putative TonB-dependent receptor [Pseudomonas aeruginosa PAO1, complete genome.]	-13.9394	36	28	260	5		5		5	8	0.63	3.22	0.63	1	2
c878	c878.a1	c878.a1.a1	gi|15598198|ref|NP_251692.1| transcription-repair coupling factor [Pseudomonas aeruginosa PAO1, complete genome.]	-14.087	3	128.6	1148	5		3		3	52	0.06	0.14	0.1	1	3
c879	c879.a1	c879.a1.a1	gi|15596490|ref|NP_249984.1| hypothetical protein PA1293 [Pseudomonas aeruginosa PAO1, complete genome.]	-3.69037	9	38.7	353	5		2		2	13	0.15	0.43	0.38	1	4
c880	c880.a1	c880.a1.a1	gi|15596881|ref|NP_250375.1| '1,2-dihydroxy-3-keto-5-methylthiopentene dioxygenase MtnD' [Pseudomonas aeruginosa PAO1, complete genome.]	-7.85636	24	20.5	181	5		2		2	8	0.25	0.78	0.63	1	3
c881	c881.a1	c881.a1.a1	gi|15598821|ref|NP_252315.1| stationary phase survival protein SurE [Pseudomonas aeruginosa PAO1, complete genome.]	-7.89963	10	26.3	249	5		2		2	6	0.33	1.15	0.83	1	4
c882	c882.a1	c882.a1.a1	gi|15600245|ref|NP_253739.1| hypothetical protein PA5052 [Pseudomonas aeruginosa PAO1, complete genome.]	-9.75572	15	25	231	4		2		2	9	0.22	0.67	0.44	1	3
c883	c883.a1	c883.a1.a1	gi|15600484|ref|NP_253978.1| putative choline transporter [Pseudomonas aeruginosa PAO1, complete genome.]	-6.68403	2	73.3	661	4		2		2	18	0.11	0.29	0.22	1	3
c884	c884.a1	c884.a1.a1	gi|15595856|ref|NP_249350.1| hypothetical protein PA0659 [Pseudomonas aeruginosa PAO1, complete genome.]	-4.4023	6	37.6	358	4		2		2	6	0.33	1.15	0.67	1	3
c885	c885.a1	c885.a1.a1	gi|15595281|ref|NP_248773.1| hypothetical protein PA0083 [Pseudomonas aeruginosa PAO1, complete genome.]	-9.2709	16	18.7	172	4		3		3	8	0.38	1.37	0.5	1	3
c886	c886.a1	c886.a1.a1	gi|15597875|ref|NP_251369.1| hypothetical protein PA2679 [Pseudomonas aeruginosa PAO1, complete genome.]	-10.9122	11	27.5	250	4		2		2	10	0.2	0.58	0.4	1	3
c887	c887.a1	c887.a1.a1	gi|15596726|ref|NP_250220.1| NAD-dependent DNA ligase LigA [Pseudomonas aeruginosa PAO1, complete genome.]	-7.04001	3	86.6	794	4		2		2	35	0.06	0.14	0.11	1	3
c888	c888.a1	c888.a1.a1	gi|15598661|ref|NP_252155.1| hypothetical protein PA3465 [Pseudomonas aeruginosa PAO1, complete genome.]	-15.0942	7	61.9	571	4		3		3	12	0.25	0.78	0.33	1	3
c889	c889.a1	c889.a1.a1	gi|15599022|ref|NP_252516.1| hypothetical protein PA3827 [Pseudomonas aeruginosa PAO1, complete genome.]	-8.06048	6	39.1	355	4		2		2	9	0.22	0.67	0.44	1	3
c890	c890.a1	c890.a1.a1	gi|15595968|ref|NP_249462.1| GTP-binding protein Era [Pseudomonas aeruginosa PAO1, complete genome.]	-3.95861	8	34.4	305	4		2		2	16	0.13	0.33	0.25	1	3
c891	c891.a1	c891.a1.a1	gi|15595572|ref|NP_249066.1| cell division protein FtsX [Pseudomonas aeruginosa PAO1, complete genome.]	-14.9217	16	36.8	335	4		4		4	13	0.31	1.03	0.31	1	2
c892	c892.a1	c892.a1.a1	gi|15595217|ref|NP_248709.1| peptide deformylase [Pseudomonas aeruginosa PAO1, complete genome.]	-4.92959	14	19.3	168	4		2		2	4	0.5	2.16	1	1	3
c893	c893.a1	c893.a1.a1	gi|15595922|ref|NP_249416.1| bacteriophage protein [Pseudomonas aeruginosa PAO1, complete genome.]	-4.27737	16	13.1	118	4		2		2	3	0.67	3.64	1.33	1	3
c894	c894.a1	c894.a1.a1	gi|15600238|ref|NP_253732.1| penicillin-binding protein 1A [Pseudomonas aeruginosa PAO1, complete genome.]	-4.55083	2	91	822	4		2		2	32	0.06	0.15	0.13	1	3
c895	c895.a1	c895.a1.a1	gi|15597971|ref|NP_251465.1| hypothetical protein PA2775 [Pseudomonas aeruginosa PAO1, complete genome.]	-21.8371	33	14.9	145	4		2		2	3	0.67	3.64	1.33	1	3
c896	c896.a1	c896.a1.a1	gi|15596965|ref|NP_250459.1| hypothetical protein PA1768 [Pseudomonas aeruginosa PAO1, complete genome.]	-6.2233	14	19.6	179	4		2		2	10	0.2	0.58	0.4	1	3
c897	c897.a1	c897.a1.a1	gi|15599252|ref|NP_252746.1| transcriptional regulator NrdR [Pseudomonas aeruginosa PAO1, complete genome.]	-3.97306	14	17.8	154	3		2		2	9	0.22	0.67	0.33	1	2
c898	c898.a1	c898.a1.a1	gi|15595257|ref|NP_248749.1| osmotically inducible protein OsmC [Pseudomonas aeruginosa PAO1, complete genome.]	-7.7333	17	15.5	151	3		2		2	7	0.29	0.93	0.43	1	2
c899	c899.a1	c899.a1.a1	gi|15598823|ref|NP_252317.1| 2-C-methyl-D-erythritol 2,4-cyclodiphosphate synthase [Pseudomonas aeruginosa PAO1, complete genome.]	-9.25181	17	16.6	157	3		2		2	8	0.25	0.78	0.38	1	2
c900	c900.a1	c900.a1.a1	gi|15597400|ref|NP_250894.1| putative binding protein component of ABC transporter [Pseudomonas aeruginosa PAO1, complete genome.]	-3.54485	10	29.2	268	3		2		2	16	0.13	0.33	0.19	1	2
c901	c901.a1	c901.a1.a1	gi|15598883|ref|NP_252377.1| phosphoenolpyruvate carboxylase [Pseudomonas aeruginosa PAO1, complete genome.]	-6.70333	2	97.7	878	3		2		2	44	0.05	0.11	0.07	1	2
c902	c902.a1	c902.a1.a1	gi|15595947|ref|NP_249441.1| uracil-DNA glycosylase [Pseudomonas aeruginosa PAO1, complete genome.]	-5.098	9	25.9	231	3		2		2	12	0.17	0.47	0.25	1	2
c903	c903.a1	c903.a1.a1	gi|15595492|ref|NP_248986.1| periplasmic polyamine binding protein [Pseudomonas aeruginosa PAO1, complete genome.]	-3.86967	6	38.9	353	2		2		2	14	0.14	0.39	0.14	1	1
c904	c904.a1	c904.a1.a1	gi|15598202|ref|NP_251696.1| transcriptional regulator PsrA [Pseudomonas aeruginosa PAO1, complete genome.]	-4.90939	9	25.7	233	2		2		2	14	0.14	0.39	0.14	1	1
c905	c905.a1	c905.a1.a1	gi|15598102|ref|NP_251596.1||reversed putative oxidoreductase [Pseudomonas aeruginosa PAO1, complete genome.]	-3.43227	6	51.6	486	2		2		2	22	0.09	0.23	0.09	1	1
c906	c906.a1	c906.a1.a1	gi|15600401|ref|NP_253895.1| hypothetical protein PA5208 [Pseudomonas aeruginosa PAO1, complete genome.]	-3.23284	7	25.5	225	2		2		2	13	0.15	0.43	0.15	1	1
c907	c907.a1	c907.a1.a1	gi|15595777|ref|NP_249271.1| O-sialoglycoprotein endopeptidase [Pseudomonas aeruginosa PAO1, complete genome.]	-2.81844	6	36.5	341	2		2		2	15	0.13	0.36	0.13	1	1
