# Supplementary material for: Proteomic Response of Pseudomonas aeruginosa PAO1 Adhering to Solid Surfaces
Source: Front Microbiol. 2017 Aug 3;8:1465. doi: 10.3389/fmicb.2017.01465 (PMC5541441; doi:10.3389/fmicb.2017.01465)
Supplement: Supplementary file 3 [file Table3.XLSX]

## Sheet: Feuil2
List of the proteins uniquely identified by tandem mass spectrometry on one material
List of proteins uniquely identified on SS (stainless steel)
		Average of the spectraa
Top Protein ID	Top Protein Description	SS	G	PS
c903.a1.a1	gi|15595492|ref|NP_248986.1| periplasmic polyamine binding protein [Pseudomonas aeruginosa PAO1, complete genome.]	0.4	0	0
c904.a1.a1	gi|15598202|ref|NP_251696.1| transcriptional regulator PsrA [Pseudomonas aeruginosa PAO1, complete genome.]	0.4	0	0
c906.a1.a1	gi|15600401|ref|NP_253895.1| hypothetical protein PA5208 [Pseudomonas aeruginosa PAO1, complete genome.]	0.4	0	0
c897.a1.a1	gi|15599252|ref|NP_252746.1| transcriptional regulator NrdR [Pseudomonas aeruginosa PAO1, complete genome.]	0.6	0	0
c900.a1.a1	gi|15597400|ref|NP_250894.1| putative binding protein component of ABC transporter [Pseudomonas aeruginosa PAO1, complete genome.]	0.6	0	0
c882.a1.a1	gi|15600245|ref|NP_253739.1| hypothetical protein PA5052 [Pseudomonas aeruginosa PAO1, complete genome.]	0.8	0	0
c891.a1.a1	gi|15595572|ref|NP_249066.1| cell division protein FtsX [Pseudomonas aeruginosa PAO1, complete genome.]	0.8	0	0
c895.a1.a1	gi|15597971|ref|NP_251465.1| hypothetical protein PA2775 [Pseudomonas aeruginosa PAO1, complete genome.]	0.8	0	0
c896.a1.a1	gi|15596965|ref|NP_250459.1| hypothetical protein PA1768 [Pseudomonas aeruginosa PAO1, complete genome.]	0.8	0	0
c864.a1.a1	gi|15600631|ref|NP_254125.1| putative transcriptional regulator [Pseudomonas aeruginosa PAO1, complete genome.]	1	0	0
c876.a1.a1	gi|15599253|ref|NP_252747.1| hypothetical protein PA4058 [Pseudomonas aeruginosa PAO1, complete genome.]	1	0	0
c881.a1.a1	gi|15598821|ref|NP_252315.1| stationary phase survival protein SurE [Pseudomonas aeruginosa PAO1, complete genome.]	1	0	0
c844.a1.a1	gi|15595284|ref|NP_248776.1| hypothetical protein PA0086 [Pseudomonas aeruginosa PAO1, complete genome.]	1.2	0	0
c845.a1.a1	gi|15598662|ref|NP_252156.1| putative ATP-dependent RNA helicase [Pseudomonas aeruginosa PAO1, complete genome.]	1.2	0	0
c852.a1.a1	gi|15600227|ref|NP_253721.1| uroporphyrinogen decarboxylase [Pseudomonas aeruginosa PAO1, complete genome.]	1.2	0	0
c856.a1.a1	gi|15598423|ref|NP_251917.1| peptidyl-prolyl cis-trans isomerase A [Pseudomonas aeruginosa PAO1, complete genome.]	1.2	0	0
c824.a1.a1	gi|15599451|ref|NP_252945.1| 50S ribosomal protein L29 [Pseudomonas aeruginosa PAO1, complete genome.]	1.4	0	0
c834.a1.a1	gi|15597709|ref|NP_251203.1| anthranilate dioxygenase small subunit [Pseudomonas aeruginosa PAO1, complete genome.]	1.4	0	0
c838.a1.a1	gi|15599937|ref|NP_253431.1| ribosome-binding factor A [Pseudomonas aeruginosa PAO1, complete genome.]	1.4	0	0
c818.a1.a1	gi|15598648|ref|NP_252142.1| malate:quinone oxidoreductase [Pseudomonas aeruginosa PAO1, complete genome.]	1.6	0	0
c803.a1.a1	gi|15595571|ref|NP_249065.1| cell division ATP-binding protein FtsE [Pseudomonas aeruginosa PAO1, complete genome.]	1.8	0	0
c782.a1.a1	gi|15597778|ref|NP_251272.1| hypothetical protein PA2582 [Pseudomonas aeruginosa PAO1, complete genome.]	2	0	0
List of proteins uniquely identified on PS (polystyrene)
		Average of the spectraa
Top Protein ID	Top Protein Description	SS	G	PS
c695.a1.a1	gi|15600293|ref|NP_253787.1| urocanate hydratase [Pseudomonas aeruginosa PAO1, complete genome.]	0	0	3.2
c767.a1.a1	gi|15598245|ref|NP_251739.1| ribosome modulation factor [Pseudomonas aeruginosa PAO1, complete genome.]	0	0	2.2
c821.a1.a1	gi|15597913|ref|NP_251407.1| chloroperoxidase precursor [Pseudomonas aeruginosa PAO1, complete genome.]	0	0	1.6
c825.a1.a1	gi|15595755|ref|NP_249249.1| hypothetical protein PA0558 [Pseudomonas aeruginosa PAO1, complete genome.]	0	0	1.4
c831.a1.a1	gi|15596069|ref|NP_249563.1| phenylalanine 4-monooxygenase [Pseudomonas aeruginosa PAO1, complete genome.]	0	0	1.4
c840.a1.a1	gi|15597741|ref|NP_251235.1| exonuclease III [Pseudomonas aeruginosa PAO1, complete genome.]	0	0	1.4
c850.a1.a1	gi|15599401|ref|NP_252895.1| resistance-nodulation-cell division (RND) efflux membrane fusion protein precursor [Pseudomonas aeruginosa PAO1, complete genome.]	0	0	1.2
c855.a1.a1	gi|15599273|ref|NP_252767.1| nonribosomal peptide synthetase [Pseudomonas aeruginosa PAO1, complete genome.]	0	0	1.2
c878.a1.a1	gi|15598198|ref|NP_251692.1| transcription-repair coupling factor [Pseudomonas aeruginosa PAO1, complete genome.]	0	0	1
c880.a1.a1	gi|15596881|ref|NP_250375.1| '1,2-dihydroxy-3-keto-5-methylthiopentene dioxygenase MtnD' [Pseudomonas aeruginosa PAO1, complete genome.]	0	0	1
c886.a1.a1	gi|15597875|ref|NP_251369.1| hypothetical protein PA2679 [Pseudomonas aeruginosa PAO1, complete genome.]	0	0	0.8
c898.a1.a1	gi|15595257|ref|NP_248749.1| osmotically inducible protein OsmC [Pseudomonas aeruginosa PAO1, complete genome.]	0	0	0.6
c899.a1.a1	gi|15598823|ref|NP_252317.1| 2-C-methyl-D-erythritol 2,4-cyclodiphosphate synthase [Pseudomonas aeruginosa PAO1, complete genome.]	0	0	0.6
c901.a1.a1	gi|15598883|ref|NP_252377.1| phosphoenolpyruvate carboxylase [Pseudomonas aeruginosa PAO1, complete genome.]	0	0	0.6
c905.a1.a1	gi|15598102|ref|NP_251596.1||reversed putative oxidoreductase [Pseudomonas aeruginosa PAO1, complete genome.]	0	0	0.4
c907.a1.a1	gi|15595777|ref|NP_249271.1| O-sialoglycoprotein endopeptidase [Pseudomonas aeruginosa PAO1, complete genome.]	0	0	0.4
a average of the spectra obtained after mass spectrometry of proteins extracted from bacteria adhering to SS (stainless steel), G (glass) or PS (polystyrene)
