# Supplementary material for: Proteomic Response of Pseudomonas aeruginosa PAO1 Adhering to Solid Surfaces
Source: Front Microbiol. 2017 Aug 3;8:1465. doi: 10.3389/fmicb.2017.01465 (PMC5541441; doi:10.3389/fmicb.2017.01465)
Supplement: Supplementary file 4 [file Table4.xlsx]

## Sheet: List of the 70 proteins
List of the 70 proteins differentially abundant between the materials compared by pairs.
Accession number	Protein name	gene name	locus tag	SS_1	SS_2	SS_3	SS_4	SS_5	G_1	G_2	G_3	G_4	G_5	PS_1	PS_2	PS_3	PS_4	PS_5	SSb	Gb	PSb	SS SDc	G SDc	PS SDc
Cluster Aa
NP_252418.1	conserved hypothetical protein		PA3729	19	22	23	26	22	23	24	24	17	19	9	10	11	10	8	22.4	21.4	9.6	2.5	3.2	1.1
NP_248780	ClpV1	clpV1	PA0090	14	12	12	15	14	14	15	13	11	7	0	0	0	1	3	13.4	12.0	0.8	1.3	3.2	1.3
NP_248968.1	conserved hypothetical protein		PA0277	6	6	6	6	6	6	6	8	6	6	1	2	1	0	1	6.0	6.4	1.0	0.0	0.9	0.7
NP_248780	hypothetical protein		PA1069	8	8	8	11	8	12	13	14	7	8	2	2	1	3	2	8.6	10.8	2.0	1.3	3.1	0.7
NP_252405.1	hypothetical protein		PA3716	10	10	10	12	8	4	11	9	7	4	0	0	0	0	0	10.0	7.0	0.0	1.4	3.1	0.0
NP_253181.1	MagB	magB	PA4491	8	5	5	6	5	7	7	5	3	3	2	0	1	0	0	5.8	5.0	0.6	1.3	2.0	0.9
NP_254128.1	hypothetical protein		PA5441	5	4	5	9	6	4	6	4	1	2	0	0	1	3	2	5.8	3.4	1.2	1.9	1.9	1.3
NP_253179.1	MagD	magD	PA4489	9	10	13	16	10	9	12	11	3	4	1	1	5	2	4	11.6	7.8	2.6	2.9	4.1	1.8
NP_251230	conserved hypothetical protein		PA2540	5	5	6	8	8	6	8	5	2	0	0	0	0	0	0	6.4	4.2	0.0	1.5	3.2	0.0
NP_248816.1	hypothetical protein		PA0126	3	3	4	5	4	2	2	2	1	1	0	0	0	0	0	3.8	1.6	0.0	0.8	0.5	0.0
NP_250482.1	hypothetical protein		PA1791	7	3	4	10	5	1	6	4	1	1	0	0	0	0	0	5.8	2.6	0.0	2.8	2.3	0.0
NP_249473.1	proline dehydrogenase PutA	putA	PA0782	16	12	19	20	18	23	19	21	12	18	10	8	10	11	13	17.0	18.6	10.4	3.2	4.2	1.8
NP_251530	probable ATP-dependent RNA helicase		PA2840	3	2	5	6	4	1	5	4	4	5	0	1	0	0	0	4.0	3.8	0.2	1.6	1.6	0.4
NP_253012.1	conserved hypothetical protein		PA4322	6	9	8	7	6	3	6	6	4	4	0	0	1	1	6	7.2	4.6	1.6	1.3	1.3	2.5
NP_252420	conserved hypothetical protein		PA3731	9	8	8	8	5	2	8	5	3	2	2	3	3	3	3	7.6	4.0	2.8	1.5	2.5	0.4
NP_249419.1	probable bacteriophage integrase		PA0728	5	5	6	6	5	3	0	1	9	10	0	0	0	0	0	5.4	4.6	0.0	0.5	4.6	0.0
NP_249417.1	hypothetical protein of bacteriophage Pf1		PA0726	6	5	7	2	1	3	0	0	6	7	0	0	0	0	0	4.2	3.2	0.0	2.6	3.3	0.0
NP_253529.1	hypothetical protein		PA4842	7	7	8	6	4	0	2	2	5	6	1	0	0	0	0	6.4	3.0	0.2	1.5	2.4	0.4
NP_249411.1	helix destabilizing protein of bacteriophage Pf1		PA0720	21	20	23	13	7	8	7	7	21	16	1	1	1	0	0	16.8	11.8	0.6	6.6	6.4	0.5
NP_249418.1	hypothetical protein from bacteriophage Pf1		PA0727	11	11	11	12	9	9	6	5	11	11	0	0	0	0	0	10.8	8.4	0.0	1.1	2.8	0.0
NP_249415.1	probable coat protein A of bacteriophage Pf1	coaA	PA0724	5	8	5	0	0	1	0	1	9	4	0	0	0	0	0	3.6	3.0	0.0	3.5	3.7	0.0
Cluster Ba
NP_252949.1	30S ribosomal protein S19	rpsS	PA4259	8	9	9	10	7	2	5	7	3	2	6	3	4	8	6	8.6	3.8	5.4	1.1	2.2	1.9
NP_250495.1	DNA-binding protein HU	hupB	PA1804	10	9	14	17	12	6	4	7	5	5	7	4	8	9	10	12.4	5.4	7.6	3.2	1.1	2.3
NP_251660	50S ribosomal protein L32	rpmF	PA2970	4	2	4	3	4	0	0	1	0	0	0	1	4	3	4	3.4	0.2	2.4	0.9	0.4	1.8
NP_251433.1	translation initiation factor IF-3	infC	PA2743	5	5	7	5	6	1	1	2	1	1	2	2	4	3	4	5.6	1.2	3.0	0.9	0.4	1.0
NP_249663.1	TolB protein	tolB	PA0972	15	14	16	13	19	1	2	7	12	8	8	6	8	3	8	15.4	6.0	6.6	2.3	4.5	2.2
Cluster Ca
NP_252338.1	outer membrane protein Opr86	opr86	PA3648	0	0	1	0	0	6	6	7	9	8	7	5	7	6	8	0.2	7.2	6.6	0.4	1.3	1.1
NP_249979.1	probable outer membrane protein precursor		PA1288	1	0	0	0	0	7	11	7	9	7	10	5	8	7	7	0.2	8.2	7.4	0.4	1.8	1.8
NP_249649.1	Basic amino acid. basic peptide and imipenem outer membrane porin OprD precursor	oprD	PA0958	4	0	1	0	0	16	12	14	16	10	15	13	18	17	17	1.0	13.6	16.0	1.7	2.6	2.0
NP_249286.1	LPS-assembly protein LptD	lptD	PA0595	0	0	0	0	0	15	9	9	13	9	13	9	16	14	13	0.0	11.0	13.0	0.0	2.8	2.5
NP_253350	Lipid A 3-O-deacylase	pagL	PA4661	1	2	1	1	1	7	5	7	8	5	8	6	8	8	8	1.2	6.4	7.6	0.4	1.3	0.9
NP_249118.1	Major intrinsic multiple antibiotic resistance efflux outer membrane protein OprM precursor	oprM	PA0427	2	2	3	1	0	15	10	12	15	9	12	11	12	13	11	1.6	12.2	11.8	1.1	2.8	0.8
NP_251450	OprQ	oprQ	PA2760	1	0	0	0	0	13	11	12	12	5	11	12	10	10	13	0.2	10.6	11.2	0.4	3.2	1.3
NP_248982.1	Anaerobically-induced outer membrane porin OprE precursor	oprE	PA0291	1	1	1	0	0	12	12	12	11	9	11	11	11	13	12	0.6	11.2	11.6	0.5	1.3	0.9
NP_252756.1	outer membrane protein OprG precursor	oprG	PA4067	2	2	2	0	2	12	11	11	9	10	12	13	12	11	9	1.6	10.6	11.4	0.9	1.1	1.5
NP_253661.1	probable outer membrane protein precursor		PA4974	1	0	0	0	0	9	7	2	9	3	6	5	8	10	7	0.2	6.0	7.2	0.4	3.3	1.9
NP_250468.1	major porin and structural outer membrane porin OprF precursor	oprF	PA1777	8	8	8	8	7	37	24	23	32	17	22	26	18	19	18	7.8	26.6	20.6	0.4	7.9	3.4
NP_250924.1	PslD	pslD	PA2234	0	0	0	0	0	3	5	4	4	3	4	2	2	1	2	0.0	3.8	2.2	0.0	0.8	1.1
NP_251313.1	isocitrate dehydrogenase	icd	PA2623	27	26	21	15	22	29	27	30	29	29	31	30	27	36	36	22.2	28.8	32.0	4.8	1.1	3.9
NP_249664.1	peptidoglycan associated lipoprotein OprL precursor	oprL	PA0973	2	4	3	2	2	7	8	7	8	6	4	6	3	1	0	2.6	7.2	2.8	0.9	0.8	2.4
Cluster Da
NP_249543.1	chitin-binding protein CbpD precursor	cbpD	PA0852	4	4	3	1	1	1	0	2	1	1	8	2	4	5	6	2.6	1.0	5.0	1.5	0.7	2.2
NP_249225.1	FAD-dependent oxidoreductase	pauB1	PA0534	6	5	5	0	1	2	0	0	2	1	4	2	5	6	5	3.4	1.0	4.4	2.7	1.0	1.5
NP_253731.1	type 4 fimbrial biogenesis protein PilM	pilM	PA5044	6	6	7	5	4	2	2	2	2	4	7	6	7	6	7	5.6	2.4	6.6	1.1	0.9	0.5
NP_250484.1	peptidyl-prolyl cis-trans isomerase B	ppiB	PA1793	4	5	5	6	4	2	0	2	0	0	6	4	5	5	5	4.8	0.8	5.0	0.8	1.1	0.7
NP_251263.1	probable chemotaxis transducer		PA2573	1	4	5	2	2	1	1	0	0	0	3	2	6	4	5	2.8	0.4	4.0	1.6	0.5	1.6
NP_252479.1	putative copper transport outer membrane porin OprC precursor	oprC	PA3790	0	0	0	0	0	11	8	10	7	1	13	12	15	15	17	0.0	7.4	14.4	0.0	3.9	1.9
NP_249732.1	probable outer membrane protein precursor		PA1041	0	0	1	0	0	6	3	3	4	2	7	4	7	7	7	0.2	3.6	6.4	0.4	1.5	1.3
NP_249123.1	S-adenosyl-L-homocysteine hydrolase	sahH	PA0432	10	8	10	12	8	14	13	12	11	10	16	15	19	20	20	9.6	12.0	18.0	1.7	1.6	2.3
NP_251876.1	glucose/carbohydrate outer membrane porin OprB precursor	oprB	PA3186	0	0	0	0	0	6	0	0	4	0	5	4	6	5	7	0.0	2.0	5.4	0.0	2.8	1.1
NP_249436.1	probable enoyl-CoA hydratase/isomerase		PA0745	5	2	2	1	2	6	5	5	7	5	9	6	9	8	8	2.4	5.6	8	1.5	0.9	1.2
NP_251505.1	probable acyl-CoA dehydrogenase		PA2815	4	2	5	2	2	7	2	2	3	2	7	5	10	6	9	3.0	3.2	7.4	1.4	2.2	2.1
NP_253911.1	aminopeptidase P	pepP	PA5224	0	1	2	3	1	3	0	3	6	0	5	6	7	7	5	1.4	2.4	6.0	1.1	2.5	1.0
NP_252907.1	flavin-containing monooxygenase	phzS	PA4217	3	1	2	0	0	5	0	0	6	4	5	4	6	5	5	1.2	3.0	5.0	1.3	2.8	0.7
NP_253727.1	Type 4 fimbrial biogenesis outer membrane protein PilQ precursor	pilQ	PA5040	3	1	2	0	0	3	1	1	4	2	7	8	8	11	10	1.2	2.2	8.8	1.3	1.3	1.6
NP_250990	chitinase	chiC	PA2300	2	2	1	0	0	2	0	0	2	3	11	10	10	13	12	1.0	1.4	11.2	1.0	1.3	1.3
NP_250691.1	acetyl-CoA acetyltransferase	atoB	PA2001	5	7	6	2	0	8	3	2	6	6	11	9	10	12	11	4.0	5.0	10.6	2.9	2.4	1.1
NP_251712.1	hypothetical protein		PA3022	3	2	2	0	0	0	0	0	2	3	4	2	5	5	5	1.4	1.0	4.2	1.3	1.4	1.3
NP_250253.1	aconitate hydratase 1	acnA	PA1562	18	12	15	8	10	16	16	14	14	18	22	18	19	27	20	12.6	15.6	21.2	4.0	1.7	3.6
NP_253787.1	urocanate hydratase	hutU	PA5100	0	0	0	0	0	0	0	0	0	0	2	2	3	3	6	0.0	0.0	3.2	0.0	0.0	1.6
NP_249826.1	conserved hypothetical protein		PA1135	0	2	0	0	0	0	0	0	0	0	6	3	4	3	3	0.4	0.0	3.8	0.9	0.0	1.3
NP_249818.1	probable oxidoreductase		PA1127	1	2	0	0	1	0	0	0	0	0	5	3	7	4	2	0.8	0.0	4.2	0.8	0.0	1.9
NP_249865.1	periplasmic nitrate reductase protein NapA	napA	PA1174	4	3	5	2	0	3	2	1	1	1	11	7	9	8	5	2.8	1.6	8.0	1.9	0.9	2.2
NP_251020	hypothetical protein PA2330		PA2330	2	3	3	0	0	2	0	0	3	0	5	6	8	6	6	1.6	1.0	6.2	1.5	1.4	1.1
NP_248812.1	RahU	rahU	PA0122	2	3	2	0	0	0	0	0	1	0	6	5	6	5	5	1.4	0.2	5.4	1.3	0.4	0.5
NP_252105.1	probable dihydrolipoamide acetyltransferase		PA3415	1	1	1	0	1	0	0	0	0	0	4	5	6	3	5	0.8	0.0	4.6	0.4	0.0	1.1
NP_253850.1	glucose-1-phosphate thymidylyltransferase	rmlA	PA5163	6	5	6	3	5	3	5	4	3	6	8	8	11	9	9	5.0	4.2	9.0	1.2	1.3	1.2
NP_249173.1	malate synthase G	glcB	PA0482	13	11	15	10	16	12	12	13	10	15	19	18	25	21	19	13.0	12.4	20.4	2.5	1.8	2.8
NP_248866.1	aerotaxis transducer Aer2	aer2	PA0176	11	8	8	4	2	8	9	8	2	2	13	14	17	16	15	6.6	5.8	15.0	3.6	3.5	1.6
NP_252661.1	probable acyl-CoA dehydrogenase		PA3972	3	2	3	2	0	1	4	2	2	2	7	6	5	5	6	2.0	2.2	5.8	1.2	1.1	0.8
NP_248713.1	quinone oxidoreductase	qor	PA0023	2	0	3	2	1	0	0	0	3	0	6	6	5	4	5	1.6	0.6	5.2	1.1	1.3	0.8
	a clusters A, B, C and D determined from heatplot function (Figure 4). Each cluster allows the grouping of proteins with a relative similar abundance tendency on a given material, compared to the two other materials.
	b average of peptide spectra number of the five replicates for SS (stainless steel), G (glass) and PS (polystyrene)
	c standard deviation (SD) of peptide spectra number of the five replicates
