# Supplementary material for: Proteomic Response of Pseudomonas aeruginosa PAO1 Adhering to Solid Surfaces
Source: Front Microbiol. 2017 Aug 3;8:1465. doi: 10.3389/fmicb.2017.01465 (PMC5541441; doi:10.3389/fmicb.2017.01465)
Supplement: Supplementary file 5 [file Table5.XLSX]

## Sheet: Table 1 + Go terms
PseudoCAP-based functional classes and GO term annotations of the significantly differentially abundant proteins between the materials					averagec				padjd			Clustere
PseudoCAP-based functional classesa	Protein name	Locus tag	Gene name	GO termb	SS		G	PS	SS/G	SS/PS	PS/G	A	B	C	D
Adaptation, Protection	RahU	PA0122	rahU	hemolysis by symbiont of host erythrocytes,glycolipid binding	1.4		0.2	5.4		8.9E-04	3.1E-07
	LPS-assembly protein LptD	PA0595	lptD	response to stimulus,response to organic substance,outer membrane,membrane organization,cell outer membrane,lipopolysaccharide transport,Gram-negative-bacterium-type cell outer membrane assembly,lipopolysaccharide export,lipopolysaccharide export	0.0		11.0	13.0	1.5E-16	8.1E-20
	MagD	PA4489	magD	endopeptidase inhibitor activity	11.6		7.8	2.6		1.3E-07	6.0E-04
	probable oxidoreductase	PA1127		oxidoreductase activity,oxidation-reduction process	0.8		0.0	4.2		8.5E-04	4.5E-07
Chemotaxis	probable chemotaxis transducer	PA2573		signal transducer activity,signal transduction,integral component of membrane,membrane	2.8		0.4	4.0			1.1E-04
	aerotaxis transducer Aer2	PA0176	aer2	aerotaxis,signal transducer activity,signal transduction,integral component of membrane,membrane,chemotaxis	6.6		5.8	15.0		1.2E-04	1.7E-05
Amino acid biosynthesis and metabolism	S-adenosyl-L-homocysteine hydrolase	PA0432	sahH	adenosylhomocysteinase activity,one-carbon metabolic process	9.6		12.0	18.0		7.4E-04
	proline dehydrogenase PutA	PA0782	putA	proline catabolic process to glutamate,proline dehydrogenase activity,1-pyrroline-5-carboxylate dehydrogenase activity,sequence-specific DNA binding transcription factor activity,metabolic process,oxidoreductase activity,oxidation-reduction process,oxidoreductase activity, acting on the aldehyde or oxo group of donors, NAD or NADP as acceptor	17.0		18.6	10.4		8.6E-03	1.6E-03
Central intermediary metabolism	malate synthase G	PA0482	glcB	malate synthase activity,glyoxylate cycle,catalytic activity	13.0		12.4	20.4		7.7E-03	3.5E-03
Carbon compound catabolism	chitinase	PA2300	chiC	DNA-directed RNA polymerase activity,carbon utilization,cellular catabolic process,protein binding,hydrolase activity, hydrolyzing O-glycosyl compounds,extracellular region,carbohydrate metabolic process,carbohydrate binding	1.0		1.4	11.2		1.7E-11	6.5E-10
Energy metabolism	periplasmic nitrate reductase protein NapA	PA1174	napA	isocitrate dehydrogenase (NADP+) activity,generation of precursor metabolites and energy,4 iron, 4 sulfur cluster binding,nitrate reductase activity,molybdenum ion binding,nitrate assimilation,periplasmic space,oxidation-reduction process,oxidoreductase activity	2.8		1.6	8.0		7.3E-04	7.7E-06
	aconitate hydratase 1	PA1562	acnA	anaerobic respiration,response to oxidative stress,cytoplasm,aconitate hydratase activity,iron ion binding,4 iron, 4 sulfur cluster binding,metabolic process	12.6		15.6	21.2		1.9E-03
	urocanate hydratase	PA5100	hutU	cellular amino acid metabolic process,urocanate hydratase activity,histidine catabolic process	0.0		0.0	3.2		8.6E-06	1.1E-05
	probable dihydrolipoamide acetyltransferase	PA3415		metabolic process,transferase activity, transferring acyl groups	0.8		0.0	4.6		3.0E-04	1.5E-07
	quinone oxidoreductase	PA0023	qor	L-lactate dehydrogenase activity,generation of precursor metabolites and energy,zinc ion binding,oxidoreductase activity,oxidation-reduction process	1.6		0.6	5.2		3.2E-03	1.7E-05
	isocitrate dehydrogenase	PA2623	icd	pyruvate dehydrogenase (acetyl-transferring) activity,generation of precursor metabolites and energy,cellular amino acid metabolic process,carbon utilization,cellular catabolic process,magnesium ion binding,oxidoreductase activity, acting on the CH-OH group of donors, NAD or NADP as acceptor,NAD binding,oxidation-reduction process,isocitrate dehydrogenase (NADP+) activity,tricarboxylic acid cycle	22.2		28.8	32.0		5.6E-03
Fatty acid and phospholipid metabolism	acetyl-CoA acetyltransferase	PA2001	atoB	NADH dehydrogenase (ubiquinone) activity,metabolic process,cellular lipid metabolic process,catalytic activity	4.0		5.0	10.6		2.2E-04	3.0E-03
DNA replication, recombination, modification and repair	DNA-binding protein HU	PA1804	hupB	DNA binding, bending,DNA binding	12.4		5.4	7.6	5.3E-04
Transcription, RNA processing and degradation	probable ATP-dependent RNA helicase	PA2840		nucleic acid binding,ATP binding,ATP-dependent helicase activity,ribosomal large subunit assembly,ATP-dependent RNA helicase activity,cellular response to cold	4.0		3.8	0.2		1.4E-05	2.8E-05
Translation, post-translational modification, degradation	aminopeptidase P	PA5224	pepP	pathogenesis,aminopeptidase activity,manganese ion binding	1.4		2.4	6.0		2.2E-04	8.6E-03
	50S ribosomal protein L32	PA2970	rpmF	cellular protein metabolic process,translation,structural constituent of ribosome	3.4		0.2	2.4	1.2E-04
	30S ribosomal protein S19	PA4259	rpsS	cellular protein metabolic process,translation,structural constituent of ribosome,ribosome,RNA binding	8.6		3.8	5.4	5.7E-03
	translation initiation factor IF-3	PA2743	infC	cellular protein metabolic process,translation initiation factor activity,translational initiation	5.6		1.2	3.0	2.8E-04
	peptidyl-prolyl cis-trans isomerase B	PA1793	ppiB	protein folding,cis-trans isomerase activity,protein peptidyl-prolyl isomerization,peptidyl-prolyl cis-trans isomerase activity	4.8		0.8	5.0	2.4E-04		1.1E-04
Transport of small molecules	OprQ	PA2760	oprQ	transport,porin activity,integral component of membrane	0.2		10.6	11.2	1.7E-14	1.6E-15
	glucose/carbohydrate outer membrane porin OprB precursor	PA3186	oprB	transport,carbohydrate transport,transporter activity	0.0		2.0	5.4		5.4E-09	8.1E-03
	basic amino acid, basic peptide and imipenem outer membrane porin OprD precursor	PA0958	oprD	porin activity,outer membrane,transport	1.0		13.6	16.0	1.7E-14	1.1E-17
	putative copper transport outer membrane porin OprC precursor	PA3790	oprC	transport,receptor activity,transporter activity	0.0		7.4	14.4	7.8E-12	1.8E-21	1.7E-03
	TolB protein	PA0972	tolB	protein import,periplasmic space,protein transport,protein binding	15.4		6.0	6.6	1.7E-05	6.3E-05
	anaerobically-induced outer membrane porin OprE precursor	PA0291	oprE	porin activity,outer membrane,transport	0.6		11.2	11.6	3.7E-13	8.2E-14
	probable outer membrane protein precursor	PA1288		#N/A	0.2		8.2	7.4	2.4E-11	3.6E-10
	outer membrane protein Opr86	PA3648	opr86	outer membrane,cell outer membrane,Bam protein complex	0.2		7.2	6.6	5.7E-10	4.2E-09
	probable outer membrane protein precursor	PA1041		cell outer membrane,integral component of membrane	0.2		3.6	6.4	6.7E-05	6.8E-09
	peptidoglycan associated lipoprotein OprL precursor	PA0973	oprL	cell outer membrane,integral component of membrane	2.6		7.2	2.8	2.4E-03		3.3E-03
Membrane proteins	lipid A 3-O-deacylase	PA4661	pagL	lipid A metabolic process,cell outer membrane,integral component of membrane	1.2		6.4	7.6	4.2E-05	1.4E-06
	outer membrane protein OprG precursor	PA4067	oprG	membrane,transmembrane transport,outer membrane,cell outer membrane,integral component of membrane	1.6		10.6	11.4	6.4E-09	8.0E-10
	major intrinsic multiple antibiotic resistance efflux outer membrane protein OprM precursor	PA0427	oprM	drug transmembrane transporter activity,transporter activity,transport,lipid binding,membrane	1.6		12.2	11.8	8.1E-11	3.2E-10
	major porin and structural outer membrane porin OprF precursor	PA1777	oprF	transport,porin activity,outer membrane,adhesion of symbiont to host,calcium ion binding,cell outer membrane,integral component of membrane,complement component C3b binding	7.8		26.6	20.6	2.0E-12	2.0E-07
Cell wall/LPS/capsule	PslD	PA2234	pslD	biofilm formation,polysaccharide transmembrane transporter activity,polysaccharide transport,membrane,single-species biofilm formation,slime layer,single-species biofilm formation,extracellular polysaccharide biosynthetic process	0.0		3.8	2.2	1.4E-06
	glucose-1-phosphate thymidylyltransferase	PA5163	rmlA	Gram-negative-bacterium-type cell wall,dTDP-rhamnose biosynthetic process,glucose-1-phosphate thymidylyltransferase activity,O antigen biosynthetic process,biosynthetic process,nucleotidyltransferase activity,dTDP-rhamnose biosynthetic process,lipopolysaccharide core region biosynthetic process,glucose-1-phosphate thymidylyltransferase activity	5.0		4.2	9.0			5.6E-03
Motility and attachment	type 4 fimbrial biogenesis outer membrane protein PilQ precursor	PA5040	pilQ	type IV pilus biogenesis,pilus assembly,protein secretion,outer membrane,protein transporter activity	1.2		2.2	8.8		5.5E-08	1.7E-05
	type 4 fimbrial biogenesis protein PilM	PA5044	pilM	type IV pilus biogenesis,type IV pilus-dependent motility,type IV pilus,type IV pilus biogenesis,type IV pilus biogenesis,type IV pilus-dependent motility,type IV pilus-dependent motility	5.6		2.4	6.6			3.1E-03
Protein secretion/export apparatus	probable outer membrane protein precursor	PA4974		protein transport,outer membrane,transporter activity,transport	0.2		6.0	7.2	2.8E-08	6.7E-10
	ClpV1	PA0090	clpV1	ATP binding	13.4		12.0	0.8		2.6E-15	5.6E-13
Related to phages, transposon or plasmid	probable coat protein A of bacteriophage Pf1	PA0724	coaA	#N/A	3.6		3.0	0.0		2.2E-06
	hypothetical protein of bacteriophage Pf1	PA0726		#N/A	4.2		3.2	0.0		3.0E-07	1.1E-05
	hypothetical protein from bacteriophage Pf1	PA0727		#N/A	10.8		8.4	0.0		1.1E-16	5.6E-13
	helix destabilizing protein of bacteriophage Pf1	PA0720		#N/A	16.8		11.8	0.6		1.3E-20	2.6E-13
	probable bacteriophage integrase	PA0728		DNA binding,DNA recombination,DNA integration	5.4		4.6	0.0		5.4E-09
Secreted factors (toxins, enzymes, alginate)	chitin-binding protein CbpD precursor	PA0852	cbpD	viral capsid,protein secretion by the type II secretion system,protein transport by the Sec complex,interaction with host via protein secreted by type II secretion system,chitin binding,extracellular space	2.6		1.0	5.0			3.8E-04
Putative enzymes	FAD-dependent oxidoreductase	PA0534	pauB1	polyamine catabolic process,oxidoreductase activity,oxidation-reduction process	3.4		1.0	4.4			1.7E-03
	probable acyl-CoA dehydrogenase	PA2815		acyl-CoA dehydrogenase activity,oxidation-reduction process,metabolic process,oxidoreductase activity, acting on the CH-CH group of donors,flavin adenine dinucleotide binding,fatty acid beta-oxidation using acyl-CoA dehydrogenase	3.0		3.2	7.4		3.9E-03	6.7E-03
	probable acyl-CoA dehydrogenase	PA3972		metabolic process,oxidoreductase activity, acting on the CH-CH group of donors,oxidation-reduction process,acyl-CoA dehydrogenase activity	2.0		2.2	5.8		3.8E-03	7.1E-03
	probable enoyl-CoA hydratase/isomerase	PA0745		catalytic activity,metabolic process	2.4		5.6	8.0		1.8E-04
	flavin-containing monooxygenase	PA4217	phzS	phenazine biosynthetic process,catalytic activity,monooxygenase activity,metabolic process,oxidoreductase activity	1.2		3.0	5.0		8.9E-04
Hypothetical proteins	hypothetical protein	PA2330		metabolic process,oxidoreductase activity, acting on the CH-CH group of donors,flavin adenine dinucleotide binding,oxidation-reduction process,acyl-CoA dehydrogenase activity	1.6		1.0	6.2		3.5E-04	1.7E-05
	conserved hypothetical protein	PA1135		lyase activity,protein refolding	0.4		0.0	3.8		1.8E-04	1.7E-06
	hypothetical protein	PA3022		catalytic activity,molybdenum ion binding,pyridoxal phosphate binding	1.4		1.0	4.2			2.6E-03
	hypothetical protein	PA0126		#N/A	3.8		1.6	0.0		1.2E-06
	conserved hypothetical protein	PA2540		#N/A	6.4		4.2	0.0		2.7E-10	4.5E-07
	hypothetical protein	PA1791		#N/A	5.8		2.6	0.0		1.5E-09
	conserved hypothetical protein	PA3731		#N/A	7.6		4.0	2.8		1.5E-03
	hypothetical protein	PA5441		#N/A	5.8		3.4	1.2		1.4E-04
	hypothetical protein	PA3716		#N/A	10.0		7.0	0.0		1.5E-15	5.9E-11
	conserved hypothetical protein	PA3729		#N/A	22.4		21.4	9.6		1.2E-06	8.2E-06
	hypothetical protein	PA1069		protein binding	8.6		10.8	2.0		8.6E-06	9.7E-08
	conserved hypothetical protein	PA0277		metalloendopeptidase activity,proteolysis,membrane	6.0		6.4	1.0		2.7E-05	1.2E-05
	conserved hypothetical protein	PA4322		ATP binding,ATPase activity	7.2		4.6	1.6		3.5E-05
	hypothetical protein	PA4842		#N/A	6.4		3.0	0.2		6.8E-09
	MagB	PA4491	magB	#N/A	5.8		5.0	0.6		2.7E-06	2.8E-05
a PseudoCAP-based functional classes of the significantly (p-adjust < 0.01) differentially expressed proteins showing a maximal variation of three spectra between the replicates of a same material.
b Gene Ontology (GO) Term classification http://www.pseudomonas.com/goterms/list?accession=&goterm=adhesion&ecoCode=&strain_id=107&term=Pseudomonas+aeruginosa+PAO1+%28Reference%29&offset=0
c average of peptide spectra number of the five replicates for SS (stainless steel), G (glass) and PS (polystyrene).
d p adj values from ANOVA analyses were reported only for significant results (p<0.01). SS was compared to G (SS/G) and PS (SS/PS). PS was compared to G (PS/G). Shaded blue p adj values corresponded to under- production of the protein on SS compared to PS or G and PS compared to G. Conversely, shaded red p adj values corresponded to over-production of SS compared to PS or G and PS compared to G.
e clusters A, B, C and D determined from heatplot function (Figure 4). Each cluster allows the grouping of proteins with a relative similar expression tendency on a given material, compared to the two other materials.

## Sheet: corresp PA _ GO terms
Locus Tag	Gene Name	Go terms
PA0001	dnaA	DNA replication,DNA binding,DNA replication origin binding,sequence-specific DNA binding,ATP binding,DNA replication initiation,regulation of DNA replication
PA0002	dnaN	DNA strand elongation involved in DNA replication,DNA binding,DNA-directed DNA polymerase activity,DNA replication,3'-5' exonuclease activity,DNA polymerase III complex
PA0003	recF	DNA synthesis involved in DNA repair,response to UV,single-stranded DNA binding,ATP binding,DNA repair
PA0004	gyrB	ATP binding,DNA topological change,response to drug,transcription, DNA-templated,DNA binding,DNA topoisomerase type II (ATP-hydrolyzing) activity
PA0005	lptA	lysophosphatidic acid acyltransferase activity,phospholipid biosynthetic process,metabolic process,transferase activity, transferring acyl groups
PA0006	PA0006	phosphatase activity,carbohydrate metabolic process
PA0007	PA0007	electron carrier activity,heme binding
PA0008	glyS	cellular amino acid metabolic process,cellular protein metabolic process,nucleotide binding,glycine-tRNA ligase activity,ATP binding,cytoplasm,glycyl-tRNA aminoacylation,arginine-tRNA ligase activity,arginyl-tRNA aminoacylation
PA0009	glyQ	cellular amino acid metabolic process,cellular protein metabolic process,nucleotide binding,glycine-tRNA ligase activity,ATP binding,cytoplasm,glycyl-tRNA aminoacylation
PA0010	tag	DNA dealkylation involved in DNA repair,DNA-3-methyladenine glycosylase activity,base-excision repair,catalytic activity,DNA repair
PA0011	htrB1	cellular response to heat,cellular response to osmotic stress,cellular response to antibiotic,lipopolysaccharide core region biosynthetic process,integral component of membrane,transferase activity, transferring acyl groups
PA0012	PA0012	cyclic-di-GMP binding
PA0015	PA0015	protein binding
PA0016	trkA	transport,plasma membrane,potassium ion transport,potassium ion transmembrane transporter activity,cation transmembrane transporter activity
PA0017	PA0017	RNA binding,methyltransferase activity,regulation of transcription, DNA-templated,rRNA processing,rRNA methyltransferase activity
PA0018	fmt	methionyl-tRNA formyltransferase activity,regulation of transmembrane transporter activity,conversion of methionyl-tRNA to N-formyl-methionyl-tRNA,biosynthetic process,hydroxymethyl-, formyl- and related transferase activity,methyltransferase activity,catalytic activity
PA0019	def	cellular protein metabolic process,iron ion binding,peptide deformylase activity
PA0020	tsaP	peptidoglycan binding
PA0021	PA0021	DNA mediated transformation
PA0022	PA0022	double-stranded RNA binding,ATP binding,threonylcarbamoyladenosine biosynthetic process
PA0023	qor	L-lactate dehydrogenase activity,generation of precursor metabolites and energy,zinc ion binding,oxidoreductase activity,oxidation-reduction process
PA0024	hemF	chlorophyll metabolic process,cofactor biosynthetic process,coproporphyrinogen oxidase activity
PA0025	aroE	tryptophan biosynthetic process,cellular amino acid metabolic process,tyrosine biosynthetic process,L-phenylalanine biosynthetic process,shikimate 3-dehydrogenase (NADP+) activity
PA0026	plcB	phospholipase C activity,chemotaxis,hydrolase activity, acting on ester bonds,protein secretion by the type II secretion system,protein transport by the Sec complex,lipase activity
PA0027	PA0027	isomerase activity
PA0029	PA0029	sulfate transport,sulfate transmembrane transporter activity,integral component of membrane
PA0030	cosX	choline transport,choline binding,transporter activity,transport,choline biosynthetic process,sulfur compound transmembrane transporter activity,periplasmic space,ATP-binding cassette (ABC) transporter complex
PA0031	betC	response to stimulus,catalytic activity,metabolic process,sulfuric ester hydrolase activity
PA0032	PA0032	sequence-specific DNA binding transcription factor activity,regulation of transcription, DNA-templated
PA0033	hptC	histidine phosphotransfer kinase activity,phosphorelay signal transduction system,signal transducer activity
PA0034	PA0034	phosphorelay signal transduction system,DNA binding,regulation of transcription, DNA-templated,sequence-specific DNA binding transcription factor activity
PA0035	trpA	tryptophan biosynthetic process,tryptophan biosynthetic process,cellular amino acid metabolic process,tryptophan biosynthetic process,tryptophan synthase activity,catalytic activity,metabolic process
PA0036	trpB	oxo-acid-lyase activity,tryptophan biosynthetic process,cellular amino acid metabolic process,tryptophan biosynthetic process,tryptophan synthase activity
PA0037	trpI	regulation of transcription, DNA-templated,positive regulation of cellular amino acid biosynthetic process,sequence-specific DNA binding transcription factor activity
PA0040	PA0040	protein transport
PA0043	PA0043	membrane
PA0044	exoT	GTPase activator activity,extracellular region,pathogenesis
PA0045	PA0045	protein transport,periplasmic space,outer membrane-bounded periplasmic space
PA0048	PA0048	sequence-specific DNA binding,DNA binding
PA0051	phzH	phenazine biosynthetic process,catalytic activity,asparagine synthase (glutamine-hydrolyzing) activity,asparagine biosynthetic process,metabolic process
PA0054	PA0054	tRNA splicing, via endonucleolytic cleavage and ligation,transferase activity, transferring phosphorus-containing groups,phosphotransferase activity, alcohol group as acceptor
PA0056	PA0056	sequence-specific DNA binding transcription factor activity,regulation of transcription, DNA-templated
PA0058	dsbM	protein disulfide oxidoreductase activity
PA0059	osmC	peroxidase activity,response to oxidative stress
PA0067	prlC	metallopeptidase activity,metalloendopeptidase activity,proteolysis
PA0069	PA0069	catalytic activity,iron-sulfur cluster binding
PA0072	tagS1	membrane
PA0073	tagT1	ATP binding,ATPase activity
PA0074	ppkA	positive regulation of protein secretion,protein serine/threonine kinase activity,protein kinase activity,ATP binding,protein phosphorylation,transferase activity, transferring phosphorus-containing groups
PA0075	pppA	negative regulation of protein secretion,protein serine/threonine phosphatase activity,catalytic activity
PA0081	fha1	protein binding
PA0082	tssA1	protein binding,identical protein binding
PA0086	tagJ1	protein binding
PA0090	clpV1	ATP binding
PA0091	vgrG1	protein secretion by the type VI secretion system,type VI protein secretion system complex,protein secretion by the type VI secretion system,type VI protein secretion system complex
PA0092	tsi6	protein secretion by the type VI secretion system,toxin-antitoxin pair type II binding
PA0093	tse6	protein secretion by the type VI secretion system,protein secretion by the type VI secretion system,toxin-antitoxin pair type II binding,pathogenesis,pathogenesis,NAD(P)+ nucleosidase activity
PA0095	PA0095	protein secretion by the type VI secretion system,type VI protein secretion system complex
PA0098	PA0098	catalytic activity,metabolic process
PA0099	PA0099	protein secretion by the type VI secretion system,pathogenesis
PA0101	PA0101	binding
PA0102	PA0102	carbonate dehydratase activity,zinc ion binding
PA0103	PA0103	sulfate transport,sulfate transmembrane transporter activity,integral component of membrane
PA0105	coxB	integral component of membrane,electron transport chain,oxidoreductase activity,copper ion binding,electron carrier activity,heme binding,cytochrome-c oxidase activity,membrane
PA0106	coxA	generation of precursor metabolites and energy,cytochrome-c oxidase activity,iron ion binding,electron carrier activity,aerobic respiration,integral component of membrane,heme binding,oxidation-reduction process,copper ion binding,plasma membrane,transport,electron transport chain
PA0107	PA0107	copper ion binding
PA0108	coIII	catalase activity,generation of precursor metabolites and energy,heme-copper terminal oxidase activity,membrane,cytochrome-c oxidase activity,respiratory electron transport chain
PA0110	PA0110	membrane
PA0112	PA0112	heme a biosynthetic process,integral component of membrane,oxidoreductase activity, acting on the CH-CH group of donors,oxidation-reduction process
PA0113	PA0113	prenyltransferase activity,integral component of membrane,protoheme IX farnesyltransferase activity,heme O biosynthetic process
PA0115	PA0115	N-acetyltransferase activity
PA0117	PA0117	metabolic process,oxidoreductase activity
PA0118	PA0118	protein disulfide oxidoreductase activity
PA0119	PA0119	dicarboxylic acid transport,membrane,sodium:dicarboxylate symporter activity,plasma membrane,symporter activity
PA0120	PA0120	sequence-specific DNA binding transcription factor activity,regulation of transcription, DNA-templated
PA0121	PA0121	sequence-specific DNA binding transcription factor activity,regulation of transcription, DNA-templated
PA0122	rahU	hemolysis by symbiont of host erythrocytes,glycolipid binding
PA0123	PA0123	sequence-specific DNA binding transcription factor activity,regulation of transcription, DNA-templated
PA0125	PA0125	regulation of transcription, DNA-templated,sequence-specific DNA binding transcription factor activity,signal transducer activity,signal transduction
PA0127	PA0127	response to desiccation
PA0129	bauD	beta-alanine biosynthetic process,amino acid transmembrane transport,amino acid transmembrane transporter activity,membrane,gamma-aminobutyric acid transmembrane transporter activity,gamma-aminobutyric acid transport,integral component of membrane,amino acid transport,transmembrane transport,transport
PA0130	bauC	beta-alanine biosynthetic process,metabolic process,oxidoreductase activity,oxidation-reduction process,methylmalonate-semialdehyde dehydrogenase (acylating) activity,oxidoreductase activity, acting on the aldehyde or oxo group of donors, NAD or NADP as acceptor
PA0131	bauB	beta-alanine biosynthetic process
PA0132	bauA	cellular amino acid metabolic process,beta-alanine biosynthetic process,catalytic activity,pyridoxal phosphate binding,transaminase activity
PA0133	bauR	positive regulation of catabolic process,sequence-specific DNA binding transcription factor activity,regulation of transcription, DNA-templated
PA0134	PA0134	guanine catabolic process,zinc ion binding,guanine deaminase activity,hydrolase activity, acting on carbon-nitrogen (but not peptide) bonds,hydrolase activity
PA0136	PA0136	ATP binding,ATPase activity
PA0137	PA0137	transporter activity,transport,membrane
PA0138	PA0138	transporter activity,transport,membrane
PA0139	ahpC	response to stimulus,response to oxidative stress,peroxiredoxin activity,oxidation-reduction process,antioxidant activity,oxidoreductase activity
PA0140	ahpF	response to stimulus,oxidoreductase activity,oxidation-reduction process,response to reactive oxygen species,electron carrier activity,protein disulfide oxidoreductase activity,cell redox homeostasis,flavin adenine dinucleotide binding,alkyl hydroperoxide reductase activity,oxidoreductase activity, acting on NAD(P)H,NAD binding
PA0141	PA0141	phosphorus metabolic process,polyphosphate kinase activity
PA0142	PA0142	hydrolase activity, acting on carbon-nitrogen (but not peptide) bonds,hydrolase activity
PA0143	nuh	nucleotide metabolic process,purine nucleotide metabolic process,purine nucleosidase activity,hydrolase activity, hydrolyzing N-glycosyl compounds
PA0144	PA0144	deoxyribonucleoside monophosphate catabolic process,nucleoside deoxyribosyltransferase activity,deoxyribonucleoside 5'-monophosphate N-glycosidase activity
PA0145	PA0145	deoxyribonucleoside monophosphate catabolic process,nucleoside deoxyribosyltransferase activity,deoxyribonucleoside 5'-monophosphate N-glycosidase activity
PA0146	PA0146	plasma membrane
PA0147	PA0147	iron ion binding,oxidoreductase activity,oxidation-reduction process,oxidoreductase activity, acting on paired donors, with incorporation or reduction of molecular oxygen, 2-oxoglutarate as one donor, and incorporation of one atom each of oxygen into both donors
PA0148	PA0148	adenine deaminase activity,deaminase activity
PA0149	PA0149	DNA binding,sequence-specific DNA binding transcription factor activity,DNA-templated transcription, initiation,regulation of transcription, DNA-templated,sigma factor activity,regulation of metal ion transport,cytosol
PA0150	PA0150	sigma factor antagonist activity
PA0151	PA0151	receptor activity,transporter activity,transport,membrane,iron ion binding,siderophore transmembrane transporter activity,siderophore transport,signaling receptor activity,cell surface receptor signaling pathway,outer membrane
PA0152	pcaQ	sequence-specific DNA binding transcription factor activity,regulation of transcription, DNA-templated,DNA binding,protocatechuate catabolic process,positive regulation of transcription, DNA-templated
PA0153	pcaH	carbon utilization,cellular catabolic process,iron ion binding,oxidoreductase activity, acting on single donors with incorporation of molecular oxygen, incorporation of two atoms of oxygen,oxidation-reduction process,protocatechuate 3,4-dioxygenase activity,protocatechuate catabolic process,catalytic activity,cellular aromatic compound metabolic process,ferric iron binding
PA0154	pcaG	carbon utilization,cellular catabolic process,iron ion binding,protocatechuate 3,4-dioxygenase activity,aromatic compound catabolic process,oxidation-reduction process,oxidoreductase activity, acting on single donors with incorporation of molecular oxygen, incorporation of two atoms of oxygen,catalytic activity,cellular aromatic compound metabolic process,ferric iron binding
PA0155	pcaR	regulation of transcription, DNA-templated,carbon utilization,cellular catabolic process,DNA binding,positive regulation of transcription, DNA-templated,protocatechuate metabolic process
PA0156	triA	membrane,transmembrane transport
PA0157	triB	membrane,transmembrane transport
PA0158	triC	transporter activity,transport,membrane
PA0159	PA0159	sequence-specific DNA binding transcription factor activity,regulation of transcription, DNA-templated
PA0162	opdC	transport,porin activity,integral component of membrane
PA0163	PA0163	sequence-specific DNA binding transcription factor activity,regulation of transcription, DNA-templated,sequence-specific DNA binding,DNA binding
PA0164	PA0164	gamma-glutamyltransferase activity,glutathione metabolic process
PA0165	PA0165	cell outer membrane
PA0166	PA0166	transporter activity,membrane,transmembrane transport,transport,integral component of membrane
PA0167	PA0167	DNA binding,negative regulation of transcription, DNA-templated
PA0172	siaA	catalytic activity,signal transducer activity,signal transduction,integral component of membrane
PA0173	PA0173	phosphorelay response regulator activity,phosphorelay signal transduction system,cytoplasm,chemotaxis,protein-glutamate methylesterase activity
PA0174	PA0174	chemotaxis,protein-glutamine glutaminase activity
PA0175	PA0175	S-adenosylmethionine-dependent methyltransferase activity
PA0176	aer2	aerotaxis,signal transducer activity,signal transduction,integral component of membrane,membrane,chemotaxis
PA0177	PA0177	signal transducer activity,intracellular,chemotaxis,signal transduction
PA0178	PA0178	phosphorelay signal transduction system,signal transducer activity,intracellular,chemotaxis,signal transduction,phosphorylation,transferase activity, transferring phosphorus-containing groups,phosphorelay sensor kinase activity,protein histidine kinase activity,cytoplasm
PA0179	PA0179	phosphorelay signal transduction system
PA0180	cttP	signal transducer activity,signal transduction,membrane,chemotaxis
PA0181	PA0181	sequence-specific DNA binding transcription factor activity,regulation of transcription, DNA-templated
PA0182	PA0182	metabolic process,oxidoreductase activity
PA0183	atsA	arylsulfatase activity,phosphoric diester hydrolase activity,catalytic activity,metabolic process,sulfuric ester hydrolase activity
PA0184	PA0184	ATP binding,ATPase activity
PA0185	PA0185	transport,membrane
PA0187	PA0187	oxidoreductase activity,oxidation-reduction process
PA0188	PA0188	integral component of membrane,transmembrane transport
PA0189	PA0189	transport,porin activity,integral component of membrane
PA0190	PA0190	catalytic activity,membrane,acid phosphatase activity,outer membrane-bounded periplasmic space
PA0191	PA0191	sequence-specific DNA binding transcription factor activity,regulation of transcription, DNA-templated
PA0192	PA0192	receptor activity,transporter activity,transport,membrane
PA0193	PA0193	oxidoreductase activity,oxidation-reduction process
PA0194	PA0194	oxidoreductase activity,oxidation-reduction process
PA0195	pntAA	generation of precursor metabolites and energy,transport,NAD(P)+ transhydrogenase activity,proton transport,oxidation-reduction process
PA0196	pntB	NAD(P)+ transhydrogenase (AB-specific) activity,integral component of membrane,NADP binding,oxidation-reduction process
PA0197	tonB2	siderophore transmembrane transporter activity,siderophore transport,outer membrane-bounded periplasmic space,energy transducer activity,transport
PA0198	exbB1	transport,protein transporter activity,membrane
PA0199	exbD1	transporter activity,transport,membrane
PA0201	PA0201	hydrolase activity
PA0202	PA0202	carbon-nitrogen ligase activity, with glutamine as amido-N-donor
PA0203	PA0203	polyamine transport,polyamine binding,periplasmic space
PA0204	PA0204	transport,membrane
PA0205	PA0205	transport,membrane
PA0206	PA0206	polyamine-transporting ATPase activity,polyamine transport,ATP-binding cassette (ABC) transporter complex,ATP binding,ATPase activity,transporter activity,transport,hydrolase activity, acting on acid anhydrides, catalyzing transmembrane movement of substances,putrescine-importing ATPase activity,spermidine-importing ATPase activity,membrane
PA0207	PA0207	sequence-specific DNA binding transcription factor activity,regulation of transcription, DNA-templated
PA0208	mdcA	carbon utilization,cellular catabolic process
PA0209	PA0209	ATP binding,phosphorylation,triphosphoribosyl-dephospho-CoA synthase activity
PA0210	mdcC	carbon utilization,cellular catabolic process
PA0211	mdcD	carbon utilization,cellular catabolic process,ligase activity
PA0212	mdcE	carbon utilization,cellular catabolic process
PA0213	PA0213	nucleotidyltransferase activity
PA0214	PA0214	catalytic activity,metabolic process,transferase activity
PA0215	PA0215	membrane
PA0216	PA0216	sodium:malonate symporter activity
PA0217	PA0217	sequence-specific DNA binding transcription factor activity,regulation of transcription, DNA-templated
PA0218	PA0218	sequence-specific DNA binding transcription factor activity,regulation of transcription, DNA-templated
PA0219	PA0219	metabolic process,oxidoreductase activity,oxidation-reduction process,oxidoreductase activity, acting on the aldehyde or oxo group of donors, NAD or NADP as acceptor
PA0220	PA0220	amino acid transmembrane transport,amino acid transmembrane transporter activity,membrane,histamine uptake
PA0221	PA0221	transaminase activity,pyridoxal phosphate binding,catalytic activity
PA0223	PA0223	catalytic activity,metabolic process,lyase activity
PA0225	PA0225	DNA binding,sequence-specific DNA binding
PA0226	PA0226	metabolic process,CoA-transferase activity
PA0227	PA0227	metabolic process,CoA-transferase activity
PA0228	pcaF	carbon utilization,cellular catabolic process,cellular lipid metabolic process,metabolic process,transferase activity, transferring acyl groups other than amino-acyl groups,protocatechuate catabolic process,catalytic activity
PA0229	pcaT	transport,membrane,integral component of membrane,transmembrane transporter activity,transmembrane transport,transporter activity
PA0230	pcaB	carbon utilization,cellular catabolic process,catalytic activity,protocatechuate catabolic process,3-carboxy-cis,cis-muconate cycloisomerase activity
PA0231	pcaD	carbon utilization,cellular catabolic process,beta-ketoadipate pathway,3-oxoadipate enol-lactonase activity
PA0232	pcaC	peroxiredoxin activity,oxidation-reduction process
PA0233	PA0233	sequence-specific DNA binding transcription factor activity,regulation of transcription, DNA-templated
PA0234	PA0234	cell outer membrane
PA0235	pcaK	transport,carbon utilization,membrane,aromatic compound catabolic process,cellular catabolic process,transporter activity,integral component of membrane,transmembrane transport
PA0236	PA0236	DNA binding,regulation of transcription, DNA-templated
PA0237	PA0237	metabolic process,oxidoreductase activity,oxidation-reduction process
PA0239	PA0239	membrane
PA0240	PA0240	transport,porin activity,integral component of membrane
PA0241	PA0241	integral component of membrane,transmembrane transport
PA0243	PA0243	DNA binding
PA0244	PA0244	shikimate 3-dehydrogenase (NADP+) activity,oxidation-reduction process
PA0245	aroQ2	tryptophan biosynthetic process,fumarylacetoacetase activity,cellular amino acid metabolic process,tyrosine biosynthetic process,L-phenylalanine biosynthetic process,3-dehydroquinate dehydratase activity
PA0246	PA0246	integral component of membrane,transmembrane transport,transport
PA0247	pobA	4-hydroxybenzoate 3-monooxygenase activity,benzoate catabolic process,metabolic process,oxidoreductase activity
PA0248	PA0248	regulation of transcription, DNA-templated,DNA binding,sequence-specific DNA binding transcription factor activity,sequence-specific DNA binding
PA0249	PA0249	N-acetyltransferase activity
PA0250	PA0250	adenyl nucleotide binding
PA0253	hudR	sequence-specific DNA binding transcription factor activity,intracellular,regulation of transcription, DNA-templated
PA0254	hudA	FMN binding,oxidoreductase activity,oxidation-reduction process,plasma membrane,ubiquinone biosynthetic process,carboxy-lyase activity
PA0257	PA0257	nucleic acid binding,DNA integration
PA0265	davD	metabolic process,oxidoreductase activity,oxidation-reduction process,succinate-semialdehyde dehydrogenase [NAD(P)+] activity,gamma-aminobutyric acid catabolic process,oxidoreductase activity, acting on the aldehyde or oxo group of donors, NAD or NADP as acceptor
PA0266	davT	catalytic activity,pyridoxal phosphate binding,transaminase activity,4-aminobutyrate transaminase activity,gamma-aminobutyric acid metabolic process
PA0267	PA0267	phosphorelay signal transduction system
PA0268	PA0268	sequence-specific DNA binding transcription factor activity,regulation of transcription, DNA-templated,catalytic activity,pyridoxal phosphate binding,biosynthetic process
PA0269	PA0269	peroxiredoxin activity,oxidation-reduction process
PA0272	PA0272	sequence-specific DNA binding transcription factor activity,regulation of transcription, DNA-templated
PA0273	PA0273	integral component of membrane,transmembrane transport
PA0275	PA0275	sequence-specific DNA binding transcription factor activity,intracellular,regulation of transcription, DNA-templated,DNA binding
PA0277	PA0277	metalloendopeptidase activity,proteolysis,membrane
PA0278	PA0278	integral component of membrane
PA0279	PA0279	sequence-specific DNA binding transcription factor activity,regulation of transcription, DNA-templated
PA0280	cysA	transport,ATP binding,ATPase activity
PA0281	cysW	transport,membrane,sulfate transport,sulfate transmembrane-transporting ATPase activity,sulfate transmembrane transporter activity,integral component of membrane
PA0282	cysT	transport,membrane,sulfate transport,sulfate transmembrane transporter activity,integral component of membrane,sulfate transmembrane-transporting ATPase activity
PA0283	sbp	transport,sulfate transport,sulfate transmembrane-transporting ATPase activity,secondary active sulfate transmembrane transporter activity,outer membrane-bounded periplasmic space
PA0285	PA0285	protein binding,phosphorelay sensor kinase activity,phosphorelay signal transduction system,signal transducer activity,signal transduction
PA0286	desA	lipid metabolic process,DNA binding,transposase activity,transposition, DNA-mediated
PA0287	gpuP	transporter activity,transport,membrane,transmembrane transport
PA0288	gpuA	hydrolase activity, acting on carbon-nitrogen (but not peptide) bonds, in linear amidines,metal ion binding
PA0289	gpuR	positive regulation of hydrolase activity,sequence-specific DNA binding transcription factor activity,regulation of transcription, DNA-templated
PA0290	PA0290	signal transducer activity,signal transduction,phosphorelay sensor kinase activity,phosphorelay signal transduction system,protein binding
PA0291	oprE	porin activity,outer membrane,transport
PA0292	aguA	agmatine deiminase activity,putrescine biosynthetic process from arginine,putrescine biosynthetic process,protein-arginine deiminase activity
PA0293	aguB	N-carbamoylputrescine amidase activity,putrescine biosynthetic process from arginine,nitrogen compound metabolic process,hydrolase activity, acting on carbon-nitrogen (but not peptide) bonds,polyamine biosynthetic process
PA0294	aguR	negative regulation of hydrolase activity,DNA binding
PA0295	PA0295	polyamine transport,polyamine binding,periplasmic space
PA0296	spuI	catalytic activity,glutamate-ammonia ligase activity,glutamine biosynthetic process,nitrogen compound metabolic process,spermidine catabolic process,putrescine catabolic process
PA0297	spuA	spermidine catabolic process,glutamine metabolic process,hydrolase activity
PA0298	spuB	spermidine catabolic process,glutamate-ammonia ligase activity,glutamine biosynthetic process,nitrogen compound metabolic process,catalytic activity
PA0299	spuC	transaminase activity,putrescine catabolic process,catalytic activity,pyridoxal phosphate binding
PA0300	spuD	putrescine binding,polyamine transport
PA0301	spuE	spermidine binding,polyamine transport,extracellular space
PA0302	spuF	transport,ATP binding,ATPase activity,polyamine-transporting ATPase activity,polyamine transport,ATP-binding cassette (ABC) transporter complex,transporter activity,spermidine transport,putrescine transport
PA0303	spuG	transport,membrane,spermidine transport,putrescine transport
PA0304	spuH	transport,membrane,spermidine transport,putrescine transport
PA0305	hacB	hydrolase activity,antibiotic biosynthetic process,hydrolase activity, acting on carbon-nitrogen (but not peptide) bonds, in linear amides
PA0306	PA0306	DNA binding,sequence-specific DNA binding transcription factor activity,regulation of transcription, DNA-templated,sequence-specific DNA binding
PA0310	PA0310	oxidoreductase activity,oxidoreductase activity, acting on paired donors, with incorporation or reduction of molecular oxygen, 2-oxoglutarate as one donor, and incorporation of one atom each of oxygen into both donors,oxidation-reduction process,iron ion binding,oxidoreductase activity, acting on paired donors, with incorporation or reduction of molecular oxygen,L-ascorbic acid binding
PA0313	PA0313	transport,membrane,transporter activity,integral component of membrane
PA0314	PA0314	transporter activity,transport,outer membrane-bounded periplasmic space
PA0316	serA	NAD binding,oxidation-reduction process,metabolic process,oxidoreductase activity, acting on the CH-OH group of donors, NAD or NADP as acceptor,amino acid binding
PA0317	PA0317	UDP-N-acetylmuramate dehydrogenase activity,oxidoreductase activity,flavin adenine dinucleotide binding,oxidation-reduction process,catalytic activity,oxidoreductase activity, acting on CH-OH group of donors
PA0318	PA0318	catalytic activity,metabolic process
PA0319	PA0319	protein binding
PA0320	carO	response to mercury ion,response to cadmium ion,response to antibiotic
PA0321	PA0321	polyamine metabolic process,hydrolase activity
PA0322	PA0322	transport,membrane,transmembrane transport,amino acid transmembrane transport,amino acid transmembrane transporter activity
PA0323	PA0323	polyamine transport,polyamine binding,periplasmic space
PA0324	PA0324	transport,membrane
PA0325	PA0325	transport,membrane
PA0326	PA0326	transporter activity,ATP binding,transport,hydrolase activity, acting on acid anhydrides, catalyzing transmembrane movement of substances,ATP-binding cassette (ABC) transporter complex,ATPase activity,polyamine-transporting ATPase activity,polyamine transport
PA0328	aaaA	aminopeptidase activity,pathogenesis,cell motility,outer membrane,autotransporter activity
PA0330	rpiA	ribose-5-phosphate isomerase activity,pentose-phosphate shunt, non-oxidative branch
PA0331	ilvA1	phosphoenolpyruvate carboxykinase (ATP) activity,cellular amino acid metabolic process,glycine metabolic process,L-serine metabolic process,threonine metabolic process,L-threonine ammonia-lyase activity,isoleucine biosynthetic process
PA0334	PA0334	transporter activity,plasma membrane,integral component of membrane,transmembrane transport
PA0335	PA0335	metabolic process,phosphatase activity
PA0336	ygdP	nucleotide metabolic process,hydrolase activity
PA0337	ptsP	catalytic activity,protein binding,phosphorylation,transferase activity, transferring phosphorus-containing groups,phosphoenolpyruvate-dependent sugar phosphotransferase system
PA0338	PA0338	signal transducer activity,signal transduction,phosphorelay sensor kinase activity,phosphorelay signal transduction system,protein binding
PA0340	PA0340	integral component of membrane
PA0341	lgt	protein lipoylation,membrane,transferase activity, transferring glycosyl groups,lipoprotein biosynthetic process
PA0342	thyA	thymidylate synthase activity,dTMP biosynthetic process
PA0344	PA0344	GTP binding
PA0347	glpQ	lipid metabolic process,phosphoric diester hydrolase activity
PA0350	folA	dihydrofolate reductase activity,glycine biosynthetic process,nucleotide biosynthetic process,NADP binding,oxidation-reduction process
PA0352	PA0352	transporter activity,transport,membrane,transmembrane transport,integral component of membrane
PA0353	ilvD	catalytic activity,metabolic process,dihydroxy-acid dehydratase activity,branched-chain amino acid biosynthetic process
PA0354	PA0354	methyltransferase activity,RNA binding
PA0355	pfpI	cellular protein metabolic process,bacterial-type flagellum-dependent swarming motility,cellular response to antibiotic,single-species biofilm formation,single-species biofilm formation on inanimate substrate,hydrolase activity, acting on glycosyl bonds
PA0357	mutM	hydrolase activity,DNA repair,DNA repair,damaged DNA binding,DNA-(apurinic or apyrimidinic site) lyase activity,base-excision repair,zinc ion binding,hydrolase activity, hydrolyzing N-glycosyl compounds,DNA binding,catalytic activity,nucleotide-excision repair,nucleic acid binding
PA0358	PA0358	metabolic process,transferase activity, transferring acyl groups
PA0360	PA0360	protein binding
PA0361	PA0361	gamma-glutamyltransferase activity,glutathione metabolic process
PA0362	fdx1	iron-sulfur cluster binding
PA0363	coaD	pantetheine-phosphate adenylyltransferase activity,coenzyme A biosynthetic process,catalytic activity,biosynthetic process
PA0364	PA0364	oxidoreductase activity, acting on CH-OH group of donors,oxidation-reduction process,flavin adenine dinucleotide binding
PA0366	PA0366	metabolic process,oxidoreductase activity,oxidation-reduction process,aldehyde dehydrogenase [NAD(P)+] activity,cellular aldehyde metabolic process,oxidoreductase activity, acting on the aldehyde or oxo group of donors, NAD or NADP as acceptor
PA0367	PA0367	DNA binding
PA0370	PA0370	nucleic acid binding,methyltransferase activity,methylation,rRNA methylation
PA0371	PA0371	metal ion binding,catalytic activity
PA0372	PA0372	catalytic activity,metal ion binding,pyrroloquinoline quinone biosynthetic process,metallopeptidase activity,outer membrane
PA0373	ftsY	GTP binding,SRP-dependent cotranslational protein targeting to membrane,obsolete GTP catabolic process
PA0374	ftsE	ATP binding,ATPase activity,cell division
PA0375	ftsX	FtsZ-dependent cytokinesis,membrane,cell cycle,integral component of membrane
PA0376	rpoH	regulation of transcription, DNA-templated,DNA binding,sequence-specific DNA binding transcription factor activity,DNA-templated transcription, initiation
PA0378	PA0378	peptidoglycan biosynthetic process,peptidoglycan-based cell wall,integral component of membrane,transferase activity, transferring pentosyl groups,transferase activity, transferring glycosyl groups
PA0381	thiG	thiamine biosynthetic process,2-iminoacetate synthase activity,catalytic activity
PA0382	micA	DNA metabolic process,tRNA modification,tRNA (guanine-N7-)-methyltransferase activity
PA0386	PA0386	coproporphyrinogen oxidase activity,cytoplasm,porphyrin-containing compound biosynthetic process,oxidation-reduction process,catalytic activity,iron-sulfur cluster binding
PA0387	PA0387	hydrolase activity,nucleoside triphosphate catabolic process,nucleoside-triphosphatase activity
PA0390	metX	cellular amino acid metabolic process,sulfur compound metabolic process,NADH dehydrogenase (ubiquinone) activity,homoserine O-acetyltransferase activity,cytoplasm,methionine biosynthetic process
PA0391	PA0391	GTPase activity,GTP binding
PA0392	PA0392	membrane
PA0393	proC	pyrroline-5-carboxylate reductase activity,proline biosynthetic process,oxidation-reduction process
PA0395	pilT	type IV pilus,pilus retraction,type IV pilus-dependent motility,ATP binding,transport,ATPase activity
PA0396	pilU	type IV pilus-dependent motility,ATP binding,transport,endodeoxyribonuclease activity, producing 5'-phosphomonoesters
PA0397	PA0397	cation transport,cation transmembrane transporter activity,integral component of membrane,transmembrane transport
PA0399	PA0399	cysteine biosynthetic process from serine,adenyl nucleotide binding
PA0400	PA0400	pyridoxal phosphate binding,catalytic activity
PA0401	PA0401	nucleotide metabolic process,hydrolase activity, acting on carbon-nitrogen (but not peptide) bonds,dihydroorotase activity,pyrimidine nucleotide biosynthetic process,metal ion binding
PA0402	pyrB	glutamate synthase (NADPH) activity,pyrimidine nucleotide metabolic process,cellular amino acid metabolic process,alanine metabolic process,aspartate metabolic process,nucleotide metabolic process,aspartate carbamoyltransferase activity,'de novo' pyrimidine nucleobase biosynthetic process
PA0403	pyrR	regulation of transcription, DNA-templated,methyltransferase activity,nucleotide metabolic process,nucleoside metabolic process
PA0404	PA0404	cytoplasm,DNA repair,DNA recombination,cellular response to DNA damage stimulus,hydrolase activity, acting on ester bonds,nucleic acid binding,nucleobase-containing compound metabolic process
PA0406	tonB3	transport
PA0407	gshB	glutathione synthase activity,ATP binding,glutathione biosynthetic process,cytosol,metal ion binding,catalytic activity
PA0408	pilG	phosphorelay signal transduction system
PA0409	pilH	phosphorelay signal transduction system
PA0410	pilI	signal transducer activity,intracellular,chemotaxis,signal transduction
PA0411	pilJ	signal transducer activity,signal transduction,integral component of membrane,membrane,chemotaxis
PA0412	pilK	S-adenosylmethionine-dependent methyltransferase activity
PA0413	chpA	phosphorelay signal transduction system,signal transducer activity,phosphorylation,transferase activity, transferring phosphorus-containing groups,intracellular,chemotaxis,signal transduction,phosphorelay sensor kinase activity,protein histidine kinase activity,cytoplasm
PA0414	chpB	phosphorelay response regulator activity,phosphorelay signal transduction system,cytoplasm,chemotaxis,protein-glutamate methylesterase activity
PA0415	chpC	signal transducer activity,intracellular,chemotaxis,signal transduction
PA0416	chpD	DNA binding,regulation of transcription, DNA-templated,sequence-specific DNA binding transcription factor activity,sequence-specific DNA binding
PA0417	chpE	amino acid transport,membrane
PA0419	PA0419	rRNA processing,methyltransferase activity
PA0420	bioA	sedoheptulose-7-phosphate:D-glyceraldehyde-3-phosphate glyceronetransferase activity,biotin metabolic process,cofactor biosynthetic process,transaminase activity,pyridoxal phosphate binding,adenosylmethionine-8-amino-7-oxononanoate transaminase activity,biotin biosynthetic process,catalytic activity
PA0421	PA0421	oxidoreductase activity,oxidation-reduction process
PA0422	PA0422	membrane,respiratory electron transport chain
PA0423	pasP	extracellular space
PA0424	mexR	negative regulation of transcription, DNA-templated,transcription regulatory region DNA binding,negative regulation of transmembrane transport,negative regulation of protein secretion,sequence-specific DNA binding transcription factor activity,intracellular,regulation of transcription, DNA-templated,negative regulation of transcription, DNA-templated,negative regulation of transmembrane transport
PA0425	mexA	drug transmembrane transporter activity,response to antibiotic,membrane,transmembrane transport,drug transmembrane transporter activity
PA0426	mexB	drug transmembrane transporter activity,transporter activity,transport,membrane,integral component of membrane,ion transport
PA0427	oprM	drug transmembrane transporter activity,transporter activity,transport,lipid binding,membrane
PA0428	PA0428	nucleic acid binding,ATP binding,ATP-dependent helicase activity,ATP-dependent RNA helicase activity,ribosome assembly,bacterial-type flagellum-dependent swarming motility,single-species biofilm formation
PA0430	metF	methylenetetrahydrofolate reductase (NAD(P)H) activity,methionine metabolic process,oxidation-reduction process,cytosol,methionine biosynthetic process
PA0432	sahH	adenosylhomocysteinase activity,one-carbon metabolic process
PA0434	PA0434	receptor activity,transporter activity,transport,membrane,iron ion binding,siderophore transmembrane transporter activity,siderophore transport
PA0436	PA0436	DNA binding,negative regulation of transcription, DNA-templated
PA0437	codA	chitinase activity,nucleotide metabolic process,hydrolase activity, acting on carbon-nitrogen (but not peptide) bonds
PA0438	codB	transport,nucleotide metabolic process,nucleobase transmembrane transporter activity,nucleobase transport,membrane
PA0439	PA0439	iron-sulfur cluster binding,dihydroorotate dehydrogenase activity,UMP biosynthetic process,oxidation-reduction process,cytoplasm,oxidoreductase activity, acting on the CH-CH group of donors,catalytic activity
PA0440	PA0440	oxidation-reduction process,oxidoreductase activity,iron-sulfur cluster binding
PA0441	dht	hydrolase activity, acting on carbon-nitrogen (but not peptide) bonds,cytoplasm,pyrimidine nucleobase catabolic process,hydrolase activity, acting on carbon-nitrogen (but not peptide) bonds, in cyclic amides
PA0443	PA0443	nucleobase transmembrane transporter activity,nucleobase transport,membrane
PA0444	PA0444	metabolic process,hydrolase activity,hydrolase activity, acting on carbon-nitrogen (but not peptide) bonds, in linear amidines
PA0445	PA0445	DNA binding,transposase activity,transposition, DNA-mediated,DNA repair
PA0446	PA0446	catalytic activity
PA0447	gcdH	metabolic process,oxidoreductase activity, acting on the CH-CH group of donors,flavin adenine dinucleotide binding,oxidation-reduction process,acyl-CoA dehydrogenase activity
PA0448	gcdR	sequence-specific DNA binding transcription factor activity,regulation of transcription, DNA-templated
PA0450	PA0450	inorganic phosphate transmembrane transporter activity,phosphate ion transport,membrane
PA0452	PA0452	membrane
PA0455	dbpA	nucleic acid binding,ATP binding,ATP-dependent helicase activity
PA0456	PA0456	DNA binding,regulation of transcription, DNA-templated,nucleic acid binding
PA0458	PA0458	transport,integral component of membrane,transmembrane transport
PA0459	PA0459	ATP binding,protein metabolic process
PA0461	PA0461	metabolic process,transferase activity, transferring acyl groups
PA0463	creB	phosphorelay signal transduction system,DNA binding,regulation of transcription, DNA-templated
PA0464	creC	phosphorelay signal transduction system,phosphorelay sensor kinase activity,signal transduction,membrane,signal transducer activity,integral component of membrane
PA0467	PA0467	protein binding
PA0468	PA0468	magnesium ion binding,carbon-oxygen lyase activity,antibiotic catabolic process,response to antibiotic
PA0469	PA0469	catalytic activity
PA0470	fiuA	ferrichrome transport,ferrichrome transporter activity,receptor activity,transporter activity,transport,membrane,iron ion binding,siderophore transmembrane transporter activity,siderophore transport,ferrichrome transporter activity,signaling receptor activity,ferrichrome transport,cell surface receptor signaling pathway,outer membrane
PA0471	fiuR	sigma factor antagonist activity,regulation of iron ion transport,plasma membrane
PA0472	fiuI	sigma factor activity,DNA binding,sequence-specific DNA binding transcription factor activity,DNA-templated transcription, initiation,regulation of transcription, DNA-templated,regulation of iron ion transport
PA0473	PA0473	protein binding
PA0475	PA0475	DNA binding
PA0476	PA0476	nucleobase transmembrane transporter activity,nucleobase transport,membrane
PA0477	PA0477	sequence-specific DNA binding transcription factor activity,regulation of transcription, DNA-templated
PA0478	PA0478	N-acetyltransferase activity
PA0479	PA0479	sequence-specific DNA binding transcription factor activity,regulation of transcription, DNA-templated
PA0480	PA0480	beta-ketoadipate pathway,3-oxoadipate enol-lactonase activity
PA0482	glcB	malate synthase activity,glyoxylate cycle,catalytic activity
PA0483	PA0483	N-acetyltransferase activity
PA0484	PA0484	metabolic process,amino acid binding
PA0485	PA0485	transporter activity,integral component of plasma membrane,transport,membrane
PA0486	PA0486	transferase activity, transferring phosphorus-containing groups
PA0487	PA0487	sequence-specific DNA binding transcription factor activity,regulation of transcription, DNA-templated,transport,molybdenum ion binding,transporter activity,ATP binding,hydrolase activity, acting on acid anhydrides, catalyzing transmembrane movement of substances,ATP-binding cassette (ABC) transporter complex,molybdate ion transmembrane transporter activity,molybdate ion transport
PA0489	PA0489	nucleoside metabolic process
PA0491	PA0491	sequence-specific DNA binding transcription factor activity,regulation of transcription, DNA-templated
PA0492	PA0492	catalytic activity,carbohydrate metabolic process
PA0493	PA0493	acetyl-CoA carboxylase activity,fatty acid biosynthetic process,acetyl-CoA carboxylase complex
PA0494	PA0494	catalytic activity,metabolic process,ligase activity,ATP binding,metal ion binding,biotin carboxylase activity
PA0497	PA0497	cell adhesion,pilus
PA0498	PA0498	cell adhesion,pilus
PA0499	PA0499	outer membrane-bounded periplasmic space,pilus organization,chaperone-mediated protein folding,cell wall organization
PA0500	bioB	biotin synthase activity,biotin biosynthetic process,catalytic activity,iron-sulfur cluster binding
PA0501	bioF	catalytic activity,pyridoxal phosphate binding,8-amino-7-oxononanoate synthase activity,biotin biosynthetic process,biosynthetic process,metabolic process,transferase activity
PA0503	PA0503	biotin biosynthetic process,carboxyl-O-methyltransferase activity,metabolic process,methyltransferase activity
PA0504	bioD	magnesium ion binding,dethiobiotin synthase activity,ATP binding,biotin biosynthetic process
PA0506	PA0506	acyl-CoA dehydrogenase activity,oxidation-reduction process,oxidoreductase activity, acting on the CH-CH group of donors,metabolic process,flavin adenine dinucleotide binding
PA0507	PA0507	oxidoreductase activity, acting on the CH-CH group of donors,oxidation-reduction process,acyl-CoA dehydrogenase activity,metabolic process,flavin adenine dinucleotide binding
PA0508	PA0508	metabolic process,oxidoreductase activity, acting on the CH-CH group of donors,flavin adenine dinucleotide binding,oxidation-reduction process,acyl-CoA dehydrogenase activity
PA0509	nirN	protein binding,electron carrier activity,heme binding,heme biosynthetic process
PA0510	nirE	metabolic process,methyltransferase activity,porphyrin-containing compound biosynthetic process,precorrin-2 dehydrogenase activity,oxidation-reduction process,coenzyme biosynthetic process,anaerobic respiration,heme biosynthetic process,methyltransferase activity
PA0511	nirJ	generation of precursor metabolites and energy,heme biosynthetic process,cofactor biosynthetic process,catalytic activity,iron-sulfur cluster binding,heme biosynthetic process
PA0512	nirH	coenzyme biosynthetic process,heme biosynthetic process
PA0513	nirG	coenzyme biosynthetic process,heme biosynthetic process
PA0514	nirL	heme biosynthetic process
PA0515	PA0515	regulation of transcription, DNA-templated,sequence-specific DNA binding
PA0516	nirF	generation of precursor metabolites and energy,cofactor biosynthetic process
PA0517	nirC	electron carrier activity,heme binding
PA0518	nirM	electron carrier activity,heme binding,iron ion binding
PA0519	nirS	electron carrier activity,heme binding,protein binding,nitrite reductase (NO-forming) activity
PA0520	nirQ	ATP binding,ATPase activity
PA0521	PA0521	heme-copper terminal oxidase activity,membrane,cytochrome-c oxidase activity,respiratory electron transport chain
PA0522	PA0522	integral component of membrane
PA0523	norC	electron carrier activity,heme binding,iron ion binding
PA0524	norB	cytochrome-c oxidase activity,oxidation-reduction process,iron ion binding,electron carrier activity,aerobic respiration,integral component of membrane,heme binding
PA0527	dnr	regulation of transcription, DNA-templated,denitrification pathway,regulation of transcription, DNA-templated,positive regulation of nitrogen compound metabolic process,positive regulation of oxidoreductase activity,response to nitric oxide,sequence-specific DNA binding transcription factor activity,intracellular,DNA binding
PA0527.1	rsmY	regulation of translation, ncRNA-mediated,regulation of secondary metabolic process,quorum sensing,regulation of single-species biofilm formation,protein secretion by the type III secretion system,protein secretion by the type VI secretion system
PA0528	PA0528	sequence-specific DNA binding transcription factor activity,regulation of transcription, DNA-templated
PA0529	PA0529	catalytic activity,molybdenum ion binding,pyridoxal phosphate binding
PA0530	PA0530	catalytic activity,pyridoxal phosphate binding,transaminase activity
PA0533	PA0533	signal transducer activity,signal transduction,sequence-specific DNA binding transcription factor activity,regulation of transcription, DNA-templated,DNA binding
PA0534	pauB1	polyamine catabolic process,oxidoreductase activity,oxidation-reduction process
PA0535	PA0535	DNA binding,sequence-specific DNA binding
PA0538	dsbB	oxidation-reduction process,protein folding,protein disulfide oxidoreductase activity,membrane
PA0539	PA0539	membrane
PA0541	PA0541	iron ion binding,electron carrier activity,heme binding,electron transport chain,periplasmic space
PA0545	PA0545	oxidoreductase activity,oxidation-reduction process
PA0546	metK	methionine adenosyltransferase activity,ATP binding,S-adenosylmethionine biosynthetic process
PA0547	PA0547	metabolic process,methyltransferase activity,sequence-specific DNA binding transcription factor activity,regulation of transcription, DNA-templated
PA0548	tktA	catalytic activity,metabolic process,transketolase activity
PA0551	epd	oxidoreductase activity, acting on the aldehyde or oxo group of donors, NAD or NADP as acceptor,oxidation-reduction process,cytoplasm,pyridoxal phosphate biosynthetic process,erythrose-4-phosphate dehydrogenase activity,NAD binding
PA0552	pgk	phosphoglycerate kinase activity,glycolytic process
PA0555	fda	carbohydrate metabolic process,zinc ion binding,aldehyde-lyase activity,catalytic activity,fructose-bisphosphate aldolase activity,glycolytic process
PA0558	PA0558	metabolic process,methyltransferase activity
PA0559	PA0559	oxidation-reduction process
PA0562	PA0562	metabolic process,hydrolase activity
PA0563	PA0563	integral component of membrane
PA0564	PA0564	sequence-specific DNA binding transcription factor activity,regulation of transcription, DNA-templated,sequence-specific DNA binding,DNA binding
PA0565	PA0565	peroxiredoxin activity,oxidation-reduction process
PA0567	PA0567	integral component of membrane
PA0572	PA0572	protein secretion by the type II secretion system,protein transport by the Sec complex,interaction with host via protein secreted by type II secretion system
PA0575	PA0575	signal transducer activity,signal transduction,transporter activity,transport,phosphorelay sensor kinase activity,phosphorelay signal transduction system,protein binding
PA0576	rpoD	regulation of transcription, DNA-templated,sigma factor activity,DNA binding,sequence-specific DNA binding transcription factor activity,DNA-templated transcription, initiation
PA0577	dnaG	DNA primase activity,DNA replication, synthesis of RNA primer,DNA binding,DNA replication,zinc ion binding,nucleotidyltransferase activity
PA0578	PA0578	carbon-nitrogen ligase activity, with glutamine as amido-N-donor
PA0579	rpsU	structural constituent of ribosome,ribosome,translation,intracellular
PA0580	gcp	L-seryl-tRNASec selenium transferase activity,cellular protein metabolic process,metalloendopeptidase activity,threonylcarbamoyladenosine biosynthetic process
PA0581	PA0581	plasma membrane,phospholipid biosynthetic process,acyl-phosphate glycerol-3-phosphate acyltransferase activity
PA0582	folB	cofactor biosynthetic process,dihydroneopterin aldolase activity,folic acid-containing compound metabolic process
PA0583	PA0583	2-amino-4-hydroxy-6-hydroxymethyldihydropteridine diphosphokinase activity,folic acid-containing compound biosynthetic process
PA0584	cca	tRNA 3'-terminal CCA addition,RNA binding,RNA processing,nucleotidyltransferase activity,tRNA adenylyltransferase activity,ATP binding
PA0588	PA0588	protein kinase activity
PA0589	PA0589	thiosulfate sulfurtransferase activity,cytoplasm
PA0590	apaH	purine nucleotide metabolic process,formyltetrahydrofolate deformylase activity,nucleotide metabolic process,bis(5'-nucleosyl)-tetraphosphatase (symmetrical) activity,hydrolase activity
PA0592	ksgA	homogentisate 1,2-dioxygenase activity,RNA metabolic process,rRNA modification,rRNA (adenine-N6,N6-)-dimethyltransferase activity,rRNA methyltransferase activity,rRNA processing,rRNA (adenine) methyltransferase activity
PA0593	pdxA	vitamin B6 metabolic process,cofactor biosynthetic process,pyridoxine biosynthetic process,4-hydroxythreonine-4-phosphate dehydrogenase activity,NAD binding,oxidation-reduction process,oxidoreductase activity, acting on the CH-OH group of donors, NAD or NADP as acceptor
PA0594	surA	isomerase activity,peptidyl-prolyl cis-trans isomerase activity,protein folding,outer membrane-bounded periplasmic space,peptide binding,biofilm formation,Gram-negative-bacterium-type cell outer membrane assembly,protein stabilization,unfolded protein binding,chaperone mediated protein folding requiring cofactor,maintenance of stationary phase
PA0595	lptD	response to stimulus,response to organic substance,outer membrane,membrane organization,cell outer membrane,lipopolysaccharide transport,Gram-negative-bacterium-type cell outer membrane assembly,lipopolysaccharide export,lipopolysaccharide export
PA0596	PA0596	transferase activity, transferring phosphorus-containing groups
PA0597	PA0597	biosynthetic process,nucleotidyltransferase activity
PA0600	agtS	phosphorylation,transferase activity, transferring phosphorus-containing groups,signal transducer activity,signal transduction,phosphorelay sensor kinase activity,membrane,transporter activity,transport,protein binding,phosphorelay signal transduction system,integral component of membrane,protein dimerization activity
PA0601	agtR	phosphorelay signal transduction system,DNA binding,regulation of transcription, DNA-templated,sequence-specific DNA binding transcription factor activity
PA0603	agtA	polyamine-transporting ATPase activity,polyamine transport,ATP-binding cassette (ABC) transporter complex,transporter activity,ATP binding,transport,hydrolase activity, acting on acid anhydrides, catalyzing transmembrane movement of substances,ATPase activity
PA0605	agtC	transport,membrane
PA0606	agtD	transport,membrane
PA0607	rpe	carbohydrate metabolic process,racemase and epimerase activity, acting on carbohydrates and derivatives,ribulose-phosphate 3-epimerase activity,pentose-phosphate shunt,catalytic activity,metabolic process
PA0608	PA0608	metabolic process,hydrolase activity,phosphoglycolate phosphatase activity,glycolate biosynthetic process
PA0609	trpE	generation of precursor metabolites and energy,cellular amino acid metabolic process,L-phenylalanine metabolic process,ubiquinone biosynthetic process,anthranilate synthase activity,tryptophan biosynthetic process,biosynthetic process,oxo-acid-lyase activity
PA0610	prtN	regulation of transcription, DNA-templated,positive regulation of secondary metabolite biosynthetic process
PA0611	prtR	negative regulation of secondary metabolite biosynthetic process,sequence-specific DNA binding,DNA binding
PA0612	ptrB	positive regulation of secondary metabolite biosynthetic process,positive regulation of cellular biosynthetic process,zinc ion binding
PA0617	PA0617	copper ion binding,amine metabolic process,quinone binding
PA0629	PA0629	chitinase activity,chitin catabolic process,cell wall macromolecule catabolic process
PA0639	PA0639	protein binding
PA0641	PA0641	protein binding
PA0649	trpG	anthranilate synthase activity,tryptophan biosynthetic process,metabolic process
PA0650	trpD	metabolic process,transferase activity, transferring glycosyl groups,tryptophan biosynthetic process,anthranilate phosphoribosyltransferase activity
PA0651	trpC	catalytic activity,metabolic process,tryptophan metabolic process,indole-3-glycerol-phosphate synthase activity,tryptophan biosynthetic process
PA0652	vfr	positive regulation of multi-organism process,pathogenesis,sequence-specific DNA binding transcription factor activity,intracellular,regulation of transcription, DNA-templated,DNA binding
PA0653	PA0653	response to oxidative stress
PA0654	speD	metabolic process,adenosylmethionine decarboxylase activity,spermidine biosynthetic process
PA0655	PA0655	ubiquinone biosynthetic process,protein metabolic process,oxidation-reduction process
PA0656	PA0656	catalytic activity
PA0657	PA0657	ATP binding
PA0658	PA0658	metabolic process,oxidoreductase activity
PA0659	PA0659	integral component of membrane
PA0660	PA0660	catalytic activity,nitronate monooxygenase activity,oxidation-reduction process
PA0662	argC	cellular amino acid metabolic process,beta-lactamase activity,N-acetyl-gamma-glutamyl-phosphate reductase activity,arginine biosynthetic process,oxidation-reduction process,cytoplasm,cellular amino acid biosynthetic process,oxidoreductase activity, acting on the aldehyde or oxo group of donors, NAD or NADP as acceptor,protein dimerization activity,NAD binding
PA0665	PA0665	iron-sulfur cluster assembly,structural molecule activity,iron-sulfur cluster binding
PA0666	PA0666	ATP binding,amino sugar metabolic process,peptidoglycan turnover,phosphotransferase activity, alcohol group as acceptor
PA0668	tyrZ	chorismate mutase activity,cellular amino acid metabolic process,tryptophan metabolic process,tRNA aminoacylation,cellular protein metabolic process,RNA binding,nucleotide binding,tyrosine-tRNA ligase activity,ATP binding,cytoplasm,tyrosyl-tRNA aminoacylation,aminoacyl-tRNA ligase activity,tRNA aminoacylation for protein translation
PA0669	PA0669	nucleic acid binding,DNA replication,3'-5' exonuclease activity,DNA binding,DNA-directed DNA polymerase activity,catalytic activity
PA0670	PA0670	damaged DNA binding,DNA-directed DNA polymerase activity,DNA repair
PA0672	hemO	heme oxygenase (decyclizing) activity,oxidation-reduction process,heme oxidation
PA0674	vreA	outer membrane,transport,signaling receptor activity,periplasmic space
PA0675	vreI	DNA binding,sequence-specific DNA binding transcription factor activity,DNA-templated transcription, initiation,regulation of transcription, DNA-templated,sigma factor activity,pathogenesis,cytosol
PA0676	vreR	sigma factor antagonist activity,plasma membrane
PA0677	hxcW	protein transporter activity,protein secretion by the type II secretion system,type II protein secretion system complex
PA0678	hxcU	protein transporter activity,protein secretion by the type II secretion system,type II protein secretion system complex
PA0679	hxcP	type II protein secretion system complex
PA0680	hxcV	protein transporter activity,protein secretion by the type II secretion system,type II protein secretion system complex
PA0681	hxcT	secretion,protein transporter activity,protein secretion by the type II secretion system,type II protein secretion system complex
PA0682	hxcX	protein secretion,integral component of membrane,type II protein secretion system complex
PA0683	hxcY	type II protein secretion system complex
PA0684	hxcZ	extracellular transport,type II protein secretion system complex
PA0685	hxcQ	protein secretion,protein transporter activity,protein secretion by the type II secretion system,outer membrane,type II protein secretion system complex
PA0686	hxcR	ATP binding,transport,protein transporter activity,protein secretion by the type II secretion system,type II protein secretion system complex
PA0687	hxcS	protein transporter activity,protein secretion by the type II secretion system,type II protein secretion system complex
PA0688	lapA	molecular_function,cellular_component,transport,biological_process,protein secretion by the type II secretion system,protein transport by the Sec complex
PA0689	lapB	protein secretion by the type II secretion system,protein transport by the Sec complex
PA0690	pdtA	protein secretion by the type V secretion system,pathogenesis,type V protein secretion system complex
PA0691	phdA	toxin-antitoxin pair type II binding,single-species biofilm formation,cell death
PA0692	pdtB	outer membrane,protein secretion by the type V secretion system,type V protein secretion system complex
PA0693	exbB2	transport,protein transporter activity,membrane
PA0694	exbD2	transport,membrane,transporter activity
PA0695	PA0695	transport
PA0696	PA0696	cell outer membrane,integral component of membrane
PA0699	PA0699	isomerase activity
PA0701	PA0701	sequence-specific DNA binding transcription factor activity,regulation of transcription, DNA-templated
PA0702	PA0702	iron ion binding,fatty acid biosynthetic process,oxidoreductase activity,oxidation-reduction process
PA0703	PA0703	transporter activity,transport,membrane,transmembrane transport,integral component of membrane,transmembrane transporter activity
PA0704	PA0704	carbon-nitrogen ligase activity, with glutamine as amido-N-donor
PA0705	migA	transferase activity, transferring glycosyl groups,lipopolysaccharide core region biosynthetic process,lipopolysaccharide transport,single-species biofilm formation,transferase activity, transferring glycosyl groups
PA0706	cat	response to antibiotic
PA0707	toxR	positive regulation of transcription, DNA-templated
PA0708	PA0708	sequence-specific DNA binding transcription factor activity,regulation of transcription, DNA-templated
PA0710	gloA2	lactoylglutathione lyase activity,metal ion binding
PA0711	PA0711	N-acetyltransferase activity
PA0715	PA0715	RNA binding,RNA-directed DNA polymerase activity,RNA-dependent DNA replication
PA0716	PA0716	ATP binding
PA0728	PA0728	DNA binding,DNA recombination,DNA integration
PA0732	PA0732	transferase activity,peptidoglycan L,D-transpeptidase activity,cysteine-type peptidase activity
PA0733	PA0733	RNA binding,pseudouridine synthesis,RNA modification,pseudouridine synthase activity,intramolecular transferase activity
PA0739	PA0739	sequence-specific DNA binding transcription factor activity,regulation of transcription, DNA-templated
PA0740	sdsA1	protein dimerization activity
PA0743	PA0743	phosphogluconate dehydrogenase (decarboxylating) activity,pentose-phosphate shunt,oxidation-reduction process,3-hydroxyisobutyrate dehydrogenase activity,NAD binding,oxidoreductase activity,oxidoreductase activity, acting on the CH-OH group of donors, NAD or NADP as acceptor,coenzyme binding,valine metabolic process
PA0744	PA0744	catalytic activity,metabolic process
PA0745	PA0745	catalytic activity,metabolic process
PA0746	PA0746	oxidoreductase activity, acting on the CH-CH group of donors,oxidation-reduction process,metabolic process,flavin adenine dinucleotide binding,acyl-CoA dehydrogenase activity
PA0747	PA0747	metabolic process,oxidoreductase activity,oxidation-reduction process,oxidoreductase activity, acting on the aldehyde or oxo group of donors, NAD or NADP as acceptor,methylmalonate-semialdehyde dehydrogenase (acylating) activity
PA0750	ung	uracil DNA N-glycosylase activity,DNA repair,base-excision repair,hydrolase activity, hydrolyzing N-glycosyl compounds
PA0751	PA0751	regulation of gene expression,integral component of membrane
PA0754	PA0754	outer membrane-bounded periplasmic space
PA0755	opdH	transport,porin activity,integral component of membrane
PA0756	PA0756	phosphorelay signal transduction system,DNA binding,regulation of transcription, DNA-templated
PA0757	PA0757	phosphorelay sensor kinase activity,signal transduction,membrane,signal transducer activity,phosphorylation,transferase activity, transferring phosphorus-containing groups,integral component of membrane
PA0759	PA0759	aminomethyltransferase activity,cytoplasm,glycine catabolic process
PA0761	nadB	oxidoreductase activity,oxidation-reduction process,cytoplasm,L-aspartate oxidase activity,NAD biosynthetic process
PA0762	algU	negative regulation of bacterial-type flagellum-dependent cell motility,regulation of polysaccharide biosynthetic process,DNA binding,sequence-specific DNA binding transcription factor activity,DNA-templated transcription, initiation,regulation of transcription, DNA-templated,sigma factor activity,positive regulation of response to oxidative stress,positive regulation of cell adhesion involved in…
PA0763	mucA	sigma factor antagonist activity,regulation of polysaccharide biosynthetic process
PA0764	mucB	regulation of polysaccharide biosynthetic process
PA0765	mucC	regulation of transcription, DNA-templated,Gram-negative-bacterium-type cell wall,regulation of polysaccharide biosynthetic process
PA0766	mucD	protein binding,catalytic activity,proteolysis,serine-type endopeptidase activity,signal transduction,periplasmic space
PA0767	lepA	GTPase activity,GTP binding
PA0768	lepB	peptidase activity,proteolysis,serine-type peptidase activity,membrane,integral component of membrane
PA0770	rnc	RNA binding,ribonuclease III activity,rRNA catabolic process,RNA processing
PA0771	era	GTP binding,RNA binding,intracellular
PA0772	recO	DNA repair,DNA recombination
PA0773	pdxJ	cytoplasm,pyridoxine biosynthetic process,pyridoxine 5'-phosphate synthase activity,catalytic activity
PA0774	PA0774	tRNA wobble uridine modification,tRNA (uracil) methyltransferase activity
PA0775	PA0775	metabolic process,methyltransferase activity,tRNA wobble uridine modification,tRNA (uracil) methyltransferase activity
PA0777	PA0777	transporter activity,transport
PA0779	asrA	regulation of nitric oxide metabolic process,cellular response to antibiotic,ATP-dependent peptidase activity,ATP binding,proteolysis,serine-type endopeptidase activity,sequence-specific DNA binding
PA0780	pruR	regulation of transcription, DNA-templated,proline catabolic process,regulation of transcription, DNA-templated,positive regulation of proline catabolic process to glutamate,sequence-specific DNA binding transcription factor activity,DNA binding
PA0781	PA0781	receptor activity,transporter activity,transport,membrane
PA0782	putA	proline catabolic process to glutamate,proline dehydrogenase activity,1-pyrroline-5-carboxylate dehydrogenase activity,sequence-specific DNA binding transcription factor activity,metabolic process,oxidoreductase activity,oxidation-reduction process,oxidoreductase activity, acting on the aldehyde or oxo group of donors, NAD or NADP as acceptor
PA0783	putP	proline catabolic process to glutamate,L-proline transmembrane transporter activity,proline:sodium symporter activity,sodium ion transport,proline transport,integral component of membrane,sodium ion binding,transporter activity,transport,membrane,transmembrane transport,L-proline import into cell
PA0784	PA0784	sequence-specific DNA binding transcription factor activity,regulation of transcription, DNA-templated
PA0785	azoR1	oxidoreductase activity, acting on other nitrogenous compounds as donors,oxidation-reduction process,oxidoreductase activity, acting on NAD(P)H, quinone or similar compound as acceptor
PA0786	PA0786	integral component of membrane
PA0787	PA0787	ATP binding
PA0788	PA0788	transferase activity, transferring glycosyl groups
PA0789	PA0789	amino acid transport,integral component of membrane,transmembrane transport,transport,membrane,amino acid transmembrane transport,amino acid transmembrane transporter activity
PA0790	PA0790	integral component of membrane
PA0791	PA0791	DNA binding,sequence-specific DNA binding transcription factor activity,regulation of transcription, DNA-templated,sequence-specific DNA binding
PA0792	prpD	carbon utilization,cellular catabolic process,propionate catabolic process,2-methylcitrate dehydratase activity,propionate catabolic process, 2-methylcitrate cycle,2 iron, 2 sulfur cluster binding
PA0794	PA0794	metabolic process
PA0795	prpC	citrate synthase activity,tricarboxylic acid cycle enzyme complex,tricarboxylic acid cycle,cellular carbohydrate metabolic process,transferase activity, transferring acyl groups, acyl groups converted into alkyl on transfer,cytoplasm
PA0796	prpB	propionate catabolic process, 2-methylcitrate cycle,catalytic activity,metabolic process,methylisocitrate lyase activity
PA0797	PA0797	sequence-specific DNA binding transcription factor activity,regulation of transcription, DNA-templated
PA0798	pmtA	metabolic process,methyltransferase activity
PA0799	PA0799	DNA binding,ATP binding
PA0804	PA0804	oxidoreductase activity,oxidation-reduction process
PA0807	ampDh3	peptidoglycan catabolic process,N-acetylmuramoyl-L-alanine amidase activity,Gram-negative-bacterium-type cell wall,regulation of beta-lactamase activity
PA0808	PA0808	response to stress
PA0809	PA0809	transporter activity,transport,membrane
PA0810	PA0810	metabolic process,hydrolase activity, acting on acid halide bonds, in C-halide compounds,hydrolase activity
PA0811	PA0811	integral component of membrane,transmembrane transport
PA0812	PA0812	transferase activity,L-lysine catabolic process to acetate,catalytic activity
PA0813	PA0813	catalytic activity,pyridoxal phosphate binding,metabolic process
PA0815	PA0815	sequence-specific DNA binding transcription factor activity,regulation of transcription, DNA-templated
PA0816	PA0816	sequence-specific DNA binding transcription factor activity,regulation of transcription, DNA-templated
PA0820	PA0820	nucleic acid binding,endonuclease activity
PA0822	PA0822	hydrolase activity, acting on ester bonds
PA0826.1	PA0826.1	cellular amino acid metabolic process
PA0826.2	ssrA	trans-translation-dependent protein tagging,regulation of protein stability
PA0828	PA0828	DNA binding
PA0829	PA0829	catalytic activity
PA0831	oruR	regulation of transcription, DNA-templated,ornithine catabolic process,DNA binding,sequence-specific DNA binding transcription factor activity
PA0833	PA0833	cell outer membrane,integral component of membrane
PA0834	PA0834	metabolic process,transferase activity, transferring acyl groups
PA0835	pta	metabolic process,transferase activity, transferring acyl groups,acetyltransferase activity,phosphate acetyltransferase activity
PA0836	ackA	organic acid metabolic process,kinase activity,phosphotransferase activity, carboxyl group as acceptor,metabolic process,phosphorylation,intracellular
PA0837	slyD	protein folding
PA0838	PA0838	glutathione peroxidase activity,response to oxidative stress,oxidation-reduction process
PA0839	PA0839	DNA binding
PA0840	PA0840	catalytic activity,FMN binding,oxidoreductase activity,oxidation-reduction process
PA0842	PA0842	biosynthetic process,transferase activity, transferring glycosyl groups
PA0844	plcH	phospholipase C activity,lipid catabolic process,hydrolase activity, acting on ester bonds,protein secretion by the type II secretion system,protein transport by the Tat complex,interaction with host via protein secreted by type II secretion system,lipase activity,phosphatidylcholine phospholipase C activity,hemolysis in other organism,hemolysis in other organism,pathogenesis,pathogenesis,pathoge…
PA0845	cerN	ceramidase activity,sphingosine catabolic process,sphingosine catabolic process
PA0847	PA0847	signal transducer activity,signal transduction,phosphorelay sensor kinase activity,phosphorelay signal transduction system,integral component of membrane,diguanylate cyclase activity
PA0848	ahpB	antioxidant activity,oxidoreductase activity,oxidation-reduction process,peroxiredoxin activity
PA0849	trxB2	pyrimidine nucleotide metabolic process,nucleotide metabolic process,oxidoreductase activity,flavin adenine dinucleotide binding,oxidation-reduction process,thioredoxin-disulfide reductase activity,cytoplasm,removal of superoxide radicals
PA0851	PA0851	cellular amino acid metabolic process,pyridoxal phosphate binding
PA0852	cbpD	viral capsid,protein secretion by the type II secretion system,protein transport by the Sec complex,interaction with host via protein secreted by type II secretion system,chitin binding,extracellular space
PA0854	fumC2	catalytic activity,tricarboxylic acid cycle,lyase activity,fumarate hydratase activity,fumarate metabolic process,tricarboxylic acid cycle enzyme complex
PA0859	PA0859	protein disulfide oxidoreductase activity
PA0860	PA0860	ATP binding,ATPase activity,transport,integral component of membrane,ATPase activity, coupled to transmembrane movement of substances,transmembrane transport
PA0861	rbdA	signal transducer activity,signal transduction,regulation of transcription, DNA-templated
PA0863	PA0863	zinc ion binding,oxidoreductase activity,oxidation-reduction process
PA0864	PA0864	sequence-specific DNA binding transcription factor activity,regulation of transcription, DNA-templated,sequence-specific DNA binding,DNA binding
PA0865	hpd	cellular amino acid metabolic process,transferase activity, transferring pentosyl groups,4-hydroxyphenylpyruvate dioxygenase activity,aromatic amino acid family metabolic process,oxidoreductase activity, acting on single donors with incorporation of molecular oxygen,oxidation-reduction process
PA0866	aroP2	transport,membrane,transmembrane transport,amino acid transport,integral component of membrane,amino acid transmembrane transport,amino acid transmembrane transporter activity
PA0868	PA0868	translation release factor activity,translational termination
PA0869	pbpG	proteolysis,serine-type D-Ala-D-Ala carboxypeptidase activity
PA0870	phhC	L-phenylalanine catabolic process,catalytic activity,pyridoxal phosphate binding,biosynthetic process,cellular amino acid metabolic process,transaminase activity
PA0871	phhB	L-phenylalanine catabolic process,tetrahydrobiopterin biosynthetic process,4-alpha-hydroxytetrahydrobiopterin dehydratase activity
PA0872	phhA	cellular amino acid metabolic process,tyrosine biosynthetic process,L-phenylalanine catabolic process,monooxygenase activity,iron ion binding,aromatic amino acid family metabolic process,oxidation-reduction process,phenylalanine 4-monooxygenase activity,oxidoreductase activity, acting on paired donors, with incorporation or reduction of molecular oxygen, reduced pteridine as one donor, and incorp…
PA0873	phhR	regulation of transcription, DNA-templated,L-phenylalanine catabolic process,ATP binding,signal transducer activity,signal transduction,DNA binding,metabolic process,amino acid binding
PA0875	PA0875	plasma membrane,transport
PA0876	PA0876	sequence-specific DNA binding transcription factor activity,regulation of transcription, DNA-templated
PA0877	PA0877	sequence-specific DNA binding transcription factor activity,regulation of transcription, DNA-templated
PA0879	PA0879	acyl-CoA dehydrogenase activity,oxidation-reduction process,oxidoreductase activity, acting on the CH-CH group of donors,metabolic process,flavin adenine dinucleotide binding
PA0881	PA0881	propionate catabolic process,2-methylcitrate dehydratase activity
PA0882	PA0882	catalytic activity
PA0883	PA0883	catalytic activity
PA0884	PA0884	transport,outer membrane-bounded periplasmic space
PA0886	PA0886	integral component of membrane
PA0887	acsA	leucine-tRNA ligase activity,pyruvate metabolic process,metabolic process,carbon utilization,propionate metabolic process,reductive tricarboxylic acid cycle,cellular catabolic process,catalytic activity,acetate-CoA ligase activity,AMP binding,acetyl-CoA biosynthetic process from acetate
PA0888	aotJ	transport,L-arginine transport,ornithine transport,transporter activity,extracellular space,L-arginine import into cell,L-ornithine import into cell
PA0889	aotQ	L-arginine transport,ornithine transport,transport,membrane,transporter activity,integral component of membrane,L-arginine import into cell,L-ornithine import into cell
PA0890	aotM	L-arginine transport,ornithine transport,transport,membrane,transporter activity,integral component of membrane,L-arginine import into cell,L-ornithine import into cell
PA0891	PA0891	metabolic process,hydrolase activity, acting on ester bonds
PA0892	aotP	L-arginine transport,ornithine transport,ATP binding,ATPase activity,L-arginine import into cell,L-ornithine import into cell
PA0893	argR	regulation of transcription, DNA-templated,regulation of arginine catabolic process,regulation of arginine biosynthetic process,sequence-specific DNA binding transcription factor activity,DNA binding
PA0895	aruC	transaminase activity,pyridoxal phosphate binding,catalytic activity,arginine metabolic process,cellular amino acid metabolic process,N2-acetyl-L-ornithine:2-oxoglutarate 5-aminotransferase activity,arginine biosynthetic process,arginine catabolic process
PA0896	aruF	arginine catabolic process,arginine N-succinyltransferase activity,arginine catabolic process
PA0897	aruG	cellular amino acid metabolic process,arginine catabolic process,arginine N-succinyltransferase activity,arginine catabolic process
PA0898	aruD	cellular amino acid metabolic process,metabolic process,oxidoreductase activity,oxidation-reduction process,arginine catabolic process,succinylglutamate-semialdehyde dehydrogenase activity,oxidoreductase activity, acting on the aldehyde or oxo group of donors, NAD or NADP as acceptor,arginine catabolic process
PA0899	aruB	cellular amino acid metabolic process,arginine metabolic process,N-succinylarginine dihydrolase activity,arginine catabolic process
PA0901	aruE	cellular amino acid metabolic process,metabolic process,zinc ion binding,succinylglutamate desuccinylase activity,arginine catabolic process to glutamate,arginine catabolic process to succinate,hydrolase activity, acting on ester bonds,arginine catabolic process
PA0902	PA0902	catalytic activity,pyridoxal phosphate binding,cellular amino acid metabolic process,lyase activity
PA0903	alaS	threonine-tRNA ligase activity,RNA metabolic process,cellular protein metabolic process,nucleotide binding,alanine-tRNA ligase activity,nucleic acid binding,ATP binding,alanyl-tRNA aminoacylation,ligase activity, forming aminoacyl-tRNA and related compounds,tRNA aminoacylation,cytoplasm
PA0904	lysC	metabolic process,amino acid binding,aspartate kinase activity,cellular amino acid biosynthetic process,lysine biosynthetic process via diaminopimelate
PA0905	rsmA	RNA binding,regulation of carbohydrate metabolic process,mRNA catabolic process,quorum sensing,pathogenesis,regulation of single-species biofilm formation,protein secretion by the type III secretion system,mRNA binding,mRNA binding,mRNA binding,mRNA binding,mRNA binding,protein secretion by the type VI secretion system,regulation of secondary metabolic process
PA0906	alpR	sequence-specific DNA binding,DNA binding,cellular response to DNA damage stimulus,negative regulation of transcription, DNA-templated,autolysis
PA0907	alpA	cellular response to DNA damage stimulus,positive regulation of programmed cell death,autolysis
PA0908	alpB	cellular response to antibiotic,cellular response to DNA damage stimulus,autolysis
PA0909	alpC	cellular response to DNA damage stimulus,autolysis
PA0910	alpD	cellular response to DNA damage stimulus,autolysis
PA0911	alpE	cellular response to DNA damage stimulus,autolysis
PA0913	mgtE	cation transport,cation transmembrane transporter activity,adenyl nucleotide binding,magnesium ion transmembrane transporter activity,membrane,magnesium ion binding,magnesium ion transport
PA0916	PA0916	4 iron, 4 sulfur cluster binding,cytoplasm,transferase activity,peptidyl-L-beta-methylthioaspartic acid biosynthetic process from peptidyl-aspartic acid,catalytic activity,RNA modification,iron-sulfur cluster binding,macromolecule modification
PA0917	kup	potassium ion transmembrane transporter activity,membrane,potassium ion transmembrane transport
PA0918	PA0918	membrane,respiratory electron transport chain
PA0919	PA0919	phospholipid homeostasis,hydrolase activity
PA0920	PA0920	alanylphosphatidylglycerol synthase activity,phospholipid homeostasis
PA0923	dinB	damaged DNA binding,DNA-directed DNA polymerase activity,DNA repair
PA0924	PA0924	metabolic process,sulfuric ester hydrolase activity,catalytic activity
PA0927	ldhA	NAD binding,oxidation-reduction process,metabolic process,oxidoreductase activity, acting on the CH-OH group of donors, NAD or NADP as acceptor
PA0928	gacS	phosphorelay sensor kinase activity,positive regulation of cell motility,positive regulation of secondary metabolite biosynthetic process,phosphorelay signal transduction system,phosphorylation,transferase activity, transferring phosphorus-containing groups,signal transducer activity,signal transduction,integral component of membrane
PA0929	PA0929	transport,phosphorelay signal transduction system,DNA binding,regulation of transcription, DNA-templated
PA0930	PA0930	phosphorelay signal transduction system,transport,phosphorylation,transferase activity, transferring phosphorus-containing groups,phosphorelay sensor kinase activity,signal transduction,membrane,signal transducer activity,integral component of membrane
PA0931	pirA	receptor activity,transporter activity,transport,membrane,iron ion binding,siderophore transmembrane transporter activity,enterobactin transporter activity,siderophore uptake transmembrane transporter activity,enterobactin transport,siderophore transport
PA0932	cysM	fumarate hydratase activity,cellular amino acid metabolic process,sulfur compound metabolic process,cysteine synthase activity,cysteine biosynthetic process from serine
PA0933	ygcA	RNA binding,RNA processing,RNA methyltransferase activity
PA0934	relA	tRNA dimethylallyltransferase activity,response to stimulus,guanosine tetraphosphate metabolic process,metabolic process,amino acid binding,stringent response,pathogenesis
PA0936	lpxO2	catalytic activity,Gram-negative-bacterium-type cell wall,peptidyl-amino acid modification
PA0938	wzz2	lipopolysaccharide biosynthetic process,O antigen biosynthetic process,membrane,Gram-negative-bacterium-type cell wall,Gram-negative-bacterium-type cell outer membrane assembly,Gram-negative-bacterium-type cell outer membrane assembly,Gram-negative-bacterium-type cell outer membrane assembly,plasma membrane,plasma membrane,periplasmic side of plasma membrane
PA0942	PA0942	sequence-specific DNA binding transcription factor activity,intracellular,regulation of transcription, DNA-templated
PA0944	purN	succinate dehydrogenase activity,nucleotide metabolic process,phosphoribosylglycinamide formyltransferase activity,'de novo' IMP biosynthetic process,biosynthetic process,hydroxymethyl-, formyl- and related transferase activity,methyltransferase activity,bacterial-type flagellum-dependent swarming motility,single-species biofilm formation
PA0945	purM	catalytic activity,phosphoribosylformylglycinamidine cyclo-ligase activity,cytoplasm,'de novo' IMP biosynthetic process
PA0947	PA0947	negative regulation of DNA-dependent DNA replication initiation
PA0949	wrbA	RNA metabolic process,electron carrier activity,FMN binding,negative regulation of transcription, DNA-templated,oxidoreductase activity,oxidoreductase activity, acting on NAD(P)H, quinone or similar compound as acceptor,cellular response to oxidative stress,NAD(P)H dehydrogenase (quinone) activity
PA0950	PA0950	arsenate reductase (glutaredoxin) activity,oxidation-reduction process
PA0953	PA0953	cell redox homeostasis,antioxidant activity,oxidoreductase activity,oxidation-reduction process
PA0956	proS	cellular amino acid metabolic process,arginine metabolic process,proline metabolic process,cellular protein metabolic process,aminoacyl-tRNA editing activity,proline-tRNA ligase activity,ATP binding,cytoplasm,prolyl-tRNA aminoacylation,nucleotide binding,aminoacyl-tRNA ligase activity,tRNA aminoacylation for protein translation
PA0958	oprD	porin activity,outer membrane,transport
PA0959	PA0959	catalytic activity
PA0961	PA0961	DNA binding,regulation of transcription, DNA-templated,nucleic acid binding
PA0962	dps	cellular iron ion homeostasis,ferric iron binding,response to stress,oxidation-reduction process,oxidoreductase activity, oxidizing metal ions
PA0963	aspS	nucleotide binding,aminoacyl-tRNA ligase activity,ATP binding,tRNA aminoacylation for protein translation,ligase activity,cytoplasm,nucleic acid binding
PA0965	ruvC	nucleic acid binding,crossover junction endodeoxyribonuclease activity,endodeoxyribonuclease activity,DNA repair,DNA recombination
PA0966	ruvA	ATP binding,DNA repair,DNA recombination,four-way junction helicase activity,Holliday junction helicase complex,DNA binding,DNA helicase activity
PA0967	ruvB	DNA repair,cellular response to chromate,DNA repair,cellular response to selenite ion,DNA binding,ATP binding
PA0968	PA0968	hydrolase activity,thiolester hydrolase activity
PA0969	tolQ	transport,membrane,protein transport,integral component of membrane
PA0970	tolR	transport,transporter activity,protein transport,integral component of membrane
PA0971	tolA	transporter activity,transport,membrane
PA0972	tolB	protein import,periplasmic space,protein transport,protein binding
PA0973	oprL	cell outer membrane,integral component of membrane
PA0974	PA0974	protein binding
PA0975	PA0975	catalytic activity,iron-sulfur cluster binding
PA0978	PA0978	DNA integration,nucleic acid binding
PA0979	PA0979	DNA binding,transposase activity,transposition, DNA-mediated
PA0983	PA0983	DNA binding,transposase activity,transposition, DNA-mediated
PA0984	PA0984	membrane,toxic substance binding,bacteriocin immunity
PA0985	pyoS5	integral component of membrane,cytolysis,defense response to Gram-negative bacterium
PA0986	PA0986	DNA binding,transposase activity,transposition, DNA-mediated
PA0987	PA0987	nucleic acid binding,DNA integration
PA0990	PA0990	hydrolase activity
PA0991	hptA	histidine phosphotransfer kinase activity,phosphorelay signal transduction system,signal transducer activity
PA0992	cupC1	movement of cell or subcellular component,cell adhesion,pilus
PA0993	cupC2	outer membrane-bounded periplasmic space,pilus organization,chaperone-mediated protein folding,cell wall organization
PA0994	cupC3	transporter activity,transport,membrane,protein binding
PA0995	ogt	catalytic activity,DNA repair,methylated-DNA-[protein]-cysteine S-methyltransferase activity
PA0996	pqsA	cofactor biosynthetic process,secondary metabolite biosynthetic process,catalytic activity,metabolic process
PA0997	pqsB	secondary metabolite biosynthetic process,catalytic activity,metabolic process
PA0998	pqsC	secondary metabolite biosynthetic process,catalytic activity,metabolic process,lipid biosynthetic process,transferase activity, transferring acyl groups other than amino-acyl groups,3-oxoacyl-[acyl-carrier-protein] synthase activity,fatty acid biosynthetic process
PA0999	pqsD	secondary metabolite biosynthetic process,lipid biosynthetic process,transferase activity, transferring acyl groups other than amino-acyl groups,catalytic activity,metabolic process,3-oxoacyl-[acyl-carrier-protein] synthase activity,fatty acid biosynthetic process,transferase activity, transferring acyl groups
PA1000	pqsE	cofactor biosynthetic process,secondary metabolite biosynthetic process
PA1001	phnA	anthranilate synthase activity,phenazine biosynthetic process,biosynthetic process,oxo-acid-lyase activity
PA1002	phnB	anthranilate synthase activity,phenazine biosynthetic process,metabolic process
PA1003	mvfR	positive regulation of lyase activity,positive regulation of multi-organism process,regulation of transmembrane transport,transcription regulatory region DNA binding,sequence-specific DNA binding transcription factor activity,regulation of transcription, DNA-templated
PA1004	nadA	transferase activity, transferring alkyl or aryl (other than methyl) groups,quinolinate synthetase A activity,NAD biosynthetic process,4 iron, 4 sulfur cluster binding
PA1005	PA1005	metalloendopeptidase activity,proteolysis,membrane,protein binding,metallopeptidase activity
PA1006	PA1006	cellular metal ion homeostasis,nitrate assimilation,pathogenesis,single-species biofilm formation,protein binding,protein binding,protein binding,cellular transition metal ion homeostasis
PA1008	bcp	response to stimulus,antioxidant activity,oxidoreductase activity,oxidation-reduction process
PA1010	dapA	3-dehydroquinate dehydratase activity,cellular amino acid metabolic process,lysine biosynthetic process,metabolic process,lyase activity,catalytic activity,4-hydroxy-tetrahydrodipicolinate synthase,lysine biosynthetic process via diaminopimelate
PA1013	purC	glutamate-cysteine ligase activity,purine nucleotide metabolic process,nucleotide metabolic process,phosphoribosylaminoimidazolesuccinocarboxamide synthase activity,purine nucleotide biosynthetic process,ATP binding
PA1014	wapB	lipopolysaccharide glucosyltransferase I activity,lipopolysaccharide core region biosynthetic process,transferase activity, transferring glycosyl groups
PA1015	PA1015	DNA binding,regulation of transcription, DNA-templated
PA1016	PA1016	metabolic process,transferase activity, transferring acyl groups other than amino-acyl groups,catalytic activity
PA1017	pauA	cofactor biosynthetic process,cofactor binding,ATP binding,metal ion binding
PA1019	mucK	transport,membrane,integral component of membrane,transmembrane transport,transporter activity
PA1020	PA1020	oxidoreductase activity, acting on the CH-CH group of donors,oxidation-reduction process,metabolic process,flavin adenine dinucleotide binding
PA1021	PA1021	catalytic activity,metabolic process
PA1022	PA1022	metabolic process,oxidoreductase activity, acting on the CH-CH group of donors,oxidation-reduction process,acyl-CoA dehydrogenase activity,flavin adenine dinucleotide binding
PA1023	PA1023	metabolic process,oxidoreductase activity
PA1024	PA1024	nitronate monooxygenase activity,oxidation-reduction process,catalytic activity,oxidoreductase activity,oxidation-reduction process
PA1025	PA1025	transport,porin activity,integral component of membrane
PA1026	PA1026	DNA binding,regulation of DNA-templated transcription, elongation
PA1027	amaB	metabolic process,oxidoreductase activity,oxidation-reduction process,oxidoreductase activity, acting on the aldehyde or oxo group of donors, NAD or NADP as acceptor
PA1028	amaA	oxidoreductase activity,oxidation-reduction process
PA1032	quiP	hydrolase activity,antibiotic biosynthetic process,hydrolase activity, acting on carbon-nitrogen (but not peptide) bonds, in linear amides
PA1033	PA1033	protein binding
PA1035	PA1035	response to desiccation
PA1041	PA1041	cell outer membrane,integral component of membrane
PA1044	PA1044	integral component of membrane
PA1045	PA1045	ATP binding,nucleic acid binding,nucleobase-containing compound metabolic process,ATP-dependent helicase activity,hydrolase activity, acting on acid anhydrides, in phosphorus-containing anhydrides
PA1046	PA1046	carbohydrate metabolic process
PA1047	PA1047	carboxylic ester hydrolase activity,periplasmic space
PA1049	pdxH	pyridoxamine-phosphate oxidase activity,oxidoreductase activity, acting on the CH-NH2 group of donors,oxidation-reduction process,FMN binding,oxidoreductase activity
PA1050	PA1050	DNA binding
PA1051	PA1051	gluconate transmembrane transporter activity,membrane,gluconate transmembrane transport
PA1052	PA1052	glycerate kinase activity,organic acid phosphorylation
PA1053	PA1053	outer membrane
PA1054	shaA	NADH dehydrogenase (ubiquinone) activity,ATP synthesis coupled electron transport,oxidation-reduction process,sodium:proton antiporter activity,sodium ion transmembrane transport
PA1055	shaB	oxidoreductase activity, acting on NAD(P)H,ATP synthesis coupled electron transport,oxidation-reduction process,sodium:proton antiporter activity,sodium ion transmembrane transport
PA1056	shaC	NADH dehydrogenase (ubiquinone) activity,ATP synthesis coupled electron transport,oxidation-reduction process,sodium:proton antiporter activity,sodium ion transmembrane transport
PA1057	shaD	cation transport,cation transmembrane transporter activity,integral component of membrane,sodium:proton antiporter activity,sodium ion transmembrane transport
PA1058	shaE	ion transmembrane transporter activity,integral component of membrane,ion transmembrane transport,sodium:proton antiporter activity,sodium ion transmembrane transport
PA1059	shaF	monovalent cation:proton antiporter activity,monovalent inorganic cation transport,proton transport,sodium:proton antiporter activity,sodium ion transmembrane transport
PA1060	PA1060	membrane
PA1062	PA1062	N-acetyltransferase activity
PA1066	PA1066	metabolic process,oxidoreductase activity
PA1067	PA1067	sequence-specific DNA binding transcription factor activity,regulation of transcription, DNA-templated
PA1068	PA1068	ATP binding,protein folding,response to stress,unfolded protein binding
PA1069	PA1069	protein binding
PA1070	braG	transport,ATP binding,ATPase activity,D-alanine transport,L-alanine transport
PA1071	braF	transport,ATP binding,ATPase activity,D-alanine transport,L-alanine transport,L-isoleucine import into cell,L-valine import into cell
PA1072	braE	transport,membrane,transporter activity,D-alanine transport
PA1073	braD	transport,membrane,transporter activity,D-alanine transport,L-alanine transport,L-isoleucine import into cell
PA1074	braC	branched-chain amino acid transport,amino acid transport,outer membrane-bounded periplasmic space,D-alanine transport,L-alanine transport,L-isoleucine import into cell,L-valine import into cell
PA1077	flgB	bacterial-type flagellum assembly,bacterial-type flagellum basal body, proximal rod,bacterial-type flagellum-dependent cell motility,bacterial-type flagellum basal body
PA1078	flgC	bacterial-type flagellum assembly,bacterial-type flagellum basal body, proximal rod,bacterial-type flagellum basal body, rod,bacterial-type flagellum-dependent cell motility
PA1079	flgD	bacterial-type flagellum hook,protein complex scaffold
PA1080	flgE	movement of cell or subcellular component,Gram-negative-bacterium-type cell wall,flagellum assembly,bacterial-type flagellum-dependent cell motility,bacterial-type flagellum basal body, rod
PA1081	flgF	bacterial-type flagellum assembly,bacterial-type flagellum basal body, proximal rod,bacterial-type flagellum-dependent cell motility,movement of cell or subcellular component,bacterial-type flagellum,bacterial-type flagellum organization
PA1082	flgG	bacterial-type flagellum assembly,bacterial-type flagellum basal body, distal rod,movement of cell or subcellular component,bacterial-type flagellum-dependent cell motility
PA1083	flgH	bacterial-type flagellum-dependent cell motility,bacterial-type flagellum basal body, distal rod, L ring,motor activity
PA1084	flgI	bacterial-type flagellum basal body, distal rod, P ring,bacterial-type flagellum assembly,structural molecule activity
PA1085	flgJ	lysozyme activity,bacterial-type flagellum assembly,amidase activity,bacterial-type flagellum,hydrolase activity, acting on glycosyl bonds
PA1086	flgK	bacterial-type flagellum hook,bacterial-type flagellum assembly,structural molecule activity
PA1087	flgL	bacterial-type flagellum hook,bacterial-type flagellum assembly,structural molecule activity,bacterial-type flagellum,bacterial-type flagellum-dependent cell motility
PA1089	PA1089	phosphoserine phosphatase activity,L-serine biosynthetic process,metabolic process,phosphatase activity
PA1091	fgtA	membrane,CDP-glycerol glycerophosphotransferase activity,transferase activity, transferring glycosyl groups
PA1092	fliC	bacterial-type flagellum-dependent cell motility,movement of cell or subcellular component,bacterial-type flagellum,bacterial-type flagellum organization,structural molecule activity,bacterial-type flagellum-dependent cell motility,bacterial-type flagellum filament
PA1094	fliD	cell adhesion,bacterial-type flagellum filament cap,movement of cell or subcellular component,bacterial-type flagellum,bacterial-type flagellum organization,bacterial-type flagellum hook
PA1095	PA1095	bacterial-type flagellum
PA1097	fleQ	positive regulation of cilium-dependent cell motility,transcription, DNA-templated,regulation of transcription, DNA-templated,DNA binding,ATP binding,sequence-specific DNA binding,positive regulation of cell-substrate adhesion,negative regulation of extracellular matrix assembly,cyclic-di-GMP binding,regulation of bacterial-type flagellum-dependent cell motility,regulation of bacterial-type flage…
PA1098	fleS	phosphorelay signal transduction system,phosphorelay sensor kinase activity,phosphorelay sensor kinase activity,signal transducer activity,signal transduction,phosphorylation,transferase activity, transferring phosphorus-containing groups
PA1099	fleR	regulation of transcription, DNA-templated,positive regulation of cell adhesion,phosphorelay response regulator activity,positive regulation of cilium-dependent cell motility,negative regulation of single-species biofilm formation,phosphorelay response regulator activity,phosphorelay signal transduction system,DNA binding,ATP binding,sequence-specific DNA binding
PA1100	fliE	bacterial-type flagellum hook,bacterial-type flagellum basal body,motor activity,structural molecule activity,bacterial-type flagellum,bacterial-type flagellum-dependent cell motility
PA1101	fliF	movement of cell or subcellular component,Gram-negative-bacterium-type cell wall,flagellum assembly,motor activity,bacterial-type flagellum basal body, MS ring,bacterial-type flagellum-dependent cell motility
PA1102	fliG	bacterial-type flagellum,motor activity
PA1104	fliI	ATP binding,ATPase activity,obsolete ATP catabolic process,cytoplasm,biosynthetic process
PA1105	fliJ	movement of cell or subcellular component,Gram-negative-bacterium-type cell wall,motor activity,chemotaxis,bacterial-type flagellum,membrane,bacterial-type flagellum-dependent cell motility
PA1107	roeA	diguanylate cyclase activity,extracellular polysaccharide biosynthetic process,diguanylate cyclase activity
PA1108	PA1108	integral component of membrane,transmembrane transport,transporter activity,plasma membrane
PA1109	PA1109	sequence-specific DNA binding transcription factor activity,regulation of transcription, DNA-templated,sequence-specific DNA binding,DNA binding
PA1110	PA1110	pseudouridine synthesis,RNA binding,RNA modification,pseudouridine synthase activity
PA1112	PA1112	carbohydrate metabolic process,oxidoreductase activity, acting on the CH-OH group of donors, quinone or similar compound as acceptor,quinone binding,catalytic activity
PA1113	PA1113	ATP binding,ATPase activity,transport,integral component of membrane,ATPase activity, coupled to transmembrane movement of substances,transmembrane transport
PA1115	PA1115	metabolic process,sulfuric ester hydrolase activity,catalytic activity
PA1119	yfiB	cell outer membrane,integral component of membrane
PA1120	tpbB	diguanylate cyclase activity,signal transducer activity,signal transduction,integral component of membrane,diguanylate cyclase activity,diguanylate cyclase activity
PA1121	yfiR	periplasmic space
PA1122	PA1122	iron ion binding,peptide deformylase activity
PA1124	dgt	phosphatidate cytidylyltransferase activity,purine nucleotide metabolic process,nucleotide metabolic process,magnesium ion binding,dGTP catabolic process,dGTPase activity,GTP metabolic process
PA1125	PA1125	NAD+ binding,protein-malonyllysine demalonylase activity,protein-succinyllysine desuccinylase activity
PA1127	PA1127	oxidoreductase activity,oxidation-reduction process
PA1128	PA1128	sequence-specific DNA binding transcription factor activity,regulation of transcription, DNA-templated
PA1130	rhlC	transferase activity,glycolipid biosynthetic process,transferase activity, transferring glycosyl groups
PA1131	PA1131	integral component of membrane,transmembrane transport,transporter activity,plasma membrane
PA1135	PA1135	lyase activity,protein refolding
PA1136	PA1136	sequence-specific DNA binding transcription factor activity,regulation of transcription, DNA-templated,DNA binding
PA1137	PA1137	zinc ion binding,oxidoreductase activity,oxidation-reduction process
PA1138	PA1138	sequence-specific DNA binding transcription factor activity,regulation of transcription, DNA-templated
PA1141	PA1141	sequence-specific DNA binding transcription factor activity,regulation of transcription, DNA-templated
PA1142	PA1142	DNA binding,regulation of transcription, DNA-templated,sequence-specific DNA binding transcription factor activity
PA1143	PA1143	metabolic process,phosphatase activity
PA1144	PA1144	integral component of membrane,transmembrane transport,transporter activity,transport
PA1145	PA1145	sequence-specific DNA binding transcription factor activity,regulation of transcription, DNA-templated
PA1146	PA1146	oxidoreductase activity,metal ion binding,oxidation-reduction process
PA1147	PA1147	amino acid transmembrane transport,amino acid transmembrane transporter activity,membrane
PA1148	toxA	NAD+-diphthamide ADP-ribosyltransferase activity
PA1150	pys2	cytolysis,pathogenesis,endonuclease activity,receptor binding,response to bacterium
PA1151	imm2	bacteriocin immunity,toxic substance binding
PA1154	PA1154	DNA binding,transposase activity,transposition, DNA-mediated
PA1155	nrdB	ribonucleoside-diphosphate reductase complex,deoxyribonucleotide biosynthetic process,iron ion binding,oxidoreductase activity,oxidation-reduction process,deoxyribonucleoside diphosphate metabolic process
PA1156	nrdA	ribonucleoside-diphosphate reductase complex,DNA replication,oxidation-reduction process,ribonucleoside-diphosphate reductase activity, thioredoxin disulfide as acceptor,ATP binding
PA1157	PA1157	phosphorelay signal transduction system,DNA binding,regulation of transcription, DNA-templated
PA1158	PA1158	phosphorelay sensor kinase activity,signal transduction,membrane,signal transducer activity,integral component of membrane,phosphorylation,transferase activity, transferring phosphorus-containing groups
PA1159	PA1159	nucleic acid binding,DNA binding,regulation of transcription, DNA-templated
PA1161	rrmA	RNA metabolic process,methyltransferase activity,metabolic process
PA1162	dapE	deoxyribonuclease I activity,cellular amino acid metabolic process,lysine catabolic process,metabolic process,hydrolase activity,succinyl-diaminopimelate desuccinylase activity,lysine biosynthetic process via diaminopimelate,proteolysis,metallopeptidase activity
PA1163	ndvB	hydrolase activity, hydrolyzing O-glycosyl compounds,carbohydrate metabolic process,transferase activity, transferring glycosyl groups
PA1164	PA1164	catalytic activity
PA1165	pcpS	transferase activity,magnesium ion binding,holo-[acyl-carrier-protein] synthase activity,macromolecule biosynthetic process,enterobactin biosynthetic process,enterobactin synthetase complex,phosphotransferase activity, for other substituted phosphate groups
PA1166	PA1166	hydrolase activity
PA1169	PA1169	oxidoreductase activity, acting on single donors with incorporation of molecular oxygen, incorporation of two atoms of oxygen,metal ion binding,oxidation-reduction process
PA1170	PA1170	integral component of membrane
PA1171	sltB2	lytic transglycosylase activity,peptidoglycan turnover
PA1172	napC	nitrate reductase activity,integral component of membrane,denitrification pathway,heme binding
PA1173	napB	generation of precursor metabolites and energy,nitrogen compound metabolic process
PA1174	napA	isocitrate dehydrogenase (NADP+) activity,generation of precursor metabolites and energy,4 iron, 4 sulfur cluster binding,nitrate reductase activity,molybdenum ion binding,nitrate assimilation,periplasmic space,oxidation-reduction process,oxidoreductase activity
PA1175	napD	nitrate reductase activity
PA1176	napF	nitrate reductase complex,iron-sulfur cluster binding,iron ion binding,electron carrier activity
PA1177	napE	nitrate reductase complex
PA1178	oprH	lipopolysaccharide binding,cell outer membrane,integral component of membrane
PA1179	phoP	positive regulation of phospholipid biosynthetic process,phosphorelay signal transduction system,DNA binding,regulation of transcription, DNA-templated,cellular response to antibiotic
PA1180	phoQ	phosphorelay signal transduction system,phosphorylation,transferase activity, transferring phosphorus-containing groups,phosphorelay sensor kinase activity,signal transduction,membrane,signal transducer activity,integral component of membrane,cellular response to antibiotic
PA1181	PA1181	signal transducer activity,signal transduction,phosphorelay sensor kinase activity,phosphorelay signal transduction system,protein binding
PA1182	PA1182	DNA binding,sequence-specific DNA binding transcription factor activity,regulation of transcription, DNA-templated,sequence-specific DNA binding
PA1183	dctA	C4-dicarboxylate transport,fumarate transport,C4-dicarboxylate transport,dicarboxylic acid transport,plasma membrane
PA1184	PA1184	sequence-specific DNA binding transcription factor activity,regulation of transcription, DNA-templated
PA1185	PA1185	protein binding
PA1186	PA1186	oxidoreductase activity, acting on paired donors, with incorporation or reduction of molecular oxygen,oxidation-reduction process
PA1187	PA1187	acyl-CoA dehydrogenase activity,oxidation-reduction process,oxidoreductase activity, acting on the CH-CH group of donors,metabolic process,flavin adenine dinucleotide binding
PA1188	PA1188	catalytic activity
PA1192	PA1192	tRNA processing
PA1193	PA1193	catalytic activity,DNA repair,base-excision repair,DNA-3-methyladenine glycosylase activity
PA1194	PA1194	amino acid transmembrane transport,amino acid transmembrane transporter activity,membrane,amino acid transport,integral component of membrane
PA1195	ddaH	cytoplasm,hydrolase activity, acting on carbon-nitrogen (but not peptide) bonds, in linear amidines
PA1196	ddaR	signal transducer activity,signal transduction,ATP binding,regulation of transcription, DNA-templated,transcription factor binding,DNA binding,sequence-specific DNA binding
PA1197	PA1197	NAD+ binding
PA1198	PA1198	dipeptidyl-peptidase activity
PA1199	PA1199	dipeptidyl-peptidase activity
PA1200	PA1200	O-methyltransferase activity
PA1201	PA1201	sequence-specific DNA binding transcription factor activity,regulation of transcription, DNA-templated
PA1202	PA1202	catalytic activity,metabolic process
PA1203	PA1203	response to oxidative stress
PA1204	PA1204	oxidoreductase activity,oxidoreductase activity, acting on NAD(P)H, quinone or similar compound as acceptor,NAD(P)H dehydrogenase (quinone) activity
PA1207	kefB	glutathione-regulated potassium exporter activity,potassium ion transport,cation transport,cation transmembrane transporter activity,integral component of membrane,solute:proton antiporter activity,transmembrane transport
PA1212	PA1212	transporter activity,transport,membrane,transmembrane transport,integral component of membrane
PA1213	PA1213	oxidoreductase activity,oxidation-reduction process
PA1214	PA1214	metabolic process,asparagine synthase (glutamine-hydrolyzing) activity,asparagine biosynthetic process
PA1215	PA1215	catalytic activity,metabolic process
PA1217	PA1217	catalytic activity,carboxylic acid metabolic process,transferase activity, transferring acyl groups, acyl groups converted into alkyl on transfer
PA1219	PA1219	biosynthetic process,hydrolase activity, acting on ester bonds
PA1221	PA1221	catalytic activity,metabolic process
PA1222	PA1222	hydrolase activity, hydrolyzing O-glycosyl compounds,peptidoglycan turnover,outer membrane
PA1223	PA1223	sequence-specific DNA binding transcription factor activity,regulation of transcription, DNA-templated
PA1226	PA1226	DNA binding
PA1227	PA1227	transferase activity, transferring phosphorus-containing groups
PA1229	PA1229	sequence-specific DNA binding transcription factor activity,regulation of transcription, DNA-templated,sequence-specific DNA binding,DNA binding
PA1231	PA1231	membrane,transmembrane transport
PA1232	PA1232	plasma membrane,transport
PA1235	PA1235	sequence-specific DNA binding transcription factor activity,regulation of transcription, DNA-templated,sequence-specific DNA binding,DNA binding
PA1236	PA1236	transport,integral component of membrane,transmembrane transport
PA1237	PA1237	protein secretion,membrane,transmembrane transport
PA1238	PA1238	transporter activity,transport,lipid binding,membrane
PA1240	PA1240	catalytic activity,metabolic process
PA1241	PA1241	DNA binding
PA1242	sprP	peptidase activity,negative regulation of secondary metabolite biosynthetic process,negative regulation of single-species biofilm formation on inanimate substrate,bacterial-type flagellum-dependent swarming motility,type IV pilus-dependent motility,bacterial-type flagellum-dependent swimming motility,serine-type endopeptidase activity,proteolysis
PA1243	PA1243	protein binding,signal transducer activity,signal transduction,phosphorelay signal transduction system,phosphorelay sensor kinase activity,membrane,phosphorylation,transferase activity, transferring phosphorus-containing groups
PA1246	aprD	secretion,ATP binding,ATPase activity,protein transporter activity,integral component of membrane,protein secretion by the type I secretion system,type I protein secretion system complex,transport,ATPase activity, coupled to transmembrane movement of substances,transmembrane transport
PA1247	aprE	secretion,protein transporter activity,protein secretion,membrane,transmembrane transport,Gram-negative-bacterium-type cell wall,protein transport,integral component of membrane
PA1248	aprF	secretion,protein transport,outer membrane,transporter activity,transport
PA1249	aprA	peptidase activity,positive regulation of sodium ion transport,pathogenesis,negative regulation of complement activation, lectin pathway,negative regulation of complement activation, classical pathway,calcium ion binding,extracellular space,metalloendopeptidase activity,proteolysis,zinc ion binding,metallopeptidase activity
PA1250	aprI	endopeptidase inhibitor activity,outer membrane-bounded periplasmic space
PA1251	PA1251	signal transducer activity,signal transduction,membrane,integral component of membrane,chemotaxis
PA1252	dpkA	metabolic process,oxidoreductase activity,oxidation-reduction process,4-hydroxyproline catabolic process
PA1253	lhpG	metabolic process,oxidoreductase activity,oxidation-reduction process,oxidoreductase activity, acting on the aldehyde or oxo group of donors, NAD or NADP as acceptor,2,5-dioxovalerate dehydrogenase (NADP+) activity,4-hydroxyproline catabolic process
PA1254	lhpC	metabolic process,lyase activity,catalytic activity,1-pyrroline-4-hydroxy-2-carboxylate deaminase activity,4-hydroxyproline catabolic process
PA1255	lhpK	proline racemase activity,4-hydroxyproline epimerase activity
PA1256	lhpO	ATP binding,ATPase activity,hydroxyproline transport,ATP-binding cassette (ABC) transporter complex
PA1257	lhpN	transport,membrane,transporter activity,integral component of membrane,hydroxyproline transport,ATP-binding cassette (ABC) transporter complex
PA1258	lhpM	transport,membrane,transporter activity,integral component of membrane,hydroxyproline transport,ATP-binding cassette (ABC) transporter complex
PA1259	lhpH	phosphorylation,transferase activity, transferring phosphorus-containing groups,metabolic process,4-hydroxyproline catabolic process
PA1260	lhpP	transporter activity,transport,hydroxyproline transport,ATP-binding cassette (ABC) transporter complex
PA1261	lhpR	DNA binding,signal transducer activity,signal transduction,sequence-specific DNA binding transcription factor activity,regulation of transcription, DNA-templated,sequence-specific DNA binding,positive regulation of amino acid transport,positive regulation of cellular amino acid metabolic process
PA1262	PA1262	integral component of membrane,transmembrane transport
PA1263	PA1263	DNA binding,sequence-specific DNA binding
PA1264	PA1264	sequence-specific DNA binding transcription factor activity,regulation of transcription, DNA-templated
PA1265	PA1265	membrane
PA1266	lhpE	oxidoreductase activity,oxidation-reduction process,4-hydroxyproline catabolic process
PA1266.1	lhpF	4-hydroxyproline catabolic process
PA1267	lhpB	oxidoreductase activity,oxidation-reduction process,4-hydroxyproline catabolic process
PA1268	lhpA	proline racemase activity,4-hydroxyproline epimerase activity
PA1269	PA1269	sequence-specific DNA binding transcription factor activity,regulation of transcription, DNA-templated
PA1270	PA1270	plasma membrane,transport
PA1271	PA1271	receptor activity,transporter activity,transport,membrane,cobalamin transporter activity,cobalamin transport
PA1272	cobO	cob(I)yrinic acid a,c-diamide adenosyltransferase activity,ATP binding
PA1273	cobB	cofactor biosynthetic process,cobalamin biosynthetic process,cobyrinic acid a,c-diamide synthase activity,catalytic activity
PA1274	PA1274	oxidoreductase activity
PA1275	cobD	cobalamin biosynthetic process
PA1276	cobC	cobalamin biosynthetic process,catalytic activity,pyridoxal phosphate binding,biosynthetic process
PA1277	cobQ	adenosylcobyric acid synthase (glutamine-hydrolyzing) activity,catalytic activity,cobalamin biosynthetic process
PA1278	cobP	cofactor biosynthetic process,nucleotide binding,cobalamin biosynthetic process,adenosylcobinamide kinase activity
PA1279	cobU	cytochrome-c oxidase activity,cobalamin biosynthetic process,cofactor biosynthetic process,nicotinate-nucleotide-dimethylbenzimidazole phosphoribosyltransferase activity,nucleoside biosynthetic process
PA1281	cobV	cofactor biosynthetic process,cobalamin 5'-phosphate synthase activity,cobalamin biosynthetic process
PA1282	PA1282	integral component of membrane,transmembrane transport
PA1283	PA1283	DNA binding
PA1284	PA1284	acyl-CoA dehydrogenase activity,oxidation-reduction process,oxidoreductase activity, acting on the CH-CH group of donors,metabolic process,flavin adenine dinucleotide binding
PA1285	PA1285	sequence-specific DNA binding transcription factor activity,intracellular,regulation of transcription, DNA-templated
PA1286	PA1286	integral component of membrane,transmembrane transport
PA1287	PA1287	glutathione peroxidase activity,response to oxidative stress,oxidation-reduction process
PA1290	PA1290	DNA binding
PA1293	PA1293	biosynthetic process,strictosidine synthase activity
PA1294	rnd	GTP diphosphokinase activity,RNA metabolic process,nucleic acid binding,nucleobase-containing compound metabolic process,3'-5' exonuclease activity,intracellular,nucleotide binding,catalytic activity,cellular metabolic process,tRNA processing,ribonuclease D activity
PA1296	PA1296	NAD binding,oxidation-reduction process
PA1297	PA1297	cation transport,cation transmembrane transporter activity,integral component of membrane,transmembrane transport
PA1300	PA1300	DNA binding,sequence-specific DNA binding transcription factor activity,DNA-templated transcription, initiation,regulation of transcription, DNA-templated,sigma factor activity,regulation of iron ion transport,cytosol
PA1301	PA1301	sigma factor antagonist activity
PA1302	PA1302	receptor activity,transporter activity,transport,membrane,signaling receptor activity,heme transporter activity,cell surface receptor signaling pathway,heme transport,outer membrane
PA1303	PA1303	peptidase activity,negative regulation of proteolysis,regulation of cell motility,negative regulation of lipid biosynthetic process,regulation of secondary metabolite biosynthetic process,serine-type peptidase activity,integral component of membrane,proteolysis,membrane
PA1304	PA1304	serine-type endopeptidase activity,serine-type exopeptidase activity,proteolysis,serine-type peptidase activity
PA1306	PA1306	catalytic activity
PA1307	PA1307	metabolic process
PA1309	PA1309	sequence-specific DNA binding transcription factor activity,regulation of transcription, DNA-templated
PA1310	phnW	pyridoxal phosphate binding,2-aminoethylphosphonate-pyruvate transaminase activity,organic phosphonate catabolic process,metabolic process,catalytic activity
PA1311	phnX	phosphonoacetaldehyde hydrolase activity,organic phosphonate catabolic process,metabolic process,hydrolase activity
PA1312	PA1312	sequence-specific DNA binding transcription factor activity,regulation of transcription, DNA-templated
PA1313	PA1313	integral component of membrane,transmembrane transport
PA1315	PA1315	DNA binding
PA1316	PA1316	transporter activity,transport,membrane,transmembrane transport,integral component of membrane
PA1317	cyoA	cytochrome o ubiquinol oxidase complex,cytochrome-c oxidase activity,copper ion binding,membrane,cytochrome bo3 ubiquinol oxidase activity,oxidoreductase activity, acting on diphenols and related substances as donors, oxygen as acceptor,oxidation-reduction process,integral component of membrane,electron transport chain,cytochrome o ubiquinol oxidase activity
PA1318	cyoB	generation of precursor metabolites and energy,cytochrome-c oxidase activity,oxidation-reduction process,iron ion binding,electron carrier activity,aerobic respiration,integral component of membrane,heme binding,oxidoreductase activity, acting on diphenols and related substances as donors, oxygen as acceptor
PA1319	cyoC	generation of precursor metabolites and energy,heme-copper terminal oxidase activity,membrane,plasma membrane,cytochrome o ubiquinol oxidase activity,aerobic electron transport chain,cytochrome-c oxidase activity,respiratory electron transport chain
PA1320	cyoD	generation of precursor metabolites and energy,cytochrome o ubiquinol oxidase activity,electron transport coupled proton transport,integral component of membrane
PA1321	cyoE	generation of precursor metabolites and energy,protoheme IX farnesyltransferase activity,integral component of membrane,heme O biosynthetic process,prenyltransferase activity
PA1322	PA1322	receptor activity,transporter activity,transport,membrane,iron ion binding,siderophore transmembrane transporter activity,siderophore transport
PA1326	ilvA2	phosphatidylserine decarboxylase activity,cellular amino acid metabolic process,glycine metabolic process,L-serine metabolic process,threonine metabolic process,L-threonine ammonia-lyase activity,isoleucine biosynthetic process
PA1327	PA1327	nucleic acid binding,hydrolase activity,metal ion binding,proteolysis,serine-type peptidase activity,catalytic activity
PA1328	PA1328	sequence-specific DNA binding transcription factor activity,regulation of transcription, DNA-templated
PA1330	PA1330	metabolic process,oxidoreductase activity
PA1331	PA1331	flavin adenine dinucleotide binding,catalytic activity,oxidoreductase activity, acting on CH-OH group of donors,oxidation-reduction process,integral component of membrane,adenyl nucleotide binding
PA1334	PA1334	catalytic activity,FMN binding,oxidoreductase activity,oxidation-reduction process
PA1335	aauR	ATP binding,regulation of transcription, DNA-templated,transcription factor binding,DNA binding,phosphorelay signal transduction system,sequence-specific DNA binding,phosphorelay sensor kinase activity
PA1336	aauS	phosphorelay sensor kinase activity,signal transduction,membrane,phosphorylation,transferase activity, transferring phosphorus-containing groups,signal transducer activity,phosphorelay response regulator activity
PA1337	ansB	cellular amino acid metabolic process,alanine metabolic process,nitrogen compound metabolic process,exodeoxyribonuclease V activity
PA1338	ggt	glutathione hydrolase activity,periplasmic space,response to stimulus,gamma-glutamyltransferase activity,glutathione metabolic process
PA1339	aatP	ATP binding,ATPase activity,ATP-binding cassette (ABC) transporter complex,L-glutamate import,L-aspartate transport,glutamine transport,D-amino acid transport,L-glutamate import
PA1340	aatM	transport,membrane,transporter activity,integral component of membrane,ATP-binding cassette (ABC) transporter complex,glutamine transport,D-amino acid transport,L-glutamate import,L-glutamine import into cell
PA1341	aatQ	transport,membrane,transporter activity,integral component of membrane,ATP-binding cassette (ABC) transporter complex,L-glutamate import
PA1342	aatJ	transporter activity,transport,ATP-binding cassette (ABC) transporter complex,L-glutamate import,L-aspartate transport,glutamine transport,glutamine transport,D-amino acid transport,extracellular space
PA1344	PA1344	metabolic process,oxidoreductase activity
PA1345	PA1345	ATP binding,metal ion binding,catalytic activity
PA1346	PA1346	catalytic activity,pyridoxal phosphate binding,carboxy-lyase activity
PA1347	PA1347	DNA binding,regulation of transcription, DNA-templated,sequence-specific DNA binding transcription factor activity
PA1351	PA1351	DNA binding,sequence-specific DNA binding transcription factor activity,DNA-templated transcription, initiation,regulation of transcription, DNA-templated,sigma factor activity
PA1352	PA1352	integral component of membrane,transmembrane transport
PA1356	PA1356	protein binding
PA1357	PA1357	aminoacyl-tRNA editing activity
PA1359	PA1359	sequence-specific DNA binding,DNA binding
PA1360	PA1360	membrane
PA1361	norM	drug transmembrane transport,antiporter activity,membrane,transmembrane transport,drug transmembrane transporter activity,drug:proton antiporter activity,plasma membrane,periplasmic side of plasma membrane
PA1363	PA1363	DNA binding,sequence-specific DNA binding transcription factor activity,DNA-templated transcription, initiation,regulation of transcription, DNA-templated,sigma factor activity,regulation of iron ion transport,cytosol
PA1364	PA1364	sigma factor antagonist activity
PA1365	PA1365	receptor activity,transporter activity,transport,membrane,iron ion binding,siderophore transmembrane transporter activity,signaling receptor activity,siderophore uptake transmembrane transporter activity,cell surface receptor signaling pathway,siderophore transport,outer membrane
PA1367	PA1367	catalytic activity,biosynthetic process
PA1373	fabF2	3-oxoacyl-[acyl-carrier-protein] synthase activity,fatty acid biosynthetic process,transferase activity, transferring acyl groups other than amino-acyl groups,catalytic activity,metabolic process
PA1375	pdxB	4-phosphoerythronate dehydrogenase activity,pyridoxine biosynthetic process,pyridoxal phosphate biosynthetic process,NAD binding,metabolic process,oxidoreductase activity, acting on the CH-OH group of donors, NAD or NADP as acceptor,protein dimerization activity,cytoplasm
PA1376	aceK	metabolic process,ribosomal-protein-alanine N-acetyltransferase activity,carboxylic acid metabolic process,glyoxylate metabolic process,cytoplasm,glucose metabolic process,[isocitrate dehydrogenase (NADP+)] kinase activity,phosphatase activity
PA1377	PA1377	N-acetyltransferase activity
PA1379	PA1379	metabolic process,oxidoreductase activity
PA1380	PA1380	DNA binding,sequence-specific DNA binding transcription factor activity,regulation of transcription, DNA-templated,sequence-specific DNA binding
PA1382	PA1382	protein secretion
PA1384	galE	UDP-glucose 4-epimerase activity,galactose catabolic process via UDP-galactose,galactose metabolic process,cellular catabolic process,catalytic activity,coenzyme binding
PA1385	PA1385	biosynthetic process,transferase activity, transferring glycosyl groups
PA1386	PA1386	ATP binding,ATPase activity
PA1389	PA1389	biosynthetic process,transferase activity, transferring glycosyl groups
PA1391	PA1391	biosynthetic process,transferase activity, transferring glycosyl groups
PA1393	cysC	adenylylsulfate kinase activity,sulfate assimilation,kinase activity
PA1396	PA1396	phosphorelay sensor kinase activity,signal transduction,membrane,phosphorylation,transferase activity, transferring phosphorus-containing groups,phosphorelay signal transduction system,signal transducer activity
PA1397	PA1397	sequence-specific DNA binding transcription factor activity,regulation of transcription, DNA-templated,DNA binding,phosphorelay signal transduction system
PA1399	PA1399	sequence-specific DNA binding transcription factor activity,regulation of transcription, DNA-templated
PA1400	PA1400	catalytic activity,metabolic process,ATP binding,ligase activity,biotin carboxylase activity,metal ion binding
PA1403	PA1403	DNA binding
PA1405	PA1405	ATP binding
PA1406	PA1406	nucleotidyltransferase activity,RNA binding,ATP binding,immune response,transferase activity
PA1407	PA1407	methyltransferase activity
PA1408	PA1408	membrane,transmembrane transport
PA1409	aphA	amidase activity,putrescine biosynthetic process,polyamine metabolic process,hydrolase activity
PA1410	PA1410	polyamine transport,polyamine binding,periplasmic space
PA1411	PA1411	membrane
PA1413	PA1413	sequence-specific DNA binding transcription factor activity,regulation of transcription, DNA-templated
PA1416	PA1416	catalytic activity,flavin adenine dinucleotide binding,oxidoreductase activity, acting on CH-OH group of donors,oxidation-reduction process,UDP-N-acetylmuramate dehydrogenase activity,oxidoreductase activity
PA1417	PA1417	magnesium ion binding,thiamine pyrophosphate binding,catalytic activity
PA1418	PA1418	transporter activity,transport,membrane,transmembrane transport
PA1419	PA1419	nucleobase transmembrane transporter activity,nucleobase transport,membrane
PA1421	gbuA	guanidinobutyrase activity,arginine catabolic process,metal ion binding,hydrolase activity, acting on carbon-nitrogen (but not peptide) bonds, in linear amidines
PA1422	gbuR	positive regulation of hydrolase activity,regulation of arginine catabolic process,sequence-specific DNA binding transcription factor activity,regulation of transcription, DNA-templated
PA1423	bdlA	signal transducer activity,signal transduction,membrane,phosphorelay sensor kinase activity,phosphorelay signal transduction system,chemotaxis,pathogenesis
PA1425	PA1425	ATP binding,ATPase activity
PA1428	PA1428	N-acetyltransferase activity
PA1429	PA1429	cation transport,integral component of membrane,cation-transporting ATPase activity,nucleotide binding,metal ion binding
PA1430	lasR	positive regulation of elastin biosynthetic process,pathogenesis,sequence-specific DNA binding transcription factor activity,regulation of elastin catabolic process,regulation of transcription, DNA-templated,DNA binding
PA1431	rsaL	negative regulation of secondary metabolite biosynthetic process,negative regulation of elastin catabolic process,negative regulation of cytolysis in other organism,negative regulation of cell motility,positive regulation of single-species biofilm formation,DNA binding,regulation of transcription, DNA-templated,quorum sensing
PA1432	lasI	signal transduction
PA1433	PA1433	signal transducer activity,signal transduction,integral component of membrane
PA1435	PA1435	membrane,transmembrane transport
PA1436	PA1436	transporter activity,transport,membrane
PA1437	PA1437	phosphorelay signal transduction system,DNA binding,regulation of transcription, DNA-templated
PA1438	PA1438	phosphorelay sensor kinase activity,signal transduction,membrane,signal transducer activity,integral component of membrane,phosphorelay signal transduction system,protein histidine kinase activity,phosphorylation,transferase activity, transferring phosphorus-containing groups
PA1442	PA1442	chemotaxis,bacterial-type flagellum basal body,bacterial-type flagellum-dependent cell motility
PA1443	fliM	motor activity,bacterial-type flagellum basal body,bacterial-type flagellum-dependent cell motility
PA1444	fliN	movement of cell or subcellular component,chemotaxis,response to stimulus,motor activity
PA1445	fliO	movement of cell or subcellular component,chemotaxis,response to stimulus,integral component of membrane,bacterial-type flagellum organization
PA1446	fliP	movement of cell or subcellular component,chemotaxis,response to stimulus,protein secretion,membrane
PA1447	fliQ	integral component of membrane,protein secretion,bacterial-type flagellum
PA1448	fliR	integral component of membrane,bacterial-type flagellum,protein secretion,protein targeting,membrane
PA1449	flhB	cytoplasmic side of membrane,protein secretion,bacterial-type flagellum,protein transport,integral component of membrane,bacterial-type flagellum assembly
PA1452	flhA	cytoplasmic side of membrane,protein secretion,bacterial-type flagellum,integral component of membrane,bacterial-type flagellum assembly
PA1453	flhF	GTP binding,bacterial-type flagellum,bacterial-type flagellum organization
PA1454	fleN	ATP binding
PA1455	fliA	regulation of transcription, DNA-templated,positive regulation of cell motility,DNA binding,DNA-directed RNA polymerase activity,sequence-specific DNA binding transcription factor activity,DNA-templated transcription, initiation
PA1456	cheY	regulation of chemotaxis,positive regulation of single-species biofilm formation,phosphorelay response regulator activity,phosphorelay signal transduction system
PA1457	cheZ	chemotaxis,bacterial-type flagellum-dependent swarming motility,catalytic activity,bacterial-type flagellum,regulation of chemotaxis
PA1458	PA1458	phosphorelay signal transduction system,signal transducer activity,intracellular,chemotaxis,signal transduction,phosphorylation,transferase activity, transferring phosphorus-containing groups,phosphorelay sensor kinase activity,protein histidine kinase activity,cytoplasm
PA1459	PA1459	phosphorelay signal transduction system,phosphorelay response regulator activity,cytoplasm,chemotaxis,protein-glutamate methylesterase activity
PA1460	motC	bacterial-type flagellum-dependent cell motility,bacterial-type flagellum-dependent swarming motility,transport,protein transporter activity,membrane
PA1461	motD	bacterial-type flagellum-dependent cell motility,bacterial-type flagellum-dependent swarming motility
PA1463	PA1463	signal transducer activity,intracellular,chemotaxis,signal transduction
PA1464	PA1464	signal transducer activity,intracellular,chemotaxis,signal transduction
PA1466	PA1466	protein binding
PA1467	PA1467	sequence-specific DNA binding transcription factor activity,intracellular,regulation of transcription, DNA-templated
PA1470	PA1470	metabolic process,oxidoreductase activity
PA1472	PA1472	N-acetyltransferase activity
PA1473	PA1473	protein secretion,membrane
PA1475	ccmA	transport,cytochrome complex assembly,transporter activity,ATP binding,ATPase activity
PA1476	ccmB	cytochrome complex assembly,heme transporter activity,heme transport,membrane
PA1477	ccmC	cytochrome complex assembly,pyoverdine biosynthetic process,bacterial-type flagellum-dependent swarming motility,bacterial-type flagellum-dependent swimming motility,type IV pilus-dependent motility,glycolipid biosynthetic process,catalase activity,heme transporter activity,heme transport,membrane
PA1478	PA1478	heme transport,integral component of membrane,cytochrome complex assembly
PA1479	ccmE	cytochrome complex assembly,plasma membrane,protein-heme linkage
PA1480	ccmF	cytochrome complex assembly,pyoverdine biosynthetic process,bacterial-type flagellum-dependent swarming motility,bacterial-type flagellum-dependent swimming motility,type IV pilus-dependent motility,catalase activity,heme transporter activity,heme transport,membrane
PA1481	ccmG	generation of precursor metabolites and energy,cytochrome complex assembly,cell redox homeostasis,disulfide oxidoreductase activity,oxidoreductase activity
PA1482	ccmH	generation of precursor metabolites and energy,cytochrome complex assembly
PA1483	cycH	protein binding
PA1484	PA1484	sequence-specific DNA binding transcription factor activity,regulation of transcription, DNA-templated,DNA binding
PA1485	PA1485	amino acid transmembrane transport,amino acid transmembrane transporter activity,membrane
PA1486	bapF	aminopeptidase activity
PA1487	PA1487	carbohydrate metabolic process,phosphotransferase activity, alcohol group as acceptor
PA1488	PA1488	oxidoreductase activity,oxidation-reduction process
PA1489	PA1489	oxidoreductase activity,oxidation-reduction process
PA1490	PA1490	sequence-specific DNA binding transcription factor activity,intracellular,regulation of transcription, DNA-templated
PA1491	PA1491	integral component of membrane,ethanolamine transmembrane transporter activity,ethanolamine transport
PA1493	cysP	transport,sulfate transport,sulfate transmembrane-transporting ATPase activity,extracellular space
PA1494	muiA	regulation of polysaccharide biosynthetic process
PA1496	PA1496	potassium ion transport,ion channel activity,ion transport,membrane,transmembrane transport
PA1497	PA1497	urea transmembrane transporter activity,integral component of membrane,urea transmembrane transport
PA1498	pykF	pyruvate kinase activity,pyruvate biosynthetic process,magnesium ion binding,catalytic activity
PA1500	PA1500	oxidoreductase activity,oxidation-reduction process,NAD binding,oxidoreductase activity, acting on the CH-OH group of donors, NAD or NADP as acceptor,coenzyme binding,2-hydroxy-3-oxopropionate reductase activity,glyoxylate metabolic process,phosphogluconate dehydrogenase (decarboxylating) activity,pentose-phosphate shunt
PA1502	gcl	tartronate-semialdehyde synthase activity,thiamine pyrophosphate binding,glyoxylate catabolic process,glycolate catabolic process,catalytic activity,magnesium ion binding
PA1504	PA1504	DNA binding,negative regulation of transcription, DNA-templated
PA1505	moaA2	cofactor biosynthetic process,Mo-molybdopterin cofactor biosynthetic process,metal ion binding,molybdopterin synthase complex,4 iron, 4 sulfur cluster binding,catalytic activity,iron-sulfur cluster binding
PA1507	PA1507	transporter activity,membrane,transmembrane transport,transport,integral component of membrane
PA1509	tplEi	protein binding
PA1510	tplE	GPI anchor metabolic process,intracellular protein transport,hydrolase activity, acting on ester bonds
PA1513	PA1513	iron ion binding,electron carrier activity,heme binding
PA1514	PA1514	allantoin catabolic process,ureidoglycolate hydrolase activity
PA1515	alc	allantoin catabolic process,allantoicase activity
PA1516	PA1516	allantoin biosynthetic process
PA1517	PA1517	catalytic activity,carbohydrate metabolic process,hydrolase activity, acting on carbon-nitrogen (but not peptide) bonds
PA1518	PA1518	purine nucleobase metabolic process,transport,hydroxyisourate hydrolase activity
PA1519	PA1519	transporter activity,transport,membrane,transmembrane transport
PA1520	PA1520	sequence-specific DNA binding transcription factor activity,regulation of transcription, DNA-templated
PA1521	PA1521	hydrolase activity,guanine catabolic process,zinc ion binding,guanine deaminase activity,hydrolase activity, acting on carbon-nitrogen (but not peptide) bonds
PA1523	xdhB	nucleotide metabolic process,oxidoreductase activity,oxidation-reduction process,molybdenum ion binding
PA1524	xdhA	catalase activity,nucleotide metabolic process,electron carrier activity,iron-sulfur cluster binding,xanthine dehydrogenase activity,xanthine oxidase activity,flavin adenine dinucleotide binding,oxidation-reduction process,oxidoreductase activity,metal ion binding,catalytic activity,UDP-N-acetylmuramate dehydrogenase activity,oxidoreductase activity, acting on CH-OH group of donors,2 iron, 2 sulf…
PA1525	alkB2	alkane 1-monooxygenase activity,alkane catabolic process,lipid metabolic process
PA1526	PA1526	sequence-specific DNA binding transcription factor activity,regulation of transcription, DNA-templated
PA1527	PA1527	protein binding,ATP binding,chromosome,chromosome organization,sister chromatid cohesion,chromosome condensation
PA1528	zipA	barrier septum assembly
PA1529	lig	DNA ligase (NAD+) activity,DNA metabolic process,DNA binding,DNA repair
PA1530.1	ffs	signal recognition particle
PA1531	PA1531	transporter activity,transport
PA1532	dnaX	DNA polymerase III, clamp loader complex,DNA replication,DNA polymerase processivity factor activity,DNA-directed DNA polymerase activity,ATP binding,DNA binding
PA1534	recR	DNA synthesis involved in DNA repair,response to UV,DNA binding,DNA repair,DNA recombination
PA1535	PA1535	citronellyl-CoA dehydrogenase activity,oxidoreductase activity, acting on the CH-CH group of donors,oxidation-reduction process,acyl-CoA dehydrogenase activity,metabolic process,flavin adenine dinucleotide binding,citronellyl-CoA dehydrogenase activity,terpene catabolic process
PA1537	PA1537	metabolic process,oxidoreductase activity
PA1539	PA1539	DNA binding
PA1540	PA1540	integral component of membrane
PA1541	PA1541	integral component of membrane
PA1543	apt	adenine phosphoribosyltransferase activity,adenine salvage,cytosol,identical protein binding,magnesium ion binding,nucleoside metabolic process
PA1544	anr	regulation of transcription, DNA-templated,regulation of arginine catabolic process,transcription regulatory region DNA binding,positive regulation of oxidoreductase activity,cellular response to decreased oxygen levels,cyanide biosynthetic process,sequence-specific DNA binding transcription factor activity,intracellular,DNA binding,negative regulation of phospholipase C activity,regulation of tr…
PA1546	hemN	cofactor biosynthetic process,coproporphyrinogen oxidase activity,catalytic activity,iron-sulfur cluster binding
PA1547	PA1547	membrane,cytochrome complex assembly,oxidation-reduction process
PA1549	PA1549	cation transport,integral component of membrane,cation-transporting ATPase activity,nucleotide binding,metal ion binding,metal ion transport
PA1551	PA1551	integral component of membrane,iron-sulfur cluster binding
PA1552	ccoP1	cytochrome-c oxidase activity,electron carrier activity,heme binding,iron ion binding
PA1552.1	ccoQ1	cytochrome-c oxidase activity
PA1553	ccoO1	cytochrome-c oxidase activity,electron carrier activity,heme binding
PA1554	ccoN1	cytochrome-c oxidase activity
PA1555	ccoP2	cytochrome-c oxidase activity,electron carrier activity,heme binding
PA1555.1	ccoQ2	cytochrome-c oxidase activity
PA1556	ccoO2	cytochrome-c oxidase activity,electron carrier activity,heme binding
PA1557	ccoN2	cytochrome-c oxidase activity
PA1561	aer	aerotaxis,signal transducer activity,signal transduction,protein binding,membrane,chemotaxis
PA1562	acnA	anaerobic respiration,response to oxidative stress,cytoplasm,aconitate hydratase activity,iron ion binding,4 iron, 4 sulfur cluster binding,metabolic process
PA1563	PA1563	methyltransferase activity,methylation
PA1564	PA1564	sulfurtransferase activity
PA1565	pauB2	polyamine catabolic process,oxidoreductase activity,oxidation-reduction process
PA1566	pauA3	polyamine catabolic process,catalytic activity,glutamate-ammonia ligase activity,nitrogen compound metabolic process,glutamine biosynthetic process
PA1567	PA1567	oxidoreductase activity,oxidation-reduction process
PA1569	PA1569	transporter activity,transport,integral component of membrane,transmembrane transport
PA1570	PA1570	sequence-specific DNA binding transcription factor activity,regulation of transcription, DNA-templated
PA1572	PA1572	NAD+ kinase activity,metabolic process,NADP biosynthetic process
PA1575	PA1575	nucleic acid binding
PA1576	PA1576	oxidoreductase activity,oxidation-reduction process,oxidoreductase activity, acting on the CH-OH group of donors, NAD or NADP as acceptor,coenzyme binding,valine metabolic process,3-hydroxyisobutyrate dehydrogenase activity,NAD binding,phosphogluconate dehydrogenase (decarboxylating) activity,pentose-phosphate shunt
PA1579	PA1579	lipid binding
PA1580	gltA	citrate synthase activity,tricarboxylic acid cycle enzyme complex,tricarboxylic acid cycle,cellular carbohydrate metabolic process,transferase activity, transferring acyl groups, acyl groups converted into alkyl on transfer,citrate (Si)-synthase activity,cytoplasm
PA1581	sdhC	succinate dehydrogenase (ubiquinone) activity,electron carrier activity,heme binding,ubiquinone binding,cytochrome complex assembly,succinate dehydrogenase activity,oxidoreductase activity, acting on the CH-CH group of donors,tricarboxylic acid cycle,succinate dehydrogenase complex
PA1582	sdhD	cytochrome complex assembly,electron carrier activity,heme binding,oxidoreductase activity, acting on the CH-CH group of donors,succinate dehydrogenase activity,tricarboxylic acid cycle,integral component of membrane
PA1583	sdhA	tricarboxylic acid cycle,electron carrier activity,succinate dehydrogenase activity,oxidoreductase activity,oxidation-reduction process,oxidoreductase activity, acting on the CH-CH group of donors,electron transport chain,flavin adenine dinucleotide binding
PA1584	sdhB	electron carrier activity,4 iron, 4 sulfur cluster binding,3 iron, 4 sulfur cluster binding,2 iron, 2 sulfur cluster binding,iron-sulfur cluster binding,tricarboxylic acid cycle,oxidoreductase activity,oxidation-reduction process
PA1585	sucA	oxoglutarate dehydrogenase (succinyl-transferring) activity,tricarboxylic acid cycle,metabolic process,oxidoreductase activity, acting on the aldehyde or oxo group of donors, disulfide as acceptor
PA1586	sucB	tricarboxylic acid cycle,dihydrolipoyllysine-residue succinyltransferase activity,oxoglutarate dehydrogenase complex,metabolic process,transferase activity, transferring acyl groups
PA1587	lpd	pathogenesis,evasion or tolerance of host immune response,oxidoreductase activity,flavin adenine dinucleotide binding,oxidation-reduction process,oxidoreductase activity, acting on a sulfur group of donors, NAD(P) as acceptor,cell redox homeostasis,dihydrolipoyl dehydrogenase activity
PA1588	sucC	protein autophosphorylation,nucleoside triphosphate biosynthetic process,succinate-CoA ligase (ADP-forming) activity,nucleoside diphosphate kinase activity,ATP binding,catalytic activity,metabolic process,metal ion binding,succinate-CoA ligase complex
PA1589	sucD	nucleoside triphosphate biosynthetic process,succinate-CoA ligase (ADP-forming) activity,nucleoside diphosphate kinase activity,catalytic activity,metabolic process,cofactor binding,ATP citrate synthase activity,succinate-CoA ligase complex
PA1590	braB	branched-chain amino acid transport,branched-chain amino acid transmembrane transporter activity
PA1595	PA1595	cellular protein modification process
PA1596	htpG	protein folding,ATP binding
PA1597	PA1597	hydrolase activity
PA1598	PA1598	3-methyl-2-oxobutanoate hydroxymethyltransferase activity,pantothenate biosynthetic process,catalytic activity
PA1599	PA1599	DNA binding,sequence-specific DNA binding transcription factor activity,regulation of transcription, DNA-templated,sequence-specific DNA binding
PA1600	PA1600	iron ion binding,membrane,oxidoreductase activity, acting on CH-OH group of donors,heme binding,electron carrier activity
PA1601	PA1601	oxidoreductase activity,oxidation-reduction process
PA1602	PA1602	oxidoreductase activity,metal ion binding,oxidation-reduction process,electron carrier activity,iron-sulfur cluster binding,2 iron, 2 sulfur cluster binding
PA1603	PA1603	sequence-specific DNA binding transcription factor activity,intracellular,regulation of transcription, DNA-templated
PA1604	PA1604	transporter activity,transport
PA1605	PA1605	catalytic activity,metabolic process
PA1608	PA1608	signal transducer activity,signal transduction,integral component of membrane,membrane,chemotaxis
PA1609	fabB	3-oxoacyl-[acyl-carrier-protein] synthase activity,unsaturated fatty acid biosynthetic process,catalytic activity,metabolic process
PA1610	fabA	3-hydroxydecanoyl-[acyl-carrier-protein] dehydratase activity,unsaturated fatty acid biosynthetic process,cytoplasm,fatty acid biosynthetic process
PA1611	PA1611	phosphorelay sensor kinase activity,signal transducer activity,signal transduction,integral component of membrane,phosphorelay signal transduction system,phosphorylation,transferase activity, transferring phosphorus-containing groups
PA1613	PA1613	receptor activity,transporter activity,transport,membrane
PA1614	gpsA	glycerol-3-phosphate dehydrogenase [NAD(P)+] activity,glycerophospholipid biosynthetic process,oxidation-reduction process,oxidoreductase activity,oxidoreductase activity, acting on the CH-OH group of donors, NAD or NADP as acceptor,coenzyme binding,cytoplasm,glycerol-3-phosphate catabolic process,NAD binding,glycerol-3-phosphate dehydrogenase [NAD+] activity,glycerol-3-phosphate metabolic proces…
PA1616	PA1616	cytoplasm,cellular protein modification process,phosphohistidine phosphatase activity
PA1617	PA1617	catalytic activity,metabolic process
PA1619	PA1619	sequence-specific DNA binding transcription factor activity,regulation of transcription, DNA-templated,sequence-specific DNA binding,DNA binding
PA1620	PA1620	amino acid transport,membrane
PA1623	PA1623	protein binding
PA1626	PA1626	integral component of membrane,transmembrane transport
PA1627	PA1627	sequence-specific DNA binding transcription factor activity,regulation of transcription, DNA-templated
PA1628	PA1628	3-hydroxyacyl-CoA dehydrogenase activity,fatty acid metabolic process,oxidoreductase activity,oxidation-reduction process,oxidoreductase activity, acting on the CH-OH group of donors, NAD or NADP as acceptor,coenzyme binding
PA1629	PA1629	catalytic activity,metabolic process
PA1630	PA1630	DNA binding,regulation of transcription, DNA-templated
PA1631	PA1631	acyl-CoA dehydrogenase activity,oxidation-reduction process,oxidoreductase activity, acting on the CH-CH group of donors,metabolic process,flavin adenine dinucleotide binding
PA1632	kdpF	potassium ion-transporting ATPase complex,potassium-transporting ATPase activity,potassium ion transport,plasma membrane
PA1633	kdpA	potassium ion-transporting ATPase complex,potassium-transporting ATPase activity,potassium ion transport,plasma membrane
PA1634	kdpB	potassium ion-transporting ATPase complex,potassium-transporting ATPase activity,potassium ion transport,cation transport,integral component of membrane,cation-transporting ATPase activity,ATP binding,nucleotide binding,metal ion binding
PA1635	kdpC	potassium ion-transporting ATPase complex,potassium-transporting ATPase activity,potassium ion transport
PA1636	kdpD	phosphorelay sensor kinase activity,osmosensory signaling via phosphorelay pathway,response to stress,phosphorylation,transferase activity, transferring phosphorus-containing groups,signal transducer activity,signal transduction,protein binding
PA1637	kdpE	phosphorelay signal transduction system
PA1638	PA1638	glutaminase activity,glutamine metabolic process
PA1640	PA1640	lipid metabolic process,metabolic process
PA1642	selD	tRNA seleno-modification,selenocysteine biosynthetic process,magnesium ion binding,selenide, water dikinase activity,catalytic activity
PA1643	PA1643	transferase activity, transferring selenium-containing groups,tRNA 2-selenouridine synthase activity,tRNA seleno-modification
PA1644	PA1644	FMN binding,oxidoreductase activity,oxidation-reduction process,riboflavin reductase (NADPH) activity
PA1646	PA1646	signal transducer activity,signal transduction,integral component of membrane,membrane
PA1647	PA1647	sulfate transport,sulfate transmembrane transporter activity,integral component of membrane,secondary active sulfate transmembrane transporter activity,membrane,transmembrane transport
PA1648	PA1648	zinc ion binding,oxidoreductase activity,oxidation-reduction process
PA1649	PA1649	oxidoreductase activity,metabolic process
PA1650	PA1650	sodium ion transport,bile acid:sodium symporter activity,membrane
PA1651	PA1651	integral component of membrane,benzoate transport,benzoate transporter activity
PA1653	PA1653	sequence-specific DNA binding transcription factor activity,intracellular,regulation of transcription, DNA-templated
PA1654	PA1654	catalytic activity,pyridoxal phosphate binding,biosynthetic process
PA1655	PA1655	protein binding
PA1656	hsiA2	protein secretion by the type VI secretion system
PA1657	hsiB2	protein secretion by the type VI secretion system,protein secretion by the type VI secretion system
PA1658	hsiC2	protein secretion by the type VI secretion system
PA1659	hsiF2	protein secretion by the type VI secretion system,protein secretion by the type VI secretion system,copper ion binding,amine metabolic process,quinone binding
PA1660	hsiG2	protein secretion by the type VI secretion system,protein secretion by the type VI secretion system
PA1661	hsiH2	protein secretion by the type VI secretion system,protein secretion by the type VI secretion system
PA1662	clpV2	protein secretion by the type VI secretion system,ATP binding,protein metabolic process
PA1663	sfa2	protein secretion by the type VI secretion system,ATP binding,regulation of transcription, DNA-templated,transcription factor binding,protein binding,sequence-specific DNA binding,DNA binding
PA1664	orfX	protein secretion by the type VI secretion system
PA1665	fha2	protein secretion by the type VI secretion system,protein secretion by the type VI secretion system,protein binding
PA1666	lip2	protein secretion by the type VI secretion system,protein secretion by the type VI secretion system
PA1667	hsiJ2	protein secretion by the type VI secretion system,protein secretion by the type VI secretion system
PA1668	dotU2	protein secretion by the type VI secretion system
PA1669	icmF2	protein secretion by the type VI secretion system,protein secretion by the type VI secretion system
PA1670	stp1	protein secretion by the type VI secretion system,cellular protein metabolic process,catalytic activity
PA1671	stk1	protein secretion by the type VI secretion system,cellular protein metabolic process,protein kinase activity,ATP binding,protein phosphorylation,protein serine/threonine kinase activity,transferase activity, transferring phosphorus-containing groups
PA1673	PA1673	metal ion binding
PA1674	folE2	queuosine biosynthetic process,GTP cyclohydrolase I activity
PA1677	PA1677	catalytic activity,metabolic process
PA1678	PA1678	intracellular,site-specific DNA-methyltransferase (adenine-specific) activity,DNA methylation on adenine,nucleic acid binding,methyltransferase activity,methylation,protein methylation,protein methyltransferase activity
PA1681	aroC	tryptophan biosynthetic process,histidine ammonia-lyase activity,cellular amino acid metabolic process,tyrosine biosynthetic process,L-phenylalanine biosynthetic process,chorismate synthase activity,aromatic amino acid family biosynthetic process
PA1682	PA1682	integral component of membrane,transmembrane transport
PA1683	PA1683	cytoplasm,L-methionine biosynthetic process from methylthioadenosine,metal ion binding
PA1684	PA1684	iron ion binding,acireductone dioxygenase (Ni2+-requiring) activity,acireductone dioxygenase [iron(II)-requiring] activity,nickel cation binding,L-methionine biosynthetic process from S-adenosylmethionine,oxidation-reduction process
PA1685	masA	magnesium ion binding,L-methionine biosynthetic process from methylthioadenosine,acireductone synthase activity
PA1686	alkA	alkylbase DNA N-glycosylase activity,base-excision repair,DNA dealkylation involved in DNA repair,catalytic activity,DNA repair,DNA binding
PA1687	speE	urea cycle,tRNA (5-methylaminomethyl-2-thiouridylate)-methyltransferase activity,cellular amino acid metabolic process,beta-alanine metabolic process,catalytic activity
PA1688	PA1688	biosynthetic process,strictosidine synthase activity
PA1689	PA1689	catalytic activity,metabolic process,sulfuric ester hydrolase activity
PA1690	pscU	protein secretion by the type III secretion system,secretion,protein secretion,membrane,integral component of membrane
PA1691	pscT	transport,integral component of membrane,protein targeting,membrane
PA1692	PA1692	protein secretion,membrane,transport,integral component of membrane
PA1693	pscR	protein secretion by the type III secretion system,secretion,protein transport,integral component of membrane,protein secretion,membrane
PA1694	pscQ	protein secretion by the type III secretion system,protein secretion by the type III secretion system,protein secretion
PA1695	pscP	protein secretion by the type III secretion system,protein secretion by the type III secretion system,pathogenesis
PA1696	pscO	protein secretion by the type III secretion system,protein secretion by the type III secretion system
PA1697	PA1697	protein secretion by the type III secretion system,secretion,cytoplasm,obsolete ATP catabolic process,biosynthetic process,ATPase activity,ATP binding,ATP biosynthetic process,proton transport,ATP metabolic process
PA1698	popN	negative regulation of protein secretion,pathogenesis,outer membrane,secretion,cell surface,protein secretion by the type III secretion system,protein binding
PA1699	pcr1	negative regulation of protein secretion,protein secretion by the type III secretion system,protein binding,protein binding
PA1700	pcr2	protein secretion,protein secretion by the type III secretion system
PA1701	pcr3	protein secretion by the type III secretion system,protein binding
PA1702	pcr4	protein secretion by the type III secretion system,protein secretion by the type III secretion system,protein binding,protein binding
PA1703	pcrD	negative regulation of protein secretion,protein secretion,membrane,protein transport,integral component of membrane
PA1704	pcrR	regulation of transcription, DNA-templated,cellular response to calcium ion
PA1705	pcrG	negative regulation of protein secretion
PA1706	pcrV	protein secretion by the type III secretion system,type III protein secretion system complex,extracellular region,pathogenesis,extracellular space
PA1707	pcrH	protein secretion by the type III secretion system,chaperone-mediated protein complex assembly,response to stress,protein binding
PA1708	popB	chaperone binding,translocation of peptides or proteins into host,pathogenesis
PA1709	popD	chaperone binding,translocation of peptides or proteins into host
PA1710	exsC	protein secretion by the type III secretion system,positive regulation of transcription, DNA-templated,cytoplasm,pathogenesis,regulation of protein secretion
PA1711	exsE	chaperone binding,protein secretion by the type III secretion system,cellular response to calcium ion,negative regulation of protein secretion
PA1713	exsA	regulation of transcription, DNA-templated,transcription regulatory region DNA binding,negative regulation of protein secretion,DNA binding,sequence-specific DNA binding transcription factor activity
PA1714	exsD	negative regulation of protein secretion,negative regulation of transcription, DNA-templated,negative regulation of DNA binding,negative regulation of protein binding,cellular response to calcium ion
PA1715	pscB	protein secretion by the type III secretion system,cytoplasm,pathogenesis,regulation of protein secretion
PA1716	pscC	protein secretion by the type III secretion system,protein secretion,protein transporter activity
PA1717	pscD	protein secretion by the type III secretion system
PA1718	pscE	protein secretion by the type III secretion system,pathogenesis
PA1719	pscF	protein secretion by the type III secretion system,protein transporter activity,pathogenesis,protein transport,type III protein secretion system complex,protein secretion by the type III secretion system
PA1720	pscG	protein secretion by the type III secretion system,pathogenesis
PA1721	pscH	protein secretion by the type III secretion system,pathogenesis
PA1722	pscI	protein secretion by the type III secretion system,pathogenesis,protein transport,protein secretion
PA1723	pscJ	protein secretion by the type III secretion system,protein secretion
PA1724	pscK	protein secretion by the type III secretion system,pathogenesis
PA1725	pscL	protein secretion by the type III secretion system
PA1726	bglX	beta-glucosidase activity,glucosidase activity,periplasmic space,hydrolase activity, hydrolyzing O-glycosyl compounds,carbohydrate metabolic process
PA1727	mucR	diguanylate cyclase activity,cyclic-guanylate-specific phosphodiesterase activity,diguanylate cyclase activity,cellular response to nitric oxide,cyclic-guanylate-specific phosphodiesterase activity
PA1733	PA1733	threonine-type endopeptidase activity,proteasome core complex,proteolysis involved in cellular protein catabolic process
PA1734	PA1734	electron carrier activity,heme binding,iron ion binding
PA1735	PA1735	integral component of membrane,transmembrane transport
PA1736	PA1736	metabolic process,transferase activity, transferring acyl groups other than amino-acyl groups,catalytic activity
PA1737	PA1737	oxidation-reduction process,3-hydroxyacyl-CoA dehydrogenase activity,fatty acid metabolic process,oxidoreductase activity,catalytic activity,metabolic process,oxidoreductase activity, acting on the CH-OH group of donors, NAD or NADP as acceptor,coenzyme binding
PA1738	PA1738	sequence-specific DNA binding transcription factor activity,regulation of transcription, DNA-templated
PA1739	PA1739	oxidoreductase activity,oxidation-reduction process
PA1741	PA1741	electron carrier activity,protein disulfide oxidoreductase activity,cell redox homeostasis
PA1742	pauD2	polyamine catabolic process
PA1748	PA1748	catalytic activity,metabolic process
PA1750	PA1750	aromatic amino acid family biosynthetic process,3-deoxy-7-phosphoheptulonate synthase activity,identical protein binding,catalytic activity,biosynthetic process
PA1752	PA1752	oxidation-reduction process,oxidoreductase activity,oxidoreductase activity, acting on the CH-OH group of donors, NAD or NADP as acceptor,coenzyme binding,NADP binding,cytoplasm,pantothenate biosynthetic process,2-dehydropantoate 2-reductase activity
PA1753	PA1753	response to stress
PA1754	cysB	cysteine biosynthetic process,positive regulation of transcription, DNA-templated,transcription regulatory region DNA binding,sequence-specific DNA binding transcription factor activity,regulation of transcription, DNA-templated
PA1756	cysH	adenylyl-sulfate reductase activity,sulfate assimilation,catalytic activity,metabolic process,phosphoadenylyl-sulfate reductase (thioredoxin) activity,sulfate assimilation, phosphoadenylyl sulfate reduction by phosphoadenylyl-sulfate reductase (thioredoxin),oxidation-reduction process,cysteine biosynthetic process
PA1757	thrH	L-serine biosynthetic process,threonine biosynthetic process,homoserine kinase activity,phosphoserine phosphatase activity,phosphoserine:homoserine phosphotransferase activity,threonine biosynthetic process,tetrahydrofolate biosynthetic process,4-amino-4-deoxychorismate synthase activity,magnesium ion binding
PA1758	pabB	biosynthetic process,oxo-acid-lyase activity,folic acid-containing compound biosynthetic process
PA1759	PA1759	sequence-specific DNA binding transcription factor activity,regulation of transcription, DNA-templated,DNA binding,protein binding
PA1760	PA1760	sequence-specific DNA binding transcription factor activity,regulation of transcription, DNA-templated,protein binding,DNA binding
PA1762	PA1762	ATP binding,proteolysis,peptidase activity,integral component of membrane
PA1765	PA1765	carbohydrate transport,periplasmic space
PA1766	PA1766	ATP binding,metal ion binding,catalytic activity
PA1769	PA1769	ATP binding,transferase activity, transferring phosphorus-containing groups
PA1770	ppsA	generation of precursor metabolites and energy,pyruvate kinase activity,gluconeogenesis,phosphorylation,transferase activity, transferring phosphorus-containing groups,catalytic activity,ATP binding,pyruvate metabolic process,pyruvate, water dikinase activity,kinase activity
PA1771	estX	catalytic activity
PA1772	PA1772	ribonuclease inhibitor activity,regulation of RNA metabolic process
PA1773	cmaX	membrane
PA1774	crfX	molecular_function,cellular_component,biological_process
PA1775	cmpX	molecular_function,cellular_component,biological_process,membrane
PA1776	sigX	regulation of transcription, DNA-templated,sigma factor activity,positive regulation of cell growth,DNA binding,sequence-specific DNA binding transcription factor activity,DNA-templated transcription, initiation
PA1777	oprF	transport,porin activity,outer membrane,adhesion of symbiont to host,calcium ion binding,cell outer membrane,integral component of membrane,complement component C3b binding
PA1778	cobA	chlorophyll metabolic process,cofactor biosynthetic process,metabolic process,methyltransferase activity,porphyrin-containing compound biosynthetic process,precorrin-2 dehydrogenase activity,oxidation-reduction process
PA1779	PA1779	nitrate reductase activity,electron carrier activity,oxidoreductase activity,oxidation-reduction process,4 iron, 4 sulfur cluster binding,molybdenum ion binding
PA1780	nirD	nitrogen compound metabolic process,metabolic process,D-lactate dehydrogenase activity,oxidoreductase activity,2 iron, 2 sulfur cluster binding,oxidation-reduction process,nitrite reductase [NAD(P)H] activity,nitrate assimilation,heme biosynthetic process
PA1781	nirB	nitrate reductase (NADH) activity,oxidoreductase activity,oxidation-reduction process,heme binding,iron-sulfur cluster binding,nitrite reductase [NAD(P)H] activity,nitrate assimilation,flavin adenine dinucleotide binding,NADP binding
PA1781.1	nalA	regulation of nitrate assimilation
PA1782	PA1782	protein kinase activity,ATP binding,protein phosphorylation,catalytic activity,transferase activity, transferring phosphorus-containing groups
PA1783	nasA	nitrogen compound metabolic process,transport,membrane,nitrate transmembrane transporter activity,nitrite transmembrane transporter activity,nitrate transport,nitrite transport,integral component of membrane,transmembrane transport
PA1785	nasT	transcription antitermination,regulation of nitrate assimilation,RNA binding,phosphorelay signal transduction system
PA1787	acnB	generation of precursor metabolites and energy,aconitate hydratase activity,metabolic process
PA1789	PA1789	response to stress
PA1792	PA1792	cytoplasm,lipid A biosynthetic process,pyrophosphatase activity
PA1793	ppiB	protein folding,cis-trans isomerase activity,protein peptidyl-prolyl isomerization,peptidyl-prolyl cis-trans isomerase activity
PA1794	glnS	cellular amino acid metabolic process,cellular protein metabolic process,nucleotide binding,ATP binding,cytoplasm,ligase activity, forming aminoacyl-tRNA and related compounds,tRNA aminoacylation,translation,glutamine-tRNA ligase activity,glutaminyl-tRNA aminoacylation,aminoacyl-tRNA ligase activity,tRNA aminoacylation for protein translation
PA1795	cysS	methionine-tRNA ligase activity,cellular amino acid metabolic process,cysteine metabolic process,tRNA aminoacylation,cellular protein metabolic process,cysteine-tRNA ligase activity,ATP binding,cysteinyl-tRNA aminoacylation,nucleotide binding,aminoacyl-tRNA ligase activity,tRNA aminoacylation for protein translation,cytoplasm
PA1796	folD	nucleotide metabolic process,cofactor biosynthetic process,cyclohydrolase activity,NADPH dehydrogenase activity,catalytic activity,methylenetetrahydrofolate dehydrogenase (NADP+) activity,folic acid-containing compound biosynthetic process,oxidation-reduction process
PA1798	parS	phosphorelay sensor kinase activity,signal transducer activity,signal transduction,integral component of membrane,phosphorylation,transferase activity, transferring phosphorus-containing groups
PA1799	parR	phosphorelay response regulator activity,positive regulation of phospholipid biosynthetic process,phosphorelay signal transduction system,DNA binding,regulation of transcription, DNA-templated
PA1800	tig	protein folding,FtsZ-dependent cytokinesis,protein transport
PA1801	clpP	bacterial-type flagellum-dependent swarming motility,cellular response to antibiotic,single-species biofilm formation,single-species biofilm formation on inanimate substrate,peptidase activity,serine-type endopeptidase activity,proteolysis
PA1802	clpX	UTP:glucose-1-phosphate uridylyltransferase activity,protein folding,ATP binding,zinc ion binding,protein dimerization activity
PA1803	lon	cellular response to antibiotic,single-species biofilm formation,bacterial-type flagellum-dependent swarming motility,type IV pilus-dependent motility,bacterial-type flagellum-dependent swimming motility,ATP-dependent peptidase activity,response to drug,ATP binding,pathogenesis,protein secretion by the type III secretion system
PA1804	hupB	DNA binding, bending,DNA binding
PA1805	ppiD	peptidyl-prolyl cis-trans isomerase activity,isomerase activity
PA1806	fabI	enoyl-[acyl-carrier-protein] reductase activity,enoyl-[acyl-carrier-protein] reductase (NADH) activity,fatty acid biosynthetic process,oxidation-reduction process
PA1807	nppD	ATP binding,ATPase activity,nucleotide binding,peptide transport,oligopeptide transport,oligopeptide transporter activity
PA1808	nppC	transport,membrane
PA1809	nppB	transport,membrane
PA1810	nppA2	transporter activity,transport,oligopeptide transport,oligopeptide transporter activity
PA1811	nppA1	transporter activity,transport,oligopeptide transport,oligopeptide transporter activity
PA1812	mltD	amino sugar metabolic process,cellular amino acid metabolic process,[protein-PII] uridylyltransferase activity,Gram-negative-bacterium-type cell wall,peptidoglycan metabolic process,lytic transglycosylase activity,membrane
PA1813	PA1813	hydroxyacylglutathione hydrolase activity,glutathione biosynthetic process,zinc ion binding
PA1814	kerV	metabolic process,methyltransferase activity
PA1815	rnhA	RNA-DNA hybrid ribonuclease activity,nucleic acid binding
PA1816	dnaQ	DNA polymerase III, proofreading complex,exonuclease activity,nucleic acid binding,DNA binding,DNA-directed DNA polymerase activity,DNA replication
PA1818	cadA	catalytic activity,carboxy-lyase activity,cytoplasm,cellular amino acid metabolic process,pyridoxal phosphate binding
PA1819	PA1819	amino acid transmembrane transport,amino acid transmembrane transporter activity,membrane
PA1820	nhaB	transport,membrane,sodium:proton antiporter activity,sodium ion transport
PA1821	PA1821	catalytic activity,metabolic process
PA1822	fimL	phosphorelay signal transduction system,signal transducer activity
PA1823	nudC	hydrolase activity,metal ion binding,NAD+ diphosphatase activity,hydrolase activity
PA1824	PA1824	integral component of membrane
PA1826	PA1826	sequence-specific DNA binding transcription factor activity,regulation of transcription, DNA-templated
PA1827	PA1827	metabolic process,oxidoreductase activity
PA1828	PA1828	metabolic process,oxidoreductase activity
PA1829	PA1829	transferase activity, transferring phosphorus-containing groups
PA1832	PA1832	serine-type endopeptidase activity,plasma membrane,proteolysis,peptidase activity
PA1833	PA1833	oxidoreductase activity,oxidation-reduction process,zinc ion binding
PA1836	PA1836	DNA binding
PA1838	cysI	metabolic process,cellular response to sulfate starvation,oxidoreductase activity,oxidation-reduction process,heme binding,iron-sulfur cluster binding
PA1839	PA1839	catalytic activity,cytoplasm,rRNA processing,RNA methyltransferase activity,iron-sulfur cluster binding
PA1841	PA1841	aminoacyl-tRNA editing activity
PA1843	metH	methionine synthase activity,cellular metabolic process,pteridine-containing compound metabolic process,cobalamin binding,metal ion binding,intracellular,S-adenosylmethionine-homocysteine S-methyltransferase activity,zinc ion binding
PA1844	tse1	amidase activity
PA1846	cti	cellular lipid metabolic process,electron carrier activity,heme binding
PA1847	nfuA	iron ion binding,iron-sulfur cluster assembly,iron-sulfur cluster binding,4 iron, 4 sulfur cluster binding,protein maturation
PA1848	PA1848	integral component of membrane,transmembrane transport
PA1850	PA1850	DNA binding,sequence-specific DNA binding transcription factor activity,regulation of transcription, DNA-templated,sequence-specific DNA binding
PA1853	PA1853	sequence-specific DNA binding transcription factor activity,regulation of transcription, DNA-templated
PA1854	PA1854	catalytic activity,adenyl nucleotide binding
PA1856	PA1856	cytochrome-c oxidase activity,iron ion binding,electron carrier activity,aerobic respiration,integral component of membrane,heme binding,oxidation-reduction process,plasma membrane respiratory chain complex IV
PA1858	str	response to antibiotic,protein phosphorylation,phosphotransferase activity, alcohol group as acceptor,secondary metabolic process,transferase activity, transferring phosphorus-containing groups
PA1859	PA1859	sequence-specific DNA binding transcription factor activity,regulation of transcription, DNA-templated
PA1860	PA1860	methyltransferase activity,methylation,antibiotic biosynthetic process,tetracenomycin C biosynthetic process
PA1861	modC	transport,molybdate transmembrane-transporting ATPase activity,transporter activity,ATP binding,membrane,metal ion transport,molybdenum ion transmembrane transporter activity,ATPase activity,molybdate ion transmembrane transporter activity,molybdate ion transport
PA1862	modB	transport,molybdate ion transmembrane transporter activity
PA1863	modA	transport,molybdate ion binding,transporter activity,molybdate transmembrane-transporting ATPase activity,molybdate ion transport,outer membrane-bounded periplasmic space
PA1864	PA1864	DNA binding,negative regulation of transcription, DNA-templated
PA1865	PA1865	hydrolase activity, acting on ester bonds
PA1866	PA1866	nucleic acid binding,ATP binding,nucleobase-containing compound metabolic process,ATP-dependent helicase activity,hydrolase activity, acting on acid anhydrides, in phosphorus-containing anhydrides,DNA binding,ATP-dependent DNA helicase activity
PA1867	xphA	type II protein secretion system complex
PA1868	xqhA	secretion,protein transporter activity,protein secretion by the type II secretion system,outer membrane,protein secretion,type II protein secretion system complex
PA1869	PA1869	fatty acid biosynthetic process
PA1871	lasA	endopeptidase activity,metalloendopeptidase activity,protein secretion by the type II secretion system,protein transport by the Sec complex,proteolysis,extracellular space
PA1873	PA1873	membrane,metal ion transport,metal ion transmembrane transporter activity,transmembrane transport
PA1875	PA1875	transporter activity,transport
PA1876	PA1876	ATP binding,transport,integral component of membrane,ATPase activity, coupled to transmembrane movement of substances,transmembrane transport,ATPase activity,proteolysis,peptidase activity
PA1877	PA1877	membrane,transmembrane transport,protein secretion
PA1879	PA1879	signal transducer activity,signal transduction,sequence-specific DNA binding,DNA binding
PA1880	PA1880	oxidoreductase activity,oxidation-reduction process
PA1881	PA1881	oxidoreductase activity,metal ion binding,oxidation-reduction process,electron carrier activity,iron-sulfur cluster binding,2 iron, 2 sulfur cluster binding
PA1882	PA1882	integral component of membrane
PA1883	PA1883	NADH dehydrogenase (ubiquinone) activity,oxidation-reduction process,oxidoreductase activity, acting on NAD(P)H
PA1884	PA1884	DNA binding,sequence-specific DNA binding
PA1885	PA1885	N-acetyltransferase activity
PA1886	polB	DNA polymerase activity,nucleic acid binding,nucleotide binding,DNA-directed DNA polymerase activity,nucleobase-containing compound metabolic process,DNA binding,DNA replication
PA1890	PA1890	protein binding
PA1893	PA1893	hydrolase activity, acting on carbon-nitrogen (but not peptide) bonds, in linear amides,hydrolase activity,antibiotic biosynthetic process
PA1894	PA1894	oxidoreductase activity,oxidoreductase activity, acting on paired donors, with incorporation or reduction of molecular oxygen, 2-oxoglutarate as one donor, and incorporation of one atom each of oxygen into both donors,oxidation-reduction process
PA1897	PA1897	iron ion binding,fatty acid biosynthetic process,oxidoreductase activity,oxidation-reduction process
PA1898	qscR	regulation of transcription, DNA-templated,negative regulation of secondary metabolite biosynthetic process,transcription regulatory region DNA binding,quorum sensing,sequence-specific DNA binding transcription factor activity,DNA binding
PA1899	phzA2	phenazine biosynthetic process,antibiotic biosynthetic process
PA1900	phzB2	phenazine biosynthetic process,antibiotic biosynthetic process
PA1901	phzC2	phenazine biosynthetic process,3-deoxy-7-phosphoheptulonate synthase activity,aromatic amino acid family biosynthetic process
PA1902	phzD2	phenazine biosynthetic process,isochorismatase activity,catalytic activity,metabolic process
PA1903	phzE2	phenazine biosynthetic process,biosynthetic process
PA1904	phzF2	phenazine biosynthetic process,catalytic activity,biosynthetic process
PA1905	phzG2	phenazine biosynthetic process,oxidoreductase activity, acting on the CH-NH2 group of donors,oxidation-reduction process,pyridoxamine-phosphate oxidase activity,pyridoxine biosynthetic process,FMN binding,oxidoreductase activity
PA1906	PA1906	catalytic activity
PA1908	PA1908	integral component of membrane,transmembrane transport,transporter activity,plasma membrane
PA1910	femA	siderophore transport,outer membrane,sigma factor activity,regulation of iron ion transport,cytosol
PA1911	femR	sigma factor antagonist activity
PA1912	femI	DNA binding,sequence-specific DNA binding transcription factor activity,DNA-templated transcription, initiation,regulation of transcription, DNA-templated,sigma factor activity,siderophore uptake transmembrane transporter activity,signaling receptor activity,siderophore transport,cell surface receptor signaling pathway
PA1916	PA1916	amino acid transport,membrane,amino acid transmembrane transport
PA1918	PA1918	oxidoreductase activity,oxidation-reduction process
PA1919	nrdG	catalytic activity,iron-sulfur cluster binding,ribonucleoside-diphosphate reductase activity, thioredoxin disulfide as acceptor
PA1920	nrdD	DNA replication,ribonucleoside-triphosphate reductase activity,oxidoreductase activity,oxidation-reduction process,pathogenesis,ribonucleoside-diphosphate reductase activity, thioredoxin disulfide as acceptor
PA1922	PA1922	receptor activity,transporter activity,transport,membrane
PA1923	PA1923	biosynthetic process
PA1927	metE	cellular amino acid metabolic process,5-methyltetrahydropteroyltriglutamate-homocysteine S-methyltransferase activity
PA1928	rimJ	protein acetylation,post-translational protein modification,N-acetyltransferase activity
PA1930	PA1930	signal transducer activity,signal transduction,membrane,chemotaxis,phosphorelay sensor kinase activity,phosphorelay signal transduction system
PA1931	PA1931	electron carrier activity,iron-sulfur cluster binding,2 iron, 2 sulfur cluster binding,oxidoreductase activity,metal ion binding,oxidation-reduction process
PA1932	PA1932	catalytic activity,oxidoreductase activity, acting on CH-OH group of donors,flavin adenine dinucleotide binding,oxidation-reduction process,oxidoreductase activity,UDP-N-acetylmuramate dehydrogenase activity
PA1933	PA1933	oxidoreductase activity,oxidation-reduction process
PA1935	PA1935	ATP binding,hydrolase activity
PA1937	PA1937	DNA binding,transposase activity,transposition, DNA-mediated
PA1938	PA1938	nucleic acid binding,DNA integration
PA1940	PA1940	heme binding,oxidation-reduction process,catalase activity,response to oxidative stress
PA1941	PA1941	electron carrier activity,heme binding
PA1943	PA1943	N-acetyltransferase activity
PA1944	PA1944	ATP binding,metal ion binding,catalytic activity
PA1945	PA1945	sequence-specific DNA binding,ATP binding,regulation of transcription, DNA-templated,transcription factor binding,DNA binding
PA1946	rbsB	transport
PA1947	rbsA	transport,ATP binding,ATPase activity
PA1948	rbsC	transport,transporter activity,protein secretion by the type II secretion system,protein transport by the Sec complex,interaction with host via protein secreted by type II secretion system
PA1949	rbsR	carbon utilization,cellular catabolic process,DNA binding,sequence-specific DNA binding transcription factor activity,regulation of transcription, DNA-templated
PA1950	rbsK	ribokinase activity,phosphotransferase activity, alcohol group as acceptor,carbohydrate metabolic process
PA1951	fapF	single-species biofilm formation,amyloid fibril formation
PA1952	fapE	single-species biofilm formation,amyloid fibril formation
PA1953	fapD	ATP binding,proteolysis,peptidase activity,integral component of membrane,single-species biofilm formation,amyloid fibril formation
PA1954	fapC	single-species biofilm formation,amyloid fibril formation,pathogenesis
PA1955	fapB	single-species biofilm formation,amyloid fibril formation
PA1956	fapA	single-species biofilm formation,amyloid fibril formation
PA1958	PA1958	membrane,nicotinamide riboside transmembrane transporter activity,nicotinamide riboside transport
PA1959	bacA	response to stimulus,membrane,dephosphorylation,undecaprenyl-diphosphatase activity
PA1960	PA1960	DNA binding,regulation of transcription, DNA-templated
PA1961	PA1961	sequence-specific DNA binding transcription factor activity,regulation of transcription, DNA-templated
PA1962	azoR2	oxidoreductase activity, acting on other nitrogenous compounds as donors,oxidation-reduction process,oxidoreductase activity, acting on NAD(P)H, quinone or similar compound as acceptor
PA1964	PA1964	ATP binding,ATPase activity
PA1966	PA1966	5-carboxymethyl-2-hydroxymuconate delta-isomerase activity,aromatic compound catabolic process
PA1971	braZ	transport,branched-chain amino acid transport,branched-chain amino acid transmembrane transporter activity
PA1972	PA1972	catalytic activity,metabolic process,integral component of membrane,sulfuric ester hydrolase activity
PA1973	pqqF	cofactor biosynthetic process,pyrroloquinoline quinone biosynthetic process,metalloendopeptidase activity,proteolysis,zinc ion binding,catalytic activity,metal ion binding,metallopeptidase activity,periplasmic space
PA1976	ercS'	regulation of ethanol catabolic process,phosphorelay sensor kinase activity,phosphorylation,transferase activity, transferring phosphorus-containing groups,signal transducer activity,signal transduction,phosphorelay signal transduction system
PA1977	PA1977	membrane
PA1978	erbR	phosphorelay response regulator activity,sequence-specific DNA binding transcription factor activity,regulation of transcription, DNA-templated,phosphorelay signal transduction system,DNA binding
PA1979	eraS	phosphorelay sensor kinase activity,phosphorelay sensor kinase activity,positive regulation of transcription, DNA-templated,phosphorelay sensor kinase activity
PA1980	eraR	phosphorelay response regulator activity,phosphorelay response regulator activity,positive regulation of transcription, DNA-templated,phosphorelay signal transduction system,sequence-specific DNA binding transcription factor activity,regulation of transcription, DNA-templated,DNA binding
PA1982	exaA	carbon utilization,cellular catabolic process,alcohol dehydrogenase (acceptor) activity,ethanol oxidation,outer membrane-bounded periplasmic space,oxidation-reduction process,calcium ion binding,membrane,oxidoreductase activity, acting on CH-OH group of donors
PA1983	exaB	generation of precursor metabolites and energy,carbon utilization,cellular catabolic process,ethanol oxidation,electron carrier activity,heme binding
PA1984	exaC	aldehyde dehydrogenase (NAD) activity,ethanol oxidation,metabolic process,oxidoreductase activity,oxidation-reduction process,oxidoreductase activity, acting on the aldehyde or oxo group of donors, NAD or NADP as acceptor
PA1985	pqqA	cofactor biosynthetic process,pyrroloquinoline quinone biosynthetic process
PA1986	pqqB	cofactor biosynthetic process,transport,pyrroloquinoline quinone biosynthetic process
PA1987	pqqC	cofactor biosynthetic process,pyrroloquinoline quinone biosynthetic process,oxidation-reduction process
PA1988	pqqD	cofactor biosynthetic process,pyrroloquinoline quinone biosynthetic process,quinone binding
PA1989	pqqE	cofactor biosynthetic process,catalytic activity,metal ion binding,4 iron, 4 sulfur cluster binding,pyrroloquinoline quinone biosynthetic process,iron-sulfur cluster binding
PA1990	pqqH	proteolysis,serine-type peptidase activity
PA1991	PA1991	oxidoreductase activity,metal ion binding,oxidation-reduction process
PA1992	ercS	phosphorelay sensor kinase activity,phosphorelay signal transduction system,signal transducer activity,signal transduction,phosphorylation,transferase activity, transferring phosphorus-containing groups
PA1993	PA1993	integral component of membrane,transmembrane transport
PA1996	ppiC1	protein folding,cellular protein metabolic process,protein peptidyl-prolyl isomerization,isomerase activity
PA1997	PA1997	catalytic activity,metabolic process,lipid metabolic process,acetoacetate-CoA ligase activity
PA1998	dchR	regulation of transcription, DNA-templated,sequence-specific DNA binding transcription factor activity,positive regulation of catabolic process
PA1999	dchA	metabolic process,CoA-transferase activity,carnitine catabolic process
PA2000	dchB	metabolic process,CoA-transferase activity,carnitine catabolic process
PA2001	atoB	NADH dehydrogenase (ubiquinone) activity,metabolic process,cellular lipid metabolic process,catalytic activity
PA2003	bdhA	3-hydroxybutyrate dehydrogenase activity,carbon utilization,cellular catabolic process,oxidoreductase activity,metabolic process
PA2004	PA2004	integral component of membrane,transmembrane transport
PA2005	hbcR	signal transducer activity,signal transduction,sequence-specific DNA binding,ATP binding,regulation of transcription, DNA-templated,transcription factor binding,DNA binding,transcription regulatory region DNA binding
PA2006	PA2006	transporter activity,transport,membrane,transmembrane transport,integral component of membrane
PA2007	maiA	maleylacetoacetate isomerase activity,L-phenylalanine catabolic process,protein binding,catalytic activity,cytoplasm,aromatic amino acid family metabolic process
PA2008	fahA	fumarylacetoacetase activity,tyrosine catabolic process,catalytic activity,metabolic process
PA2009	hmgA	homogentisate 1,2-dioxygenase activity,L-phenylalanine catabolic process
PA2010	PA2010	DNA binding,regulation of transcription, DNA-templated
PA2011	liuE	isoprenoid catabolic process,hydroxymethylglutaryl-CoA lyase activity,catalytic activity,terpene catabolic process,leucine catabolic process
PA2012	liuD	isoprenoid catabolic process,methylcrotonoyl-CoA carboxylase activity,biotin carboxylase activity,ATP binding,ligase activity,metal ion binding,catalytic activity,metabolic process,methylcrotonoyl-CoA carboxylase activity,leucine catabolic process,terpene catabolic process
PA2013	liuC	isoprenoid catabolic process,methylglutaconyl-CoA hydratase activity,catalytic activity,metabolic process,leucine catabolic process,terpene catabolic process
PA2014	liuB	isoprenoid catabolic process,methylcrotonoyl-CoA carboxylase activity,ligase activity,methylcrotonoyl-CoA carboxylase activity
PA2015	liuA	cellular catabolic process,isoprenoid catabolic process,isovaleryl-CoA dehydrogenase activity,metabolic process,oxidoreductase activity, acting on the CH-CH group of donors,flavin adenine dinucleotide binding,oxidation-reduction process,acyl-CoA dehydrogenase activity,isovaleryl-CoA dehydrogenase activity
PA2016	liuR	regulation of transcription, DNA-templated,isoprenoid catabolic process,transcription, DNA-templated,regulation of cellular amino acid metabolic process,DNA binding
PA2018	mexY	transport,membrane,response to antibiotic,response to antibiotic,drug transmembrane transporter activity,transporter activity,drug transmembrane transporter activity,response to antibiotic,response to antibiotic,response to drug,ion transport
PA2019	mexX	response to antibiotic,response to antibiotic,drug transmembrane transporter activity,membrane,transmembrane transport,drug transmembrane transporter activity,response to antibiotic,response to antibiotic,response to drug
PA2020	mexZ	DNA binding,transcription regulatory region DNA binding,negative regulation of transcription, DNA-templated,regulation of transcription, DNA-templated,negative regulation of transporter activity,negative regulation of transmembrane transport
PA2022	PA2022	oxidoreductase activity, acting on the CH-OH group of donors, NAD or NADP as acceptor,oxidation-reduction process,NAD binding,polysaccharide biosynthetic process,UDP-glucose 6-dehydrogenase activity
PA2023	galU	UTP:glucose-1-phosphate uridylyltransferase activity,lipopolysaccharide core region biosynthetic process,pathogenesis,biosynthetic process,nucleotidyltransferase activity
PA2025	gor	cellular amino acid metabolic process,glutamate metabolic process,glutathione metabolic process,cofactor biosynthetic process,cell redox homeostasis,oxidation-reduction process,oxidoreductase activity,flavin adenine dinucleotide binding,oxidoreductase activity, acting on a sulfur group of donors, NAD(P) as acceptor
PA2028	PA2028	regulation of transcription, DNA-templated,sequence-specific DNA binding,sequence-specific DNA binding transcription factor activity,intracellular
PA2032	PA2032	catalytic activity,pyridoxal phosphate binding,sequence-specific DNA binding transcription factor activity,regulation of transcription, DNA-templated,biosynthetic process
PA2033	PA2033	oxidoreductase activity,oxidation-reduction process
PA2035	PA2035	magnesium ion binding,thiamine pyrophosphate binding,catalytic activity
PA2036	PA2036	metabolic process,methyltransferase activity
PA2040	pauA4	polyamine catabolic process,glutamate-ammonia ligase activity,glutamine biosynthetic process,nitrogen compound metabolic process,catalytic activity
PA2041	PA2041	putrescine catabolic process,amino acid transmembrane transport,amino acid transmembrane transporter activity,membrane,transport,transmembrane transport
PA2042	PA2042	threonine efflux transmembrane transporter activity,threonine transport,serine transmembrane transporter activity,serine transport,dicarboxylic acid transport,membrane,sodium:dicarboxylate symporter activity
PA2043	PA2043	pseudouridine synthesis,RNA binding,RNA modification,pseudouridine synthase activity
PA2047	PA2047	sequence-specific DNA binding transcription factor activity,regulation of transcription, DNA-templated,sequence-specific DNA binding,DNA binding
PA2050	PA2050	DNA binding,sequence-specific DNA binding transcription factor activity,DNA-templated transcription, initiation,regulation of transcription, DNA-templated,sigma factor activity,regulation of metal ion transport,cytosol
PA2051	PA2051	sigma factor antagonist activity
PA2052	cynS	cyanate hydratase activity,cyanate metabolic process,DNA binding
PA2053	cynT	carbonate dehydratase activity,zinc ion binding,carbonate dehydratase activity
PA2054	cynR	sequence-specific DNA binding transcription factor activity,regulation of transcription, DNA-templated
PA2055	PA2055	integral component of membrane,transmembrane transport
PA2056	PA2056	sequence-specific DNA binding transcription factor activity,regulation of transcription, DNA-templated
PA2057	sppR	receptor activity,transporter activity,transport,membrane,signaling receptor activity,cell surface receptor signaling pathway,outer membrane
PA2058	sppA	transporter activity,transport
PA2059	sppB	transport,membrane
PA2060	sppC	transport,membrane
PA2061	sppD	ATP binding,ATPase activity,nucleotide binding,peptide transport
PA2062	PA2062	catalytic activity,pyridoxal phosphate binding,metabolic process
PA2064	pcoB	response to stimulus,copper ion transmembrane transporter activity,copper ion binding,cellular copper ion homeostasis,cell outer membrane
PA2065	pcoA	response to stimulus,copper ion binding,oxidoreductase activity,oxidation-reduction process
PA2067	PA2067	metabolic process,hydrolase activity
PA2068	PA2068	integral component of membrane,transmembrane transport
PA2069	PA2069	catalytic activity,biosynthetic process
PA2070	PA2070	receptor activity,transporter activity,transport,membrane,signaling receptor activity,cell surface receptor signaling pathway,outer membrane
PA2071	fusA2	cellular protein metabolic process,translation elongation factor activity,GTPase activity,GTP binding
PA2072	PA2072	signal transducer activity,signal transduction
PA2073	PA2073	nucleobase transmembrane transporter activity,nucleobase transport,membrane
PA2074	PA2074	nitrogen compound metabolic process,hydrolase activity, acting on carbon-nitrogen (but not peptide) bonds
PA2076	PA2076	sequence-specific DNA binding transcription factor activity,regulation of transcription, DNA-templated
PA2077	PA2077	electron carrier activity,heme binding,oxylipin biosynthetic process,dioxygenase activity
PA2078	PA2078	electron carrier activity,heme binding,oxylipin biosynthetic process
PA2079	PA2079	amino acid transport,integral component of membrane,transmembrane transport,amino acid transmembrane transport,amino acid transmembrane transporter activity,membrane,transport
PA2080	kynU	tryptophan catabolic process to kynurenine,cytoplasm,tryptophan catabolic process,NAD biosynthetic process,pyridoxal phosphate binding,kynureninase activity,catalytic activity,metabolic process
PA2081	kynB	cellular_component,cellular amino acid metabolic process,biological_process,tryptophan catabolic process to kynurenine,arylformamidase activity,formamidase activity
PA2082	kynR	kynureninase activity,regulation of transcription, DNA-templated,sequence-specific DNA binding,sequence-specific DNA binding transcription factor activity,intracellular
PA2083	PA2083	iron ion binding,cellular aromatic compound metabolic process,2 iron, 2 sulfur cluster binding,oxidation-reduction process,oxidoreductase activity,oxidoreductase activity, acting on paired donors, with incorporation or reduction of molecular oxygen,oxidoreductase activity, acting on paired donors, with incorporation or reduction of molecular oxygen, NAD(P)H as one donor, and incorporation of two …
PA2084	PA2084	metabolic process,asparagine synthase (glutamine-hydrolyzing) activity,asparagine biosynthetic process
PA2085	PA2085	catalytic activity,cellular aromatic compound metabolic process,oxidation-reduction process
PA2086	PA2086	catalytic activity
PA2088	PA2088	metabolic process,methyltransferase activity
PA2089	PA2089	receptor activity,transporter activity,transport,membrane,signaling receptor activity,cell surface receptor signaling pathway,outer membrane
PA2090	PA2090	oxidoreductase activity, acting on paired donors, with incorporation or reduction of molecular oxygen,oxidation-reduction process
PA2091	PA2091	integral component of membrane,transmembrane transport
PA2092	PA2092	integral component of membrane,transmembrane transport
PA2093	PA2093	DNA binding,sequence-specific DNA binding transcription factor activity,DNA-templated transcription, initiation,regulation of transcription, DNA-templated,sigma factor activity,regulation of iron ion transport,cytosol
PA2094	PA2094	sigma factor antagonist activity
PA2096	PA2096	sequence-specific DNA binding transcription factor activity,regulation of transcription, DNA-templated,DNA binding,sequence-specific DNA binding
PA2098	PA2098	metabolic process,hydrolase activity
PA2099	PA2099	metabolic process,oxidoreductase activity
PA2100	PA2100	catalytic activity,pyridoxal phosphate binding,sequence-specific DNA binding transcription factor activity,regulation of transcription, DNA-templated,biosynthetic process
PA2101	PA2101	membrane
PA2103	PA2103	catalytic activity
PA2105	PA2105	cytoplasm,cysteine biosynthetic process from serine,serine O-acetyltransferase activity
PA2106	PA2106	ATP binding,ligase activity, forming aminoacyl-tRNA and related compounds,tRNA aminoacylation,nucleic acid binding,alanine-tRNA ligase activity,alanyl-tRNA aminoacylation,nucleotide binding
PA2108	PA2108	thiamine pyrophosphate binding,magnesium ion binding,catalytic activity
PA2112	PA2112	catalytic activity,carbohydrate metabolic process
PA2113	opdO	transport,porin activity,integral component of membrane
PA2114	PA2114	integral component of membrane,transmembrane transport,transporter activity,transport,membrane
PA2115	PA2115	sequence-specific DNA binding transcription factor activity,regulation of transcription, DNA-templated
PA2118	ada	DNA metabolic process,regulation of transcription, DNA-templated,methyltransferase activity,DNA binding,catalytic activity,DNA repair,sequence-specific DNA binding transcription factor activity,methylated-DNA-[protein]-cysteine S-methyltransferase activity
PA2119	PA2119	catalytic activity,oxidoreductase activity,oxidation-reduction process,zinc ion binding
PA2121	PA2121	sequence-specific DNA binding transcription factor activity,regulation of transcription, DNA-templated
PA2123	PA2123	sequence-specific DNA binding transcription factor activity,regulation of transcription, DNA-templated
PA2124	PA2124	oxidoreductase activity, acting on CH-OH group of donors,flavin adenine dinucleotide binding,oxidation-reduction process,alcohol metabolic process,choline dehydrogenase activity
PA2125	PA2125	metabolic process,oxidoreductase activity,oxidation-reduction process,oxidoreductase activity, acting on the aldehyde or oxo group of donors, NAD or NADP as acceptor
PA2126	cgrC	transcription regulatory region DNA binding,protein binding,cellular response to oxygen levels,cellular response to oxygen levels
PA2126.1	cgrB	positive regulation of gene expression,N-acetyltransferase activity
PA2127	cgrA	transcription regulatory region DNA binding,catalytic activity,metabolic process,protein binding,cellular response to oxygen levels,cellular response to oxygen levels
PA2128	cupA1	movement of cell or subcellular component,cell adhesion,pilus,cellular response to sodium dodecyl sulfate,cell aggregation,cellular response to oxygen levels,cellular response to organic cyclic compound,cellular response to organic cyclic compound,pathogenesis,cellular response to oxygen levels
PA2129	cupA2	protein folding,movement of cell or subcellular component,outer membrane-bounded periplasmic space,pilus organization,chaperone-mediated protein folding,cell wall organization,cell adhesion,pathogenesis,biofilm matrix,cellular response to oxygen levels
PA2130	cupA3	movement of cell or subcellular component,fimbrial usher porin activity,transporter activity,transport,membrane,protein binding,cell adhesion,cell adhesion,pathogenesis,pathogenesis,cell aggregation,cellular response to oxygen levels
PA2131	cupA4	movement of cell or subcellular component,cell adhesion,pilus,pathogenesis,cellular response to oxygen levels
PA2132	cupA5	protein folding,movement of cell or subcellular component,outer membrane-bounded periplasmic space,pilus organization,chaperone-mediated protein folding,cell wall organization,pathogenesis,cellular response to oxygen levels
PA2133	PA2133	cyclic-guanylate-specific phosphodiesterase activity,negative regulation of single-species biofilm formation,pathogenesis
PA2135	PA2135	cation transport,solute:proton antiporter activity,integral component of membrane,transmembrane transport
PA2137	PA2137	phosphorelay signal transduction system
PA2138	ligD	ATP binding,DNA repair,DNA recombination,DNA primase activity,DNA replication, synthesis of RNA primer,DNA-directed DNA polymerase activity,DNA ligase (ATP) activity,exoribonuclease activity,nucleotidyltransferase activity,DNA biosynthetic process,RNA phosphodiester bond hydrolysis, exonucleolytic
PA2140	PA2140	metal ion binding
PA2142	PA2142	oxidoreductase activity,metabolic process
PA2144	glgP	Gram-negative-bacterium-type cell wall,glucan metabolic process,phosphorylase activity,carbohydrate metabolic process,pyridoxal phosphate binding,glycogen phosphorylase activity,transferase activity, transferring glycosyl groups
PA2147	katE	response to stimulus,catalase activity,heme binding,oxidation-reduction process
PA2148	PA2148	membrane
PA2150	PA2150	DNA binding,double-strand break repair via nonhomologous end joining
PA2151	PA2151	carbohydrate metabolic process,catalytic activity,cation binding,transferase activity, transferring glycosyl groups,hydrolase activity, hydrolyzing O-glycosyl compounds
PA2152	PA2152	carbohydrate metabolic process,catalytic activity,transferase activity, transferring phosphorus-containing groups,cation binding
PA2153	glgB	generation of precursor metabolites and energy,1,4-alpha-glucan branching enzyme activity,hydrolase activity, hydrolyzing O-glycosyl compounds,carbohydrate metabolic process,catalytic activity,cation binding
PA2155	PA2155	catalytic activity,metabolic process
PA2158	PA2158	zinc ion binding,oxidoreductase activity,oxidation-reduction process
PA2159	PA2159	adenyl nucleotide binding
PA2160	PA2160	hydrolase activity, hydrolyzing O-glycosyl compounds,carbohydrate metabolic process,glycogen debranching enzyme activity,glycogen catabolic process,catalytic activity,cation binding
PA2162	PA2162	carbohydrate metabolic process,catalytic activity,cation binding
PA2163	PA2163	4-alpha-glucanotransferase activity,carbohydrate metabolic process
PA2164	PA2164	carbohydrate metabolic process,catalytic activity,cation binding,hydrolase activity, hydrolyzing O-glycosyl compounds,trehalose biosynthetic process
PA2165	PA2165	starch synthase activity,glucan biosynthetic process,biosynthetic process,transferase activity, transferring glycosyl groups
PA2168	PA2168	serine-type endopeptidase activity,proteolysis
PA2177	PA2177	phosphorelay sensor kinase activity,signal transduction,membrane,signal transducer activity,phosphorelay signal transduction system,phosphorylation,transferase activity, transferring phosphorus-containing groups
PA2178	PA2178	membrane
PA2179	PA2179	nucleic acid binding,methyltransferase activity,methylation
PA2181	PA2181	ligase activity, forming carbon-nitrogen bonds,glutamate-cysteine ligase activity,cellular modified amino acid biosynthetic process
PA2185	katN	response to stimulus
PA2187	PA2187	transmembrane transport
PA2188	PA2188	oxidoreductase activity,oxidation-reduction process,zinc ion binding
PA2191	exoY	extracellular region,calcium- and calmodulin-responsive adenylate cyclase activity,pathogenesis
PA2192	PA2192	adenyl nucleotide binding
PA2193	hcnA	metabolic process,electron carrier activity,iron-sulfur cluster binding
PA2194	hcnB	metabolic process,oxidoreductase activity,oxidation-reduction process
PA2195	hcnC	metabolic process,oxidoreductase activity,oxidation-reduction process
PA2196	PA2196	transcription regulatory region sequence-specific DNA binding,DNA binding
PA2197	PA2197	zinc ion binding,oxidoreductase activity,oxidation-reduction process
PA2199	PA2199	valine metabolic process,3-hydroxyisobutyrate dehydrogenase activity,oxidation-reduction process,phosphogluconate dehydrogenase (decarboxylating) activity,pentose-phosphate shunt,oxidoreductase activity,oxidoreductase activity, acting on the CH-OH group of donors, NAD or NADP as acceptor,coenzyme binding,NAD binding
PA2200	PA2200	cyclic-guanylate-specific phosphodiesterase activity
PA2202	PA2202	transport,membrane,transporter activity,integral component of membrane
PA2203	PA2203	transport,membrane,transporter activity,integral component of membrane
PA2204	PA2204	transporter activity,transport
PA2206	PA2206	transcription regulatory region DNA binding,regulation of response to reactive oxygen species,sequence-specific DNA binding transcription factor activity,regulation of transcription, DNA-templated
PA2209	PA2209	outer membrane-bounded periplasmic space
PA2210	PA2210	integral component of membrane,transmembrane transport
PA2211	PA2211	catalytic activity,metabolic process
PA2212	PA2212	pyridoxine biosynthetic process,4-hydroxythreonine-4-phosphate dehydrogenase activity,NAD binding,oxidation-reduction process,oxidoreductase activity, acting on the CH-OH group of donors, NAD or NADP as acceptor
PA2213	PA2213	transport,porin activity,integral component of membrane
PA2214	PA2214	integral component of membrane,transmembrane transport
PA2216	PA2216	catalytic activity,metabolic process
PA2217	PA2217	metabolic process,oxidoreductase activity,oxidation-reduction process,oxidoreductase activity, acting on the aldehyde or oxo group of donors, NAD or NADP as acceptor
PA2219	opdE	transport,membrane,integral component of membrane,transmembrane transport
PA2220	PA2220	sequence-specific DNA binding transcription factor activity,regulation of transcription, DNA-templated
PA2221	PA2221	DNA binding,nucleic acid binding,DNA integration
PA2223	PA2223	lysozyme activity
PA2227	vqsM	positive regulation of multi-organism process,DNA binding,sequence-specific DNA binding transcription factor activity,regulation of transcription, DNA-templated,sequence-specific DNA binding
PA2229	PA2229	catalytic activity,molybdenum ion binding,pyridoxal phosphate binding
PA2231	pslA	biofilm formation,single-species biofilm formation,extracellular polysaccharide biosynthetic process
PA2232	pslB	biofilm formation,polysaccharide biosynthetic process,nucleotidyltransferase activity,biosynthetic process,polysaccharide metabolic process,single-species biofilm formation,extracellular polysaccharide biosynthetic process,mannose isomerase activity
PA2233	pslC	biofilm formation,single-species biofilm formation,extracellular polysaccharide biosynthetic process,transferase activity, transferring glycosyl groups,transferase activity, transferring glycosyl groups
PA2234	pslD	biofilm formation,polysaccharide transmembrane transporter activity,polysaccharide transport,membrane,single-species biofilm formation,slime layer,single-species biofilm formation,extracellular polysaccharide biosynthetic process
PA2235	pslE	biofilm formation,lipopolysaccharide biosynthetic process,membrane,single-species biofilm formation,extracellular polysaccharide biosynthetic process
PA2236	pslF	biofilm formation,biosynthetic process,single-species biofilm formation,extracellular polysaccharide biosynthetic process,transferase activity, transferring glycosyl groups
PA2237	pslG	biofilm formation,hydrolase activity, hydrolyzing O-glycosyl compounds,carbohydrate metabolic process,single-species biofilm formation,extracellular polysaccharide biosynthetic process
PA2238	pslH	biofilm formation,single-species biofilm formation,extracellular polysaccharide biosynthetic process,transferase activity, transferring glycosyl groups
PA2239	pslI	biofilm formation,biosynthetic process,single-species biofilm formation,extracellular polysaccharide biosynthetic process,transferase activity, transferring glycosyl groups
PA2240	pslJ	biofilm formation,single-species biofilm formation,extracellular polysaccharide biosynthetic process
PA2241	pslK	biofilm formation,single-species biofilm formation,extracellular polysaccharide biosynthetic process
PA2242	pslL	transferase activity, transferring acyl groups other than amino-acyl groups,single-species biofilm formation,extracellular polysaccharide biosynthetic process
PA2244	pslN	DNA binding,DNA topoisomerase type I activity,DNA topological change,DNA topoisomerase type II (ATP-hydrolyzing) activity
PA2246	bkdR	regulation of transcription, DNA-templated,isoleucine catabolic process,leucine catabolic process,valine catabolic process,sequence-specific DNA binding transcription factor activity,intracellular
PA2247	bkdA1	cellular amino acid metabolic process,oxoacid metabolic process,metabolic process,oxidoreductase activity, acting on the aldehyde or oxo group of donors, disulfide as acceptor
PA2248	bkdA2	cellular amino acid metabolic process,oxoacid metabolic process,catalytic activity,metabolic process
PA2249	bkdB	cellular amino acid metabolic process,oxoacid metabolic process,metabolic process,transferase activity, transferring acyl groups
PA2250	lpdV	generation of precursor metabolites and energy,oxoacid metabolic process,cellular amino acid metabolic process,oxidation-reduction process,oxidoreductase activity,flavin adenine dinucleotide binding,dihydrolipoyl dehydrogenase activity,cell redox homeostasis,oxidoreductase activity, acting on a sulfur group of donors, NAD(P) as acceptor
PA2252	PA2252	sodium ion transport,alanine:sodium symporter activity,membrane,alanine transport
PA2253	ansA	cellular amino acid metabolic process,aspartate metabolic process,nitrogen compound metabolic process,exodeoxyribonuclease V activity
PA2255	pvcB	oxidoreductase activity,oxidation-reduction process
PA2256	pvcC	acyl-CoA dehydrogenase activity,oxidation-reduction process,oxidoreductase activity, acting on the CH-CH group of donors,metabolic process
PA2257	pvcD	iron ion binding,electron carrier activity,heme binding,periplasmic space
PA2258	ptxR	negative regulation of secondary metabolite biosynthetic process,positive regulation of proteolysis,NAD+ ADP-ribosyltransferase activity,transcription regulatory region DNA binding,positive regulation of transcription, DNA-templated,sequence-specific DNA binding transcription factor activity,regulation of transcription, DNA-templated
PA2259	ptxS	negative regulation of transcription, DNA-templated,sequence-specific DNA binding transcription factor activity,regulation of transcription, DNA-templated,DNA binding
PA2261	PA2261	phosphotransferase activity, alcohol group as acceptor
PA2262	PA2262	integral component of membrane,transmembrane transport
PA2263	PA2263	NAD binding,oxidation-reduction process,metabolic process,oxidoreductase activity, acting on the CH-OH group of donors, NAD or NADP as acceptor
PA2265	PA2265	carbon utilization,cellular catabolic process,oxidoreductase activity, acting on CH-OH group of donors,flavin adenine dinucleotide binding,oxidation-reduction process
PA2266	PA2266	iron ion binding,electron carrier activity,heme binding,membrane,oxidoreductase activity, acting on CH-OH group of donors
PA2267	PA2267	sequence-specific DNA binding transcription factor activity,regulation of transcription, DNA-templated
PA2269	PA2269	integral component of membrane,transmembrane transport
PA2270	PA2270	DNA binding
PA2271	PA2271	N-acetyltransferase activity
PA2272	pbpC	Gram-negative-bacterium-type cell wall,penicillin binding
PA2273	soxR	DNA binding,regulation of transcription, DNA-templated,response to oxidative stress,2 iron, 2 sulfur cluster binding
PA2275	PA2275	oxidoreductase activity,oxidation-reduction process,zinc ion binding
PA2276	PA2276	DNA binding,sequence-specific DNA binding transcription factor activity,regulation of transcription, DNA-templated,sequence-specific DNA binding
PA2277	arsR	regulation of transcription, DNA-templated,regulation of response to stimulus,sequence-specific DNA binding transcription factor activity
PA2278	arsB	transport,membrane,response to arsenic-containing substance,arsenite transmembrane transporter activity,arsenite transport,integral component of membrane
PA2279	arsC	transport,response to stimulus,response to arsenic-containing substance
PA2280	PA2280	oxidoreductase activity,oxidoreductase activity, acting on NAD(P)H, quinone or similar compound as acceptor
PA2281	PA2281	sequence-specific DNA binding transcription factor activity,regulation of transcription, DNA-templated,sequence-specific DNA binding,DNA binding
PA2283	PA2283	metalloendopeptidase activity,proteolysis,membrane,metallopeptidase activity,protein binding involved in protein folding,heat shock protein binding,plasma membrane
PA2286	PA2286	metalloendopeptidase activity,proteolysis,membrane,metallopeptidase activity,protein binding involved in protein folding,heat shock protein binding,plasma membrane
PA2289	PA2289	receptor activity,transporter activity,transport,membrane
PA2290	gcd	carbon utilization,generation of precursor metabolites and energy,glucose dehydrogenase activity,cellular catabolic process,integral component of membrane,oxidoreductase activity, acting on CH-OH group of donors,quinone binding,oxidation-reduction process
PA2291	PA2291	transporter activity,transport,integral component of membrane
PA2293	PA2293	binding,protein binding
PA2294	PA2294	ATP binding,ATPase activity
PA2295	PA2295	transport,membrane
PA2297	PA2297	iron-sulfur cluster binding
PA2298	PA2298	oxidoreductase activity,oxidation-reduction process
PA2299	PA2299	sequence-specific DNA binding transcription factor activity,regulation of transcription, DNA-templated,DNA binding
PA2300	chiC	DNA-directed RNA polymerase activity,carbon utilization,cellular catabolic process,protein binding,hydrolase activity, hydrolyzing O-glycosyl compounds,extracellular region,carbohydrate metabolic process,carbohydrate binding
PA2301	PA2301	aminoacyl-tRNA editing activity
PA2302	ambE	biosynthetic process,hydrolase activity, acting on ester bonds,catalytic activity,metabolic process
PA2303	ambD	oxidoreductase activity,oxidation-reduction process
PA2304	ambC	oxidoreductase activity,oxidation-reduction process
PA2305	ambB	catalytic activity,metabolic process
PA2306	ambA	amino acid transport,membrane
PA2307	PA2307	transport,membrane
PA2308	PA2308	ATP binding,ATPase activity
PA2310	PA2310	oxidoreductase activity,oxidation-reduction process
PA2312	PA2312	sequence-specific DNA binding,DNA binding
PA2314	PA2314	integral component of membrane,transmembrane transport
PA2316	PA2316	sequence-specific DNA binding transcription factor activity,regulation of transcription, DNA-templated
PA2317	PA2317	metabolic process,oxidoreductase activity,oxidation-reduction process
PA2319	PA2319	DNA binding,transposase activity,transposition, DNA-mediated,DNA repair
PA2320	gntR	sequence-specific DNA binding transcription factor activity,regulation of transcription, DNA-templated,DNA binding
PA2321	PA2321	generation of precursor metabolites and energy,carbon utilization,cellular catabolic process,glucokinase activity,carbohydrate metabolic process,kinase activity
PA2322	PA2322	transport,gluconate transport,gluconate transmembrane transporter activity,membrane,gluconate transmembrane transport
PA2323	PA2323	metabolic process,oxidoreductase activity,oxidation-reduction process,oxidoreductase activity, acting on the aldehyde or oxo group of donors, NAD or NADP as acceptor
PA2324	PA2324	acyl-CoA dehydrogenase activity,oxidation-reduction process,oxidoreductase activity, acting on the CH-CH group of donors,metabolic process,flavin adenine dinucleotide binding
PA2325	PA2325	oxidoreductase activity, acting on the CH-CH group of donors,oxidation-reduction process,acyl-CoA dehydrogenase activity,metabolic process,flavin adenine dinucleotide binding
PA2326	PA2326	oxidoreductase activity, acting on paired donors, with incorporation or reduction of molecular oxygen,oxidation-reduction process,monooxygenase activity
PA2327	PA2327	transport,membrane
PA2328	PA2328	cellular aromatic compound metabolic process,ferrous iron binding,oxidoreductase activity
PA2329	PA2329	ATP binding,ATPase activity
PA2330	PA2330	metabolic process,oxidoreductase activity, acting on the CH-CH group of donors,flavin adenine dinucleotide binding,oxidation-reduction process,acyl-CoA dehydrogenase activity
PA2331	PA2331	peroxiredoxin activity,oxidation-reduction process
PA2332	PA2332	DNA binding,sequence-specific DNA binding transcription factor activity,regulation of transcription, DNA-templated,sequence-specific DNA binding
PA2333	PA2333	catalytic activity,metabolic process,sulfuric ester hydrolase activity
PA2334	PA2334	sequence-specific DNA binding transcription factor activity,regulation of transcription, DNA-templated
PA2335	PA2335	receptor activity,transporter activity,transport,membrane
PA2337	mtlR	regulation of transcription, DNA-templated,DNA binding,sequence-specific DNA binding transcription factor activity
PA2338	PA2338	transporter activity,transport
PA2339	PA2339	transport,membrane
PA2340	PA2340	transport,membrane
PA2341	PA2341	ATP binding,ATPase activity,transporter activity,transport,hydrolase activity, acting on acid anhydrides, catalyzing transmembrane movement of substances,ATP-binding cassette (ABC) transporter complex
PA2342	mtlD	oxidoreductase activity,oxidation-reduction process,oxidoreductase activity, acting on the CH-OH group of donors, NAD or NADP as acceptor,coenzyme binding,mannitol metabolic process,catalytic activity,metabolic process
PA2343	mtlY	acetyl-CoA C-acyltransferase activity,carbon utilization,cellular catabolic process,xylulokinase activity,xylulose metabolic process,carbohydrate metabolic process,phosphotransferase activity, alcohol group as acceptor
PA2344	mtlZ	fructose metabolic process,mannose metabolic process,phosphate acetyltransferase activity,carbon utilization,cellular catabolic process
PA2345	PA2345	oxidoreductase activity,oxidation-reduction process
PA2346	PA2346	acyl-CoA dehydrogenase activity,oxidation-reduction process,metabolic process,oxidoreductase activity, acting on the CH-CH group of donors,flavin adenine dinucleotide binding
PA2347	PA2347	metabolic process,oxidoreductase activity, acting on the CH-CH group of donors,oxidation-reduction process,acyl-CoA dehydrogenase activity,flavin adenine dinucleotide binding
PA2348	PA2348	monooxygenase activity,oxidoreductase activity, acting on paired donors, with incorporation or reduction of molecular oxygen,oxidation-reduction process
PA2350	PA2350	ATP binding,ATPase activity
PA2351	PA2351	transport,membrane
PA2352	PA2352	lipid metabolic process,phosphoric diester hydrolase activity
PA2353	PA2353	ATP binding
PA2354	PA2354	ATP binding,regulation of transcription, DNA-templated,transcription factor binding,DNA binding
PA2355	PA2355	oxidoreductase activity, acting on the CH-CH group of donors,oxidation-reduction process,metabolic process,flavin adenine dinucleotide binding,acyl-CoA dehydrogenase activity
PA2356	msuD	sulfur compound metabolic process,metabolic process,carbon utilization,cellular catabolic process,oxidoreductase activity, acting on paired donors, with incorporation or reduction of molecular oxygen,oxidation-reduction process,alkanesulfonate monooxygenase activity
PA2357	msuE	sulfur compound metabolic process,metabolic process,carbon utilization,cellular catabolic process,oxidoreductase activity
PA2359	sfa3	DNA binding,ATP binding,regulation of transcription, DNA-templated,transcription factor binding
PA2368	hsiF3	copper ion binding,amine metabolic process,quinone binding
PA2371	clpV3	ATP binding,protein metabolic process
PA2376	PA2376	sequence-specific DNA binding transcription factor activity,regulation of transcription, DNA-templated,DNA binding,phosphorelay signal transduction system
PA2378	PA2378	oxidoreductase activity,oxidation-reduction process
PA2379	PA2379	electron carrier activity,iron-sulfur cluster binding,oxidoreductase activity,metal ion binding,oxidation-reduction process,2 iron, 2 sulfur cluster binding
PA2382	lldA	glutathione-disulfide reductase activity,pyruvate metabolic process,generation of precursor metabolites and energy,oxidoreductase activity,oxidation-reduction process,FMN binding,catalytic activity
PA2383	PA2383	sequence-specific DNA binding transcription factor activity,regulation of transcription, DNA-templated
PA2385	pvdQ	response to stimulus,pyoverdine biosynthetic process,hydrolase activity,antibiotic biosynthetic process,hydrolase activity, acting on carbon-nitrogen (but not peptide) bonds, in linear amides,bacterial-type flagellum-dependent swarming motility,pathogenesis,single-species biofilm formation,cytoplasm,pyoverdine biosynthetic process,pyoverdine biosynthetic process,ADP-dependent short-chain-acyl-CoA…
PA2386	pvdA	response to stimulus,oxidation-reduction process,pyoverdine biosynthetic process,pyoverdine biosynthetic process,cytoplasm,cytoplasm
PA2387	fpvI	sigma factor activity,DNA binding,sequence-specific DNA binding transcription factor activity,DNA-templated transcription, initiation,regulation of transcription, DNA-templated,positive regulation of biological process,sigma factor activity,sigma factor activity,sigma factor activity,sigma factor activity
PA2388	fpvR	sigma factor antagonist activity,negative regulation of siderophore biosynthetic process,sigma factor antagonist activity,sigma factor antagonist activity,sigma factor antagonist activity
PA2389	pvdR	membrane,transmembrane transport,efflux pump complex,efflux pump complex,efflux pump complex,efflux pump complex,efflux pump complex,efflux pump complex,efflux transmembrane transporter activity,efflux transmembrane transporter activity,efflux transmembrane transporter activity,efflux transmembrane transporter activity,efflux transmembrane transporter activity,efflux transmembrane transporter act…
PA2390	pvdT	ATP binding,ATPase activity,hydrolase activity, acting on acid anhydrides, catalyzing transmembrane movement of substances,membrane,efflux pump complex,efflux pump complex,efflux pump complex,efflux pump complex,efflux pump complex,efflux pump complex,efflux transmembrane transporter activity,efflux transmembrane transporter activity,efflux transmembrane transporter activity,efflux transmembrane …
PA2391	opmQ	transporter activity,transport,lipid binding,membrane,efflux pump complex,efflux pump complex,efflux pump complex,efflux pump complex,efflux pump complex,efflux pump complex,efflux transmembrane transporter activity,efflux transmembrane transporter activity,efflux transmembrane transporter activity,efflux transmembrane transporter activity,efflux transmembrane transporter activity,efflux transmem…
PA2392	pvdP	response to stimulus,pyoverdine biosynthetic process,monophenol monooxygenase activity,pyoverdine biosynthetic process,pyoverdine biosynthetic process,pyoverdine biosynthetic process,pyoverdine biosynthetic process
PA2393	PA2393	proteolysis,dipeptidase activity,dipeptidase activity,pyoverdine biosynthetic process,dipeptidase activity,pyoverdine biosynthetic process
PA2394	pvdN	response to stimulus,pyoverdine biosynthetic process,catalytic activity,pyridoxal phosphate binding,metabolic process,pyoverdine biosynthetic process,outer membrane-bounded periplasmic space,pyoverdine biosynthetic process,pyoverdine biosynthetic process,transaminase activity,pyoverdine biosynthetic process
PA2395	pvdO	pyoverdine biosynthetic process,response to stimulus,pyoverdine biosynthetic process,pyoverdine biosynthetic process,pyoverdine biosynthetic process
PA2396	pvdF	pyoverdine biosynthetic process,response to stimulus,biosynthetic process,hydroxymethyl-, formyl- and related transferase activity,pyoverdine biosynthetic process,formyl-CoA transferase activity
PA2397	pvdE	transport,membrane,response to stimulus,ATP binding,ATPase activity,peptide transporter activity,peptide transport,integral component of membrane,pyoverdine biosynthetic process,ATPase activity, coupled to transmembrane movement of substances,ATPase activity, coupled to transmembrane movement of substances
PA2398	fpvA	transport,receptor activity,transporter activity,outer membrane,iron ion binding,siderophore transmembrane transporter activity,siderophore transport,signaling receptor activity,signaling receptor activity,pyoverdine biosynthetic process,signaling receptor activity,signaling receptor activity
PA2399	pvdD	response to stimulus,biosynthetic process,hydrolase activity, acting on ester bonds,metabolic process,pyoverdine biosynthetic process,catalytic activity,catalytic activity,catalytic activity,pyoverdine biosynthetic process,pyoverdine biosynthetic process,catalytic activity
PA2400	pvdJ	response to stimulus,pyoverdine biosynthetic process,metabolic process,catalytic activity,pyoverdine biosynthetic process
PA2402	PA2402	catalytic activity,metabolic process,phosphopantetheine binding
PA2403	fpvG	pyoverdine biosynthetic process
PA2407	fpvC	metal ion transport,metal ion binding,cell adhesion
PA2408	fpvD	ATP binding,ATPase activity
PA2409	fpvE	ATP binding,transport,membrane,ATPase activity, coupled to transmembrane movement of substances
PA2410	fpvF	metal ion transport,metal ion binding
PA2411	PA2411	biosynthetic process,hydrolase activity, acting on ester bonds
PA2412	PA2412	pyoverdine biosynthetic process,pyoverdine biosynthetic process,thiolester hydrolase activity,pyoverdine biosynthetic process
PA2413	pvdH	response to stimulus,pyoverdine biosynthetic process,biosynthetic process,pyridoxal phosphate binding,catalytic activity,transaminase activity,pyoverdine biosynthetic process,pyoverdine biosynthetic process
PA2414	PA2414	carbon utilization,cellular catabolic process,carbohydrate metabolic process,oxidoreductase activity, acting on the CH-OH group of donors, quinone or similar compound as acceptor,quinone binding,catalytic activity
PA2416	treA	carbon utilization,trehalase activity,cellular catabolic process,catalytic activity,alpha,alpha-trehalase activity,trehalose metabolic process,trehalose catabolic process,periplasmic space,cellular hyperosmotic response
PA2417	PA2417	sequence-specific DNA binding transcription factor activity,regulation of transcription, DNA-templated
PA2419	PA2419	catalytic activity,metabolic process
PA2420	PA2420	transport,porin activity,integral component of membrane
PA2424	pvdL	response to stimulus,pyoverdine biosynthetic process,phosphopantetheine binding,metabolic process,catalytic activity,pyoverdine biosynthetic process,catalytic activity,pyoverdine biosynthetic process,pyoverdine biosynthetic process,catalytic activity,pyoverdine biosynthetic process
PA2425	pvdG	response to stimulus,pyoverdine biosynthetic process,biosynthetic process,hydrolase activity, acting on ester bonds,pyoverdine biosynthetic process
PA2426	pvdS	sigma factor activity,positive regulation of secondary metabolite biosynthetic process,regulation of transcription, DNA-templated,DNA binding,sequence-specific DNA binding transcription factor activity,DNA-templated transcription, initiation,positive regulation of secondary metabolite biosynthetic process,positive regulation of secondary metabolite biosynthetic process,positive regulation of seco…
PA2428	PA2428	phosphorus metabolic process,polyphosphate kinase activity
PA2430	PA2430	membrane,transmembrane transport
PA2431	PA2431	plasma membrane,transport
PA2432	bexR	regulation of gene expression, epigenetic,sequence-specific DNA binding transcription factor activity,regulation of transcription, DNA-templated
PA2435	PA2435	cation transport,integral component of membrane,cation-transporting ATPase activity,nucleotide binding,metal ion binding
PA2438	PA2438	integral component of membrane,regulation of peptidase activity
PA2442	gcvT2	cellular amino acid metabolic process,metabolic process,aminomethyltransferase activity,protein binding
PA2443	sdaA	cellular amino acid metabolic process,L-serine ammonia-lyase activity
PA2444	glyA2	3-methyl-2-oxobutanoate dehydrogenase (2-methylpropanoyl-transferring) activity,cellular amino acid metabolic process,glycine metabolic process,lysine catabolic process,L-serine metabolic process,threonine metabolic process,methane metabolic process,glycine hydroxymethyltransferase activity,catalytic activity,pyridoxal phosphate binding
PA2445	gcvP2	cellular amino acid metabolic process,glycine metabolic process,L-serine metabolic process,threonine metabolic process,metabolic process,3-hydroxydecanoyl-[acyl-carrier-protein] dehydratase activity,catalytic activity,pyridoxal phosphate binding,glycine dehydrogenase (decarboxylating) activity,glycine catabolic process,oxidation-reduction process
PA2446	gcvH2	cellular amino acid metabolic process,glycine cleavage complex,glycine decarboxylation via glycine cleavage system
PA2447	PA2447	sequence-specific DNA binding transcription factor activity,regulation of transcription, DNA-templated
PA2448	PA2448	hydrolase activity, acting on carbon-nitrogen (but not peptide) bonds
PA2449	gcsR	positive regulation of secondary metabolite biosynthetic process,positive regulation of cellular amino acid metabolic process,DNA binding,ATP binding,regulation of transcription, DNA-templated,transcription factor binding,signal transducer activity,signal transduction,sequence-specific DNA binding,phosphatase activity,glycine catabolic process
PA2452	PA2452	iron ion binding,cytoplasm,iron ion transport,enterochelin esterase activity
PA2455	PA2455	N-acetyltransferase activity
PA2463	PA2463	protein transport
PA2466	foxA	siderophore uptake transmembrane transporter activity,receptor activity,transporter activity,transport,membrane,iron ion binding,siderophore transmembrane transporter activity,siderophore uptake transmembrane transporter activity,signaling receptor activity,siderophore transport,cell surface receptor signaling pathway,outer membrane
PA2467	foxR	sigma factor antagonist activity,regulation of iron ion transport,plasma membrane
PA2468	foxI	sigma factor activity,DNA binding,sequence-specific DNA binding transcription factor activity,DNA-templated transcription, initiation,regulation of transcription, DNA-templated,sigma factor activity,regulation of iron ion transport,cytosol
PA2469	PA2469	sequence-specific DNA binding transcription factor activity,regulation of transcription, DNA-templated
PA2470	gtdA	carbon utilization,aromatic compound catabolic process,cellular catabolic process
PA2471	PA2471	catalytic activity,metabolic process
PA2472	PA2472	integral component of membrane,transmembrane transport,transporter activity,transport,membrane
PA2473	PA2473	protein binding,catalytic activity,cytoplasm,aromatic amino acid family metabolic process
PA2475	PA2475	protein binding,monooxygenase activity,iron ion binding,heme binding,oxidation-reduction process,oxidoreductase activity, acting on paired donors, with incorporation or reduction of molecular oxygen
PA2476	dsbG	protein folding,cellular protein metabolic process
PA2477	PA2477	protein lipoylation,membrane,transferase activity, transferring glycosyl groups,lipoprotein biosynthetic process,oxidoreductase activity,cell redox homeostasis
PA2478	PA2478	protein-disulfide reductase activity,oxidation-reduction process,cell redox homeostasis,membrane,cytochrome complex assembly
PA2479	PA2479	phosphorelay signal transduction system,DNA binding,regulation of transcription, DNA-templated
PA2480	PA2480	phosphorelay sensor kinase activity,signal transduction,membrane,signal transducer activity,phosphorylation,transferase activity, transferring phosphorus-containing groups,integral component of membrane
PA2481	PA2481	electron carrier activity,heme binding
PA2482	PA2482	iron ion binding,electron carrier activity,heme binding,periplasmic space
PA2483	PA2483	oxidoreductase activity, acting on paired donors, with incorporation or reduction of molecular oxygen,oxidation-reduction process
PA2484	PA2484	DNA binding
PA2488	PA2488	regulation of transcription, DNA-templated,sequence-specific DNA binding transcription factor activity,sequence-specific DNA binding,DNA binding
PA2489	PA2489	sequence-specific DNA binding transcription factor activity,regulation of transcription, DNA-templated,sequence-specific DNA binding,DNA binding
PA2491	mexS	negative regulation of secondary metabolite biosynthetic process,negative regulation of protein secretion,oxidoreductase activity,oxidation-reduction process,zinc ion binding,negative regulation of transmembrane transport
PA2492	mexT	regulation of transcription, DNA-templated,negative regulation of protein secretion,negative regulation of proteolysis,negative regulation of secondary metabolite biosynthetic process,sequence-specific DNA binding transcription factor activity,transcription regulatory region DNA binding,positive regulation of transcription, DNA-templated
PA2493	mexE	response to antibiotic,membrane,transmembrane transport,drug transmembrane transporter activity
PA2494	mexF	transport,membrane,response to antibiotic,transporter activity,integral component of membrane,drug transmembrane transporter activity,ion transport
PA2495	oprN	transport,membrane,response to antibiotic,transporter activity,drug transmembrane transporter activity
PA2497	PA2497	sequence-specific DNA binding transcription factor activity,regulation of transcription, DNA-templated
PA2498	PA2498	protein binding
PA2499	PA2499	catalytic activity,zinc ion binding,hydrolase activity
PA2500	PA2500	integral component of membrane,transmembrane transport
PA2502	PA2502	protein kinase activity,protein phosphorylation,ATP binding,protein binding,transferase activity, transferring phosphorus-containing groups
PA2505	opdT	transport,porin activity,integral component of membrane
PA2507	catA	carbon utilization,aromatic compound catabolic process,cellular catabolic process,iron ion binding,oxidoreductase activity, acting on single donors with incorporation of molecular oxygen, incorporation of two atoms of oxygen,oxidation-reduction process,catechol 1,2-dioxygenase activity,catechol-containing compound catabolic process,catechol-containing compound metabolic process,catalytic activity…
PA2508	catC	ribulose-phosphate 3-epimerase activity,carbon utilization,aromatic compound catabolic process,cellular catabolic process,cellular aromatic compound metabolic process
PA2509	catB	carbon utilization,benzoate catabolic process,cellular catabolic process,cellular amino acid catabolic process,muconate cycloisomerase activity,chloromuconate cycloisomerase activity,manganese ion binding
PA2510	catR	carbon utilization,aromatic compound catabolic process,cellular catabolic process,regulation of transcription, DNA-templated,sequence-specific DNA binding transcription factor activity
PA2511	antR	transcription regulatory region DNA binding,DNA binding,sequence-specific DNA binding transcription factor activity,regulation of transcription, DNA-templated,sequence-specific DNA binding
PA2512	antA	carbon utilization,aromatic compound catabolic process,cellular catabolic process,iron ion binding,oxidoreductase activity, acting on paired donors, with incorporation or reduction of molecular oxygen, NAD(P)H as one donor, and incorporation of two atoms of oxygen into one donor,oxidoreductase activity,2 iron, 2 sulfur cluster binding,oxidation-reduction process,oxidoreductase activity, acting on…
PA2513	antB	carbon utilization,aromatic compound catabolic process,cellular catabolic process,catalytic activity,cellular aromatic compound metabolic process,oxidation-reduction process
PA2514	antC	carbon utilization,aromatic compound catabolic process,cellular catabolic process,oxidoreductase activity,oxidation-reduction process,electron carrier activity,iron-sulfur cluster binding,2 iron, 2 sulfur cluster binding
PA2515	xylL	carbon utilization,aromatic compound catabolic process,cellular catabolic process,metabolic process,oxidoreductase activity
PA2516	xylZ	carbon utilization,generation of precursor metabolites and energy,benzoate 1,2-dioxygenase activity,cellular catabolic process,electron carrier activity,iron-sulfur cluster binding,oxidoreductase activity,oxidation-reduction process,2 iron, 2 sulfur cluster binding
PA2517	xylY	carbon utilization,aromatic compound catabolic process,cellular catabolic process,catalytic activity,cellular aromatic compound metabolic process,oxidation-reduction process,oxidoreductase activity, acting on paired donors, with incorporation or reduction of molecular oxygen, NAD(P)H as one donor, and incorporation of two atoms of oxygen into one donor
PA2518	xylX	carbon utilization,cellular catabolic process,oxidoreductase activity,2 iron, 2 sulfur cluster binding,oxidation-reduction process,iron ion binding,oxidoreductase activity, acting on paired donors, with incorporation or reduction of molecular oxygen,oxidoreductase activity, acting on paired donors, with incorporation or reduction of molecular oxygen, NAD(P)H as one donor, and incorporation of two…
PA2519	xylS	regulation of transcription, DNA-templated,regulation of toluene catabolic process,sequence-specific DNA binding transcription factor activity,DNA binding
PA2520	czcA	transport,membrane,transporter activity,cation transport,cation transmembrane transporter activity,integral component of membrane
PA2521	czcB	transport,membrane
PA2522	czcC	transport,membrane,transporter activity
PA2523	czcR	phosphorelay response regulator activity,positive regulation of transporter activity,positive regulation of multi-organism process,negative regulation of secondary metabolite biosynthetic process,positive regulation of single-species biofilm formation on inanimate substrate,positive regulation of proteolysis,phosphorelay signal transduction system,DNA binding,regulation of transcription, DNA-temp…
PA2524	czcS	phosphorelay sensor kinase activity,signal transducer activity,signal transduction,phosphorelay signal transduction system,protein histidine kinase activity,membrane,integral component of membrane,phosphorylation,transferase activity, transferring phosphorus-containing groups
PA2525	opmB	transporter activity,transport,lipid binding,membrane
PA2526	muxC	transporter activity,transport,membrane
PA2527	muxB	transporter activity,transport,membrane
PA2528	muxA	membrane,transmembrane transport
PA2531	PA2531	catalytic activity,pyridoxal phosphate binding,biosynthetic process
PA2532	tpx	response to stimulus,antioxidant activity,oxidation-reduction process,oxidoreductase activity,oxidoreductase activity, acting on peroxide as acceptor,cellular response to hydrogen peroxide,thioredoxin peroxidase activity
PA2533	PA2533	sodium ion transport,alanine:sodium symporter activity,membrane,alanine transport
PA2534	PA2534	sequence-specific DNA binding transcription factor activity,regulation of transcription, DNA-templated
PA2536	PA2536	membrane,transferase activity, transferring phosphorus-containing groups
PA2537	PA2537	metabolic process,transferase activity, transferring acyl groups
PA2539	PA2539	protein dephosphorylation,protein tyrosine/serine/threonine phosphatase activity,catalytic activity,membrane,dephosphorylation,phosphatase activity
PA2541	PA2541	phospholipid biosynthetic process,membrane,phosphotransferase activity, for other substituted phosphate groups
PA2543	PA2543	outer membrane
PA2544	PA2544	N-acetyltransferase activity
PA2545	xthA	DNA metabolic process,exodeoxyribonuclease III activity,nuclease activity,DNA repair,DNA binding,endonuclease activity,intracellular
PA2547	PA2547	sequence-specific DNA binding transcription factor activity,regulation of transcription, DNA-templated
PA2549	PA2549	integral component of membrane
PA2550	PA2550	acyl-CoA dehydrogenase activity,oxidation-reduction process,metabolic process,oxidoreductase activity, acting on the CH-CH group of donors,flavin adenine dinucleotide binding
PA2551	PA2551	sequence-specific DNA binding transcription factor activity,regulation of transcription, DNA-templated
PA2552	PA2552	oxidoreductase activity, acting on the CH-CH group of donors,oxidation-reduction process,metabolic process,flavin adenine dinucleotide binding,acyl-CoA dehydrogenase activity
PA2553	PA2553	metabolic process,transferase activity, transferring acyl groups other than amino-acyl groups,catalytic activity
PA2554	PA2554	metabolic process,oxidoreductase activity
PA2555	PA2555	catalytic activity,metabolic process
PA2556	PA2556	sequence-specific DNA binding transcription factor activity,regulation of transcription, DNA-templated,sequence-specific DNA binding,DNA binding
PA2557	PA2557	catalytic activity,metabolic process
PA2558	PA2558	membrane
PA2559.1	srfA	cellular response to cell envelope stress
PA2561	ctpH	signal transducer activity,signal transduction,membrane,integral component of membrane,chemotaxis,detection of phosphate ion
PA2563	PA2563	sulfate transport,sulfate transmembrane transporter activity,integral component of membrane,secondary active sulfate transmembrane transporter activity
PA2564	PA2564	trans-aconitate 2-methyltransferase activity
PA2566	PA2566	oxidoreductase activity,oxidation-reduction process
PA2567	PA2567	protein binding
PA2570	lecA	response to stimulus,movement of cell or subcellular component,heterophilic cell-cell adhesion via plasma membrane cell adhesion molecules
PA2571	PA2571	signal transducer activity,signal transduction,phosphorylation,transferase activity, transferring phosphorus-containing groups,phosphorelay sensor kinase activity,membrane
PA2572	PA2572	regulation of cell motility,phosphorelay signal transduction system
PA2573	PA2573	signal transducer activity,signal transduction,integral component of membrane,membrane
PA2574	alkB1	carbon utilization,cellular catabolic process,alkane 1-monooxygenase activity,alkane catabolic process,lipid metabolic process
PA2575	PA2575	oxidoreductase activity
PA2576	PA2576	membrane
PA2577	PA2577	regulation of transcription, DNA-templated,sequence-specific DNA binding,sequence-specific DNA binding transcription factor activity,intracellular
PA2578	PA2578	N-acetyltransferase activity
PA2579	kynA	tryptophan 2,3-dioxygenase activity
PA2580	PA2580	cellular response to oxidative stress,NAD(P)H dehydrogenase (quinone) activity
PA2583	PA2583	phosphorelay signal transduction system,transporter activity,transport,phosphorelay sensor kinase activity,signal transduction,membrane,phosphorylation,transferase activity, transferring phosphorus-containing groups,signal transducer activity
PA2584	pgsA	cellular lipid metabolic process,CDP-diacylglycerol-glycerol-3-phosphate 3-phosphatidyltransferase activity,phospholipid biosynthetic process,membrane,phosphotransferase activity, for other substituted phosphate groups
PA2585	uvrC	DNA metabolic process,nucleotide-excision repair, DNA incision,protein binding,cytoplasm,DNA binding,DNA repair,excinuclease repair complex,excinuclease ABC activity
PA2586	gacA	phosphorelay response regulator activity,positive regulation of single-species biofilm formation on inanimate substrate,DNA binding,regulation of transcription, DNA-templated,sequence-specific DNA binding transcription factor activity,phosphorelay signal transduction system
PA2587	pqsH	quorum sensing,aromatic compound catabolic process,cofactor biosynthetic process,secondary metabolite biosynthetic process,monooxygenase activity,metabolic process,oxidoreductase activity
PA2588	PA2588	sequence-specific DNA binding transcription factor activity,regulation of transcription, DNA-templated,sequence-specific DNA binding,DNA binding
PA2589	PA2589	integral component of membrane,transmembrane transport
PA2590	PA2590	receptor activity,transporter activity,transport,membrane,signaling receptor activity,cell surface receptor signaling pathway,outer membrane
PA2591	vqsR	positive regulation of multi-organism process,positive regulation of secondary metabolite biosynthetic process,sequence-specific DNA binding transcription factor activity,regulation of transcription, DNA-templated,DNA binding
PA2592	PA2592	polyamine transport,polyamine binding,periplasmic space,extracellular space
PA2594	PA2594	sulfur compound metabolic process,transport,membrane,transporter activity
PA2595	PA2595	sulfur compound metabolic process,transport,membrane
PA2596	PA2596	sulfur compound metabolic process,transport,membrane
PA2597	PA2597	metabolic process,oxidoreductase activity, acting on the CH-CH group of donors,oxidation-reduction process,flavin adenine dinucleotide binding,acyl-CoA dehydrogenase activity
PA2598	PA2598	oxidoreductase activity, acting on paired donors, with incorporation or reduction of molecular oxygen,oxidation-reduction process
PA2599	PA2599	sulfur compound metabolic process,transport,membrane
PA2600	PA2600	oxidoreductase activity, acting on paired donors, with incorporation or reduction of molecular oxygen,oxidation-reduction process
PA2601	PA2601	sequence-specific DNA binding transcription factor activity,regulation of transcription, DNA-templated
PA2602	PA2602	iron ion binding,cysteine dioxygenase activity,L-cysteine metabolic process,oxidation-reduction process
PA2603	PA2603	thiosulfate sulfurtransferase activity
PA2604	PA2604	integral component of membrane,negative regulation of apoptotic process
PA2605	PA2605	cytoplasm,tRNA processing,sulfurtransferase activity
PA2607	PA2607	tRNA wobble position uridine thiolation,cytoplasm
PA2609	PA2609	metabolic process,transferase activity, transferring glycosyl groups
PA2610	PA2610	protein binding
PA2611	cysG	cofactor biosynthetic process,uroporphyrin-III C-methyltransferase activity,porphyrin-containing compound biosynthetic process,oxidation-reduction process,methyltransferase activity,precorrin-2 dehydrogenase activity,metabolic process,siroheme biosynthetic process
PA2612	serS	cellular protein metabolic process,cellular amino acid metabolic process,serine-tRNA ligase activity,aminoacyl-tRNA ligase activity,tRNA aminoacylation for protein translation,nucleotide binding,ATP binding
PA2613	PA2613	DNA binding,DNA replication,DNA repair,DNA recombination,four-way junction helicase activity
PA2614	lolA	protein folding,periplasmic space,lipoprotein transport,lipoprotein transporter activity,lipoprotein localization to outer membrane
PA2615	ftsK	FtsZ-dependent cytokinesis,cellular response to antibiotic,nucleotide binding,DNA binding,ATP binding,cell cycle,chromosome segregation,integral component of membrane,cell division
PA2616	trxB1	glutamate-ammonia ligase activity,pyrimidine nucleotide metabolic process,nucleotide metabolic process,oxidation-reduction process,oxidoreductase activity,thioredoxin-disulfide reductase activity,cytoplasm,removal of superoxide radicals,flavin adenine dinucleotide binding
PA2617	aat	NADH dehydrogenase (ubiquinone) activity,cellular protein metabolic process,leucyltransferase activity,protein catabolic process
PA2618	PA2618	arginyltransferase activity,cytoplasm,protein arginylation
PA2619	infA	cellular protein metabolic process,translation initiation factor activity,RNA binding
PA2620	clpA	cellular protein metabolic process,proteolysis,protein metabolic process,ATP-dependent peptidase activity,ATP binding
PA2621	clpS	bacterial-type flagellum-dependent swarming motility,cellular response to antibiotic,single-species biofilm formation,single-species biofilm formation on inanimate substrate,protein catabolic process
PA2622	cspD	regulation of transcription, DNA-templated,response to stimulus,nucleic acid binding,DNA binding,cytoplasm
PA2623	icd	pyruvate dehydrogenase (acetyl-transferring) activity,generation of precursor metabolites and energy,cellular amino acid metabolic process,carbon utilization,cellular catabolic process,magnesium ion binding,oxidoreductase activity, acting on the CH-OH group of donors, NAD or NADP as acceptor,NAD binding,oxidation-reduction process,isocitrate dehydrogenase (NADP+) activity,tricarboxylic acid cycle
PA2624	idh	enoyl-[acyl-carrier-protein] reductase (NADH) activity,generation of precursor metabolites and energy,isocitrate dehydrogenase (NADP+) activity,tricarboxylic acid cycle,oxidation-reduction process,oxidoreductase activity, acting on the CH-OH group of donors, NAD or NADP as acceptor
PA2625	PA2625	hydrolase activity
PA2626	trmU	RNA metabolic process,tRNA methylation,cytoplasm,tRNA processing,transferase activity,sulfurtransferase activity
PA2628	PA2628	membrane
PA2629	purB	cellular amino acid metabolic process,nucleotide metabolic process,catalytic activity,N6-(1,2-dicarboxyethyl)AMP AMP-lyase (fumarate-forming) activity,purine ribonucleotide biosynthetic process,IMP biosynthetic process
PA2631	PA2631	N-acetyltransferase activity
PA2633	PA2633	protein secretion
PA2634	aceA	negative regulation of single-species biofilm formation on inanimate substrate,isocitrate lyase activity,catalytic activity,pathogenesis
PA2637	nuoA	biotin carboxylase activity,generation of precursor metabolites and energy,oxidative phosphorylation,oxidoreductase activity, acting on NAD(P)H,oxidation-reduction process,NADH dehydrogenase (ubiquinone) activity
PA2638	nuoB	carbamoyl-phosphate synthase (glutamine-hydrolyzing) activity,generation of precursor metabolites and energy,oxidative phosphorylation,iron-sulfur cluster binding,oxidation-reduction process,NADH dehydrogenase (ubiquinone) activity,quinone binding,4 iron, 4 sulfur cluster binding
PA2639	nuoD	acetyl-CoA carboxylase activity,generation of precursor metabolites and energy,oxidative phosphorylation,oxidoreductase activity, acting on NAD(P)H,oxidation-reduction process,NADH dehydrogenase complex,NADH dehydrogenase (quinone) activity,quinone binding,NAD binding,NADH dehydrogenase (ubiquinone) activity
PA2640	nuoE	generation of precursor metabolites and energy,oxidative phosphorylation,oxidoreductase activity, acting on the CH-OH group of donors, NAD or NADP as acceptor,oxidoreductase activity,oxidation-reduction process
PA2641	nuoF	generation of precursor metabolites and energy,FMN binding,oxidoreductase activity, acting on NAD(P)H,NAD binding,4 iron, 4 sulfur cluster binding,oxidation-reduction process,NADH dehydrogenase (ubiquinone) activity
PA2642	nuoG	alcohol dehydrogenase (NAD) activity,generation of precursor metabolites and energy,oxidative phosphorylation,oxidoreductase activity,oxidation-reduction process,electron carrier activity,iron-sulfur cluster binding,oxidoreductase activity, acting on NAD(P)H,NADH dehydrogenase (ubiquinone) activity,membrane,ATP synthesis coupled electron transport
PA2643	nuoH	alcohol dehydrogenase (NAD) activity,generation of precursor metabolites and energy,oxidative phosphorylation,membrane,oxidation-reduction process
PA2644	nuoI	generation of precursor metabolites and energy,oxidative phosphorylation,dTDP-4-dehydrorhamnose reductase activity,iron-sulfur cluster binding,membrane,oxidoreductase activity, acting on NAD(P)H,4 iron, 4 sulfur cluster binding,oxidation-reduction process
PA2645	nuoJ	generation of precursor metabolites and energy,oxidative phosphorylation,UDP-N-acetylmuramate dehydrogenase activity,NADH dehydrogenase (ubiquinone) activity,oxidation-reduction process
PA2646	nuoK	xanthine dehydrogenase activity,generation of precursor metabolites and energy,oxidative phosphorylation,oxidoreductase activity, acting on NAD(P)H,ATP synthesis coupled electron transport,oxidation-reduction process
PA2647	nuoL	IMP dehydrogenase activity,generation of precursor metabolites and energy,oxidative phosphorylation,NADH dehydrogenase (ubiquinone) activity,oxidation-reduction process,ATP synthesis coupled electron transport
PA2648	nuoM	generation of precursor metabolites and energy,NADH dehydrogenase (ubiquinone) activity,oxidation-reduction process,ATP synthesis coupled electron transport
PA2649	nuoN	shikimate 3-dehydrogenase (NADP+) activity,generation of precursor metabolites and energy,cellular response to antibiotic,NADH dehydrogenase (ubiquinone) activity,ATP synthesis coupled electron transport,oxidation-reduction process
PA2650	PA2650	metabolic process,methyltransferase activity
PA2652	PA2652	positive chemotaxis,cellular response to organic substance,signal transducer activity,signal transduction,integral component of membrane,membrane,protein binding,chemotaxis
PA2653	PA2653	integral component of membrane,dicarboxylic acid transport,membrane,sodium:dicarboxylate symporter activity
PA2654	PA2654	signal transducer activity,signal transduction,membrane,integral component of membrane,chemotaxis,response to ethylene
PA2656	carS	phosphorylation,transferase activity, transferring phosphorus-containing groups,signal transducer activity,signal transduction,integral component of membrane,phosphorelay sensor kinase activity,membrane
PA2657	carR	phosphorelay signal transduction system,DNA binding,regulation of transcription, DNA-templated
PA2660	PA2660	metabolic process
PA2664	fhp	generation of precursor metabolites and energy,oxidoreductase activity,oxidation-reduction process,iron ion binding,heme binding,oxygen transport,oxygen binding,nitric oxide dioxygenase activity,response to nitrosative stress,FAD binding
PA2665	fhpR	DNA binding,ATP binding,regulation of transcription, DNA-templated,transcription factor binding,protein binding,sequence-specific DNA binding
PA2667	mvaU	transcription regulatory region DNA binding,regulation of L-arginine import,negative regulation of secondary metabolite biosynthetic process,DNA binding,intracellular,regulation of transcription, DNA-templated
PA2669	PA2669	extracellular transport
PA2671	PA2671	protein secretion,integral component of membrane
PA2675	PA2675	protein transporter activity,type II protein secretion system complex,protein secretion by the type II secretion system
PA2677	PA2677	ATP binding,transport
PA2678	PA2678	ATP binding,transport,membrane,ATPase activity, coupled to transmembrane movement of substances
PA2679	PA2679	metabolic process,methyltransferase activity
PA2680	PA2680	zinc ion binding,oxidoreductase activity,oxidation-reduction process
PA2681	PA2681	sequence-specific DNA binding transcription factor activity,regulation of transcription, DNA-templated
PA2682	PA2682	hydrolase activity
PA2683.1	tsi5	protein secretion by the type VI secretion system,toxin-antitoxin pair type II binding
PA2684	tse5	self proteolysis,protein secretion by the type VI secretion system,protein secretion by the type VI secretion system,toxin-antitoxin pair type II binding,pathogenesis,pathogenesis
PA2685	vgrG4	protein secretion by the type VI secretion system,type VI protein secretion system complex,protein secretion by the type VI secretion system,type VI protein secretion system complex
PA2686	pfeR	phosphorelay signal transduction system,phosphorelay response regulator activity,transcription regulatory region DNA binding,DNA binding,regulation of transcription, DNA-templated
PA2687	pfeS	phosphorelay signal transduction system,nicotinate phosphoribosyltransferase activity,phosphorelay sensor kinase activity,phosphorylation,transferase activity, transferring phosphorus-containing groups,signal transducer activity,signal transduction,integral component of membrane
PA2688	pfeA	transport,membrane,receptor activity,transporter activity,iron ion binding,siderophore transmembrane transporter activity,enterobactin transporter activity,siderophore uptake transmembrane transporter activity,enterobactin transport,siderophore transport,outer membrane
PA2690	PA2690	DNA binding,transposase activity,transposition, DNA-mediated,DNA repair
PA2691	PA2691	oxidoreductase activity,oxidation-reduction process,flavin adenine dinucleotide binding
PA2694	trx2	disulfide oxidoreductase activity,cell redox homeostasis
PA2696	PA2696	sequence-specific DNA binding transcription factor activity,regulation of transcription, DNA-templated,sequence-specific DNA binding,DNA binding
PA2698	PA2698	catalytic activity,metabolic process
PA2699	PA2699	hydrolase activity, acting on carbon-nitrogen (but not peptide) bonds
PA2700	opdB	transport,porin activity,integral component of membrane
PA2704	PA2704	DNA binding,sequence-specific DNA binding transcription factor activity,regulation of transcription, DNA-templated,sequence-specific DNA binding
PA2706	PA2706	metabolic process,carbon-sulfur lyase activity
PA2707	PA2707	ATP binding
PA2709	cysK	cellular amino acid metabolic process,cysteine synthase activity,cysteine biosynthetic process from serine
PA2710	PA2710	amino acid transport,membrane
PA2711	PA2711	polyamine transport,polyamine binding,periplasmic space
PA2712	PA2712	membrane
PA2714	PA2714	oxidoreductase activity,oxidation-reduction process,molybdenum ion binding,electron carrier activity
PA2715	PA2715	iron-sulfur cluster binding,electron carrier activity
PA2716	PA2716	FMN binding,oxidoreductase activity,oxidation-reduction process,catalytic activity
PA2717	cpo	metabolic process,chloride peroxidase activity
PA2718	PA2718	DNA binding,regulation of transcription, DNA-templated
PA2722	PA2722	metabolic process,carbon-sulfur lyase activity
PA2725	PA2725	ATP binding
PA2727	PA2727	protein kinase activity,ATP binding,protein phosphorylation,transferase activity, transferring phosphorus-containing groups
PA2732	PA2732	DNA binding,ATP binding,hydrolase activity,endonuclease activity,DNA modification
PA2734	PA2734	DNA binding,DNA modification
PA2735	PA2735	nucleic acid binding,methyltransferase activity,methylation,DNA binding,DNA methylation,N-methyltransferase activity
PA2737	PA2737	DNA binding,regulation of transcription, DNA-templated
PA2738	himA	RNA metabolic process,regulation of transcription, DNA-templated,cellular protein metabolic process,DNA binding,DNA recombination
PA2739	pheT	cysteine-tRNA ligase activity,DNA metabolic process,cellular protein metabolic process,magnesium ion binding,phenylalanine-tRNA ligase activity,ATP binding,cytoplasm,phenylalanyl-tRNA aminoacylation,tRNA binding,tRNA processing,RNA binding
PA2740	pheS	tryptophan biosynthetic process,glutamate-tRNA ligase activity,tyrosine biosynthetic process,L-phenylalanine biosynthetic process,tRNA aminoacylation,cellular protein metabolic process,nucleotide binding,phenylalanine-tRNA ligase activity,ATP binding,cytoplasm,phenylalanyl-tRNA aminoacylation,aminoacyl-tRNA ligase activity,tRNA aminoacylation for protein translation,tRNA binding
PA2741	rplT	cellular protein metabolic process,structural constituent of ribosome,intracellular,ribosome,translation,rRNA binding
PA2742	rpmI	cellular protein metabolic process,translation,structural constituent of ribosome,intracellular,ribosome
PA2743	infC	cellular protein metabolic process,translation initiation factor activity,translational initiation
PA2744	thrS	tryptophan-tRNA ligase activity,cellular amino acid metabolic process,glycine metabolic process,L-serine metabolic process,threonine metabolic process,tRNA aminoacylation,cellular protein metabolic process,threonine-tRNA ligase activity,ATP binding,cytoplasm,threonyl-tRNA aminoacylation,nucleotide binding,aminoacyl-tRNA ligase activity,tRNA aminoacylation for protein translation,ligase activity, …
PA2748	PA2748	aminopeptidase activity,proteolysis,metalloexopeptidase activity
PA2749	endA	DNA metabolic process,deoxyribonuclease activity,nuclease activity
PA2750	PA2750	nucleic acid binding,hydrolase activity, acting on ester bonds
PA2755	eco	cellular protein metabolic process,serine-type peptidase activity
PA2758	PA2758	sequence-specific DNA binding transcription factor activity,regulation of transcription, DNA-templated
PA2760	oprQ	transport,porin activity,integral component of membrane
PA2761	PA2761	glycine betaine-transporting ATPase activity,sarcosine catabolic process
PA2762	PA2762	glycine betaine-transporting ATPase activity
PA2765	PA2765	peroxidase activity,heme binding,oxidation-reduction process
PA2766	PA2766	DNA binding
PA2767	PA2767	catalytic activity,metabolic process
PA2769	PA2769	hydrolase activity
PA2770	PA2770	catalytic activity,biosynthetic process
PA2771	PA2771	protein binding,diguanylate cyclase activity
PA2776	pauB3	polyamine catabolic process,oxidoreductase activity,oxidation-reduction process
PA2777	PA2777	transporter activity,transport,membrane
PA2778	PA2778	protein binding
PA2780	bswR	DNA binding,positive regulation of single-species biofilm formation,negative regulation of cell motility
PA2782	bamI	protein binding,extracellular space
PA2783	mep72	hydrolase activity, acting on glycosyl bonds,cell outer membrane,endopeptidase activity,metallopeptidase activity,outer membrane,protein binding,extracellular space,protein secretion by the type II secretion system,self proteolysis,protein binding,protein binding,carbohydrate binding
PA2785	PA2785	DNA binding,sequence-specific DNA binding
PA2786	PA2786	protein binding
PA2787	cpg2	metabolic process,folic acid catabolic process,carboxypeptidase activity
PA2788	PA2788	protein binding,signal transducer activity,signal transduction,integral component of membrane,membrane
PA2795	PA2795	tRNA processing,oxidoreductase activity,tRNA dihydrouridine synthase activity,flavin adenine dinucleotide binding,oxidation-reduction process,catalytic activity
PA2796	tal	generation of precursor metabolites and energy,transferase activity, transferring aldehyde or ketonic groups,carbon utilization,cellular catabolic process,carbohydrate metabolic process,sedoheptulose-7-phosphate:D-glyceraldehyde-3-phosphate glyceronetransferase activity,cytoplasm,pentose-phosphate shunt,catalytic activity
PA2798	PA2798	catalytic activity,phosphorelay signal transduction system
PA2799	PA2799	cyclic-di-GMP binding
PA2800	vacJ	membrane
PA2802	PA2802	sequence-specific DNA binding transcription factor activity,regulation of transcription, DNA-templated,DNA binding
PA2806	PA2806	cytoplasm,queuosine biosynthetic process,oxidoreductase activity, acting on other nitrogenous compounds as donors, with NAD or NADP as acceptor,oxidation-reduction process,preQ1 synthase activity
PA2807	PA2807	copper ion binding,electron carrier activity
[truncated: 2,107 more rows]
